# Supplementary material for: Scallop genome reveals molecular adaptations to semi-sessile life and neurotoxins
Source: Nat Commun. 2017 Nov 23;8:1721. doi: 10.1038/s41467-017-01927-0 (PMC5700196; doi:10.1038/s41467-017-01927-0)
Supplement: Supplementary file 4 — Supplementary Data 1 [file 41467_2017_1927_MOESM4_ESM.xlsx]

## Sheet: Sheet1
Supplementary Data 1 | 270 Gene families significantly expanded in the C. farreri genome compared to other bivalve (C. gigas and P. fucata) genomes.
exp.family NO.	pval	Gene count	Gene id
1	0	106	CF10251.1,CF10783.5,CF11237.1,CF11609.1,CF11915.1,CF12123.8,CF13613.1,CF13693.1,CF14109.5,CF15477.6,CF1581.2,CF16001.1,CF1775.1,CF18951.1,CF20317.1,CF207.10,CF207.11,CF207.9,CF20975.1,CF21235.1,CF21293.1,CF21407.9,CF22033.1,CF22993.3,CF23931.2,CF24075.1,CF25473.16,CF26305.1,CF26305.2,CF27243.1,CF277.1,CF28633.2,CF29563.1,CF29563.3,CF30983.15,CF32547.1,CF32611.1,CF33651.3,CF34881.5,CF34971.1,CF360…
2	0	81	CF10719.42,CF11121.58,CF13397.2,CF17795.29,CF17795.30,CF19251.1,CF1989.54,CF21603.12,CF21603.5,CF22217.14,CF22217.16,CF22217.6,CF23533.1,CF23939.25,CF24189.1,CF24391.1,CF24391.3,CF24391.4,CF24391.5,CF26053.4,CF26237.83,CF28019.19,CF28427.1,CF28539.2,CF29667.1,CF3167.1,CF31777.13,CF31817.1,CF32191.1,CF34531.96,CF34845.1,CF34845.2,CF35599.5,CF36483.21,CF36483.23,CF36833.7,CF37283.1,CF37593.1,CF4197…
3	0	61	CF1.32,CF11121.22,CF12413.15,CF14067.18,CF14145.8,CF15477.24,CF15477.31,CF17795.65,CF20445.13,CF20733.86,CF21959.2,CF2263.1,CF2569.15,CF29389.3,CF31323.5,CF31323.6,CF34825.8,CF34825.9,CF37677.1,CF42017.63,CF465.1,CF46639.4,CF46797.11,CF46797.12,CF47019.5,CF47691.14,CF48295.12,CF493.36,CF52871.84,CF56527.15,CF56527.16,CF57455.6,CF57483.7,CF58059.35,CF58081.7,CF58153.25,CF58161.19,CF58161.28,CF5907…
4	0	61	CF11157.21,CF11599.8,CF13899.3,CF16557.1,CF19009.8,CF19807.3,CF21081.5,CF22845.2,CF26443.7,CF26801.1,CF28667.20,CF28667.8,CF28827.3,CF30559.3,CF31777.24,CF35751.3,CF3601.1,CF36699.1,CF36699.2,CF3799.9,CF38627.5,CF39671.8,CF40359.1,CF41971.29,CF43223.1,CF48171.4,CF48961.21,CF49941.12,CF52267.1,CF52871.81,CF53141.3,CF54097.5,CF5427.50,CF55083.2,CF55631.15,CF56527.9,CF57385.1,CF58189.1,CF58863.3,CF5…
5	0	44	CF.C27433699.1,CF18363.15,CF20095.1,CF21507.14,CF21507.15,CF21507.16,CF21507.17,CF23821.1,CF25931.1,CF31567.1,CF31759.1,CF31759.2,CF34511.1,CF41675.1,CF42613.3,CF42613.5,CF42829.1,CF4427.21,CF4427.22_CF4427.23,CF4427.24,CF44701.6,CF47777.1,CF49161.1,CF49949.22,CF51229.1,CF52019.1,CF56301.1,CF56301.2,CF56301.3,CF57191.1,CF57387.1,CF57527.48,CF58087.1,CF59329.1,CF59623.1,CF60427.1,CF60847.1,CF62361…
6	0	38	CF11107.4,CF11107.5,CF11107.6,CF15027.101,CF15027.63,CF15027.64,CF16131.1,CF18255.29,CF21233.13.1,CF21835.2,CF24023.1,CF26599.33,CF26599.35,CF26599.37,CF26599.38,CF27679.2,CF32293.11,CF35209.7,CF41167.4,CF41405.21,CF50107.6,CF50241.7,CF57431.1,CF57431.3,CF57431.4,CF57431.5,CF57431.6,CF59335.10,CF59793.5,CF61639.27,CF61639.30,CF61851.2,CF61851.4,CF63585.3,CF64233.10,CF64607.12,CF64607.13,CF65041.2
7	0	38	CF11517.1,CF13619.1,CF15781.1,CF17151.1,CF17401.1,CF18507.1,CF25613.1,CF25983.1,CF26443.22,CF26481.1,CF27961.1,CF28031.10,CF31887.1,CF32233.1,CF32755.1,CF32905.2,CF33333.1,CF33645.1,CF34495.1,CF34551.1,CF40055.1,CF40055.2,CF43137.1,CF4405.1,CF45977.1,CF50111.1,CF51293.1,CF55377.1,CF56673.2,CF57515.1,CF59109.1,CF59981.1,CF61589.1,CF617.1,CF62367.1,CF62941.1,CF63937.5,CF64135.1
8	0	37	CF11051.4,CF17509.13,CF28647.10,CF28647.11,CF28647.9,CF30833.6,CF30833.7,CF31777.46,CF41405.93,CF41405.94,CF41971.35,CF41971.36,CF42189.10,CF42189.7,CF42189.8,CF46783.5,CF46783.6,CF47593.1,CF47593.2,CF47593.3,CF48913.7,CF57527.28,CF63791.7,CF63791.8,CF63805.11,CF63805.12,CF63915.13,CF63915.14,CF63915.15,CF64625.11,CF699739.1,CF7537.6,CF881.36,CF881.37,CF881.38,CF881.39,CF881.40
9	0	37	CF14065.21,CF16985.41,CF22095.4,CF28131.30,CF29423.2,CF30559.27,CF31193.1,CF31559.1,CF31559.2,CF31559.3,CF33489.2,CF35209.14,CF35209.15,CF35209.16,CF35209.17,CF35209.18,CF35209.19,CF36841.15,CF37535.21,CF37535.22,CF42391.1,CF54573.11,CF54573.12,CF55443.1,CF61179.6,CF61259.69,CF63483.49,CF64747.14,CF64863.15,CF64981.24,CF6499.30,CF669407.1,CF6937.1,CF708575.1,CF710279.1,CF725581.1,CF726633.1
10	0	34	CF13899.2,CF13899.4,CF13899.5,CF13899.6,CF13899.8,CF17795.81,CF21411.19,CF21411.20,CF21411.21,CF21411.41,CF26497.7,CF30557.1,CF34951.6,CF42681.1,CF42681.2,CF42681.3,CF42681.4,CF42681.5,CF42681.6,CF42681.9,CF53113.5,CF53113.6,CF53113.7,CF54885.1,CF54885.2,CF55601.1,CF5969.10,CF5969.9,CF61137.41,CF62269.3,CF62393.18,CF62393.20,CF711245.1,CF717083.1
11	0	33	CF.C27310441.1,CF18633.1,CF20055.42,CF20055.43,CF20055.44,CF20055.45,CF25473.13,CF25473.14,CF27219.6,CF27219.7,CF33565.63,CF33565.64,CF33565.65,CF33565.66,CF37937.10,CF37937.12,CF37937.13,CF37937.14,CF37937.15,CF37937.4,CF37937.5,CF37937.6,CF37937.9,CF46299.2,CF46905.15,CF46905.16,CF56753.3,CF62185.3,CF64119.2,CF64119.3,CF64119.5,CF64265.3,CF64265.5,CF64333.2
12	0	30	CF10677.22,CF10677.23,CF20445.3,CF21959.10,CF21959.9,CF30559.17,CF30559.18,CF30559.8,CF33141.3,CF3421.23,CF34397.6,CF34397.7,CF34761.17,CF34761.3,CF34977.3,CF36981.1,CF43677.3,CF4423.1,CF50135.13,CF60463.20,CF60489.28,CF60489.29,CF60489.31,CF60489.38,CF60489.39,CF61527.59,CF63447.10,CF63447.8,CF63447.9,CF881.18
13	0	28	CF10917.1,CF11121.46,CF15027.65,CF15027.66,CF16557.2,CF1675.2,CF19717.1,CF207.19,CF21603.22,CF21603.23,CF2453.1,CF27081.2,CF33403.1,CF35963.12,CF42943.4,CF57011.82,CF60489.22,CF60489.9,CF61041.2,CF61041.3,CF61041.4,CF61041.5,CF61041.6,CF61137.16,CF7053.3,CF717739.1,CF722677.1,CF724261.1
14	0	26	CF.C27077643.1,CF14657.13,CF20345.3,CF20837.36,CF21081.60,CF28827.1,CF29563.4,CF341.4,CF37831.3,CF39405.1,CF41223.1,CF42561.1,CF46769.51_CF46769.52,CF46769.53,CF47039.1,CF49289.17,CF51775.6,CF53289.4,CF55471.1,CF60061.1,CF61389.17,CF64339.2,CF64659.1,CF6499.7,CF7053.5,CF724763.1,CF7537.9
15	0	26	CF17209.1,CF17209.2,CF17209.3,CF18115.18,CF26443.20,CF29263.4,CF33235.1,CF34477.1,CF42513.3,CF43027.15,CF43027.4,CF43027.5,CF43027.6,CF43815.1,CF50585.1,CF53229.2,CF53229.3,CF60375.20,CF62649.1,CF62649.2,CF62649.3,CF62649.4,CF64757.2,CF8723.2,CF9493.2,CF9493.4
16	0	26	CF1121.1,CF11733.10,CF11733.9,CF21865.1,CF24143.2,CF24143.3,CF26443.21,CF26643.1,CF27959.1,CF28031.12,CF28031.7,CF28031.9,CF39563.1,CF43027.12,CF50167.1,CF50167.2,CF51353.1,CF51353.2,CF51353.3,CF51353.5,CF53423.1,CF53423.2,CF54965.1,CF56317.1,CF56673.4,CF7327.1
17	0	26	CF12301.1,CF22993.1,CF29467.1,CF34603.1,CF34719.1,CF34723.1,CF34725.1,CF34941.1,CF36721.1,CF42731.1,CF43939.1,CF44077.1,CF46223.1,CF51203.2,CF5287.1,CF52923.1,CF53053.1,CF53405.1.1,CF53487.1,CF53981.3,CF55355.1,CF56525.1,CF56711.1,CF61185.1,CF62433.1,CF723483.1
18	0	25	CF16557.34,CF18115.11,CF18115.15,CF26073.3,CF30983.18,CF32099.83,CF32099.84,CF32099.85,CF32099.86,CF3799.13,CF39875.32,CF39875.34,CF40093.1,CF40277.13,CF4051.1,CF46089.5,CF4625.1,CF48249.2,CF50109.1,CF50109.2,CF50109.35,CF50135.64,CF56029.1,CF59551.28.1,CF8493.3
19	0	25	CF18207.1,CF1989.69,CF1989.70,CF31463.1,CF31463.2,CF31463.3,CF33489.1,CF41119.50,CF44247.1,CF44619.1,CF44619.5,CF44701.2,CF47691.10,CF47691.11,CF49013.19,CF49013.20,CF49013.21,CF50175.1,CF52675.40,CF59135.12,CF59135.13,CF59135.14,CF62185.4,CF720441.1,CF725457.1
20	0	23	CF10189.1,CF13637.6,CF14001.1,CF33473.1,CF34531.95,CF36457.22,CF37759.2,CF39305.19,CF47297.17,CF47499.19,CF48227.111,CF48227.112,CF49335.2,CF52139.1,CF58161.17,CF59113.10,CF59113.9,CF59891.1,CF61389.15,CF62123.1,CF62247.9,CF64119.7,CF64377.5
21	0	23	CF31533.5,CF34113.2,CF37759.7,CF37759.8,CF385.2,CF38703.10,CF38703.11,CF38703.7,CF38703.8,CF38703.9,CF40683.3,CF44701.1,CF4787.7,CF52131.8,CF53289.1,CF57317.13,CF58553.3,CF58553.4,CF63807.5,CF64573.30,CF724527.1,CF725531.1,CF726035.1
22	0	23	CF10217.2,CF23475.1,CF23475.2,CF23475.5,CF23475.6,CF24169.1,CF26691.3,CF26691.4,CF26691.5,CF28005.1,CF28131.4,CF28131.5,CF30371.1,CF36001.1,CF39927.1,CF43677.1,CF52873.11,CF52873.6,CF52873.8,CF56785.4,CF56909.1,CF61513.4,CF63439.1
23	0	23	CF18255.21,CF18255.22,CF24917.1,CF2707.1,CF29353.12,CF29389.12,CF29389.13,CF34279.1,CF3799.8,CF45735.1,CF46355.1,CF55147.2,CF56989.1,CF59079.1,CF59643.2,CF59853.10,CF62335.6,CF63969.1,CF64231.1,CF64265.7,CF702917.1,CF8003.11,CF8721.1
24	0	22	CF13757.1,CF17481.1,CF19561.6,CF207.1,CF207.21,CF207.22,CF22011.1,CF39263.1,CF53893.1,CF54463.1,CF56535.6,CF56753.7,CF58519.1,CF58541.1,CF59669.1,CF59669.2,CF59669.3,CF6333.1,CF64301.7,CF688811.1,CF721633.1,CF722651.1
25	0	22	CF17271.19,CF17271.3,CF17271.4,CF21021.1,CF33047.33,CF3421.24,CF37909.2,CF37909.3,CF3811.13,CF40559.20,CF41425.21,CF42309.1,CF46145.4,CF46145.6,CF50077.5,CF52131.11,CF53827.22,CF55169.5,CF60269.59,CF61639.37,CF61639.38,CF64553.4
26	0	21	CF12189.7,CF1989.141,CF23707.8,CF27665.9,CF33047.26,CF35899.1,CF4367.1,CF4367.4,CF49949.14,CF49949.19,CF5969.31,CF60927.7,CF61089.3,CF61863.1,CF6257.19,CF6257.21,CF6257.24,CF64633.37,CF64929.3,CF65017.43,CF65033.22
27	0	21	CF19221.1,CF21407.23,CF26607.1,CF27977.4,CF29263.1,CF31847.1,CF34133.3,CF35495.1,CF37903.2,CF4067.10,CF4067.11,CF413.1,CF45735.2,CF45735.3,CF46209.1,CF46783.1,CF50401.1,CF51777.1,CF54665.4,CF60669.2,CF6669.3
28	0	21	CF1011.5,CF15657.1,CF15949.27,CF17407.2,CF22101.31,CF28963.3,CF29207.1,CF33667.1,CF35965.2,CF42537.2,CF43311.2,CF43311.3,CF43471.6,CF46559.1,CF48171.1,CF50241.5,CF50241.6,CF53589.2,CF61217.1,CF7151.3,CF716683.1
29	0	20	CF20079.1,CF26599.25,CF27287.24,CF27287.25,CF281.1,CF3889.1,CF49711.1,CF52787.1,CF52787.2,CF52787.4,CF52787.5,CF53671.1,CF53671.2,CF57509.1,CF57509.2,CF57509.5,CF59355.2,CF60745.32,CF60745.33,CF60745.34
30	0	20	CF12495.1,CF13457.1,CF13457.2,CF20345.38,CF22541.3,CF22541.4,CF25133.1,CF25585.1,CF38483.1_CF38483.2,CF41779.1,CF43707.1,CF55531.35,CF61449.1,CF64833.10,CF64833.11,CF64833.12,CF64833.14,CF64833.15,CF64833.9,CF711971.1
31	0	18	CF14911.3,CF20575.1,CF30887.6,CF31533.16,CF31607.1,CF38753.1,CF45267.3,CF46639.6,CF49229.1,CF50455.1,CF53907.5,CF5905.1,CF62599.1,CF62621.1,CF62675.1,CF63853.6,CF686945.1,CF716391.1
32	0	18	CF20783.10,CF20783.9,CF21317.12,CF21317.13,CF37571.1,CF37571.3,CF45621.23,CF45621.24,CF45621.25,CF493.25,CF60041.1,CF60041.2,CF62185.10,CF62185.11,CF62185.12,CF64379.4,CF64379.5,CF711523.1
33	0	18	CF20325.2,CF29467.3,CF37909.15,CF3799.6,CF46145.9,CF49323.2,CF50135.53,CF51979.7,CF58359.1,CF62753.1,CF63151.3,CF63423.42,CF64013.25,CF64147.1,CF64271.5,CF647244.1,CF697511.1,CF709749.1
34	0	17	CF12067.1,CF12067.2,CF18495.1,CF32245.2,CF37027.5,CF39671.2,CF41163.1,CF45621.10,CF45621.11,CF45621.12,CF45621.13,CF54313.6,CF5497.3,CF58553.19,CF64061.2,CF64061.6,CF64061.7
35	0	17	CF20325.1,CF2229.3,CF29467.2,CF37101.1,CF45727.2,CF46049.1,CF46145.10,CF48681.1,CF48681.4,CF49323.1,CF50135.52,CF51979.6,CF62753.2,CF63151.2,CF64147.2,CF64271.6,CF702085.1
36	0	17	CF16261.3,CF17139.4,CF20341.6,CF23627.1,CF25845.3,CF29865.26,CF42667.7,CF46473.1,CF47717.1,CF53907.16,CF53907.9,CF58035.10,CF59683.2,CF60659.4,CF60899.81,CF64279.34,CF64833.6
37	0	17	CF12629.11,CF25053.1,CF25053.2,CF27763.1,CF35925.1,CF49503.21,CF51775.4,CF51977.14,CF51977.20,CF53365.1,CF53365.2,CF55319.7,CF55319.8,CF59335.4,CF60349.8,CF63671.2,CF7151.2
38	0	17	CF12629.24,CF12629.25,CF23445.1,CF24983.21,CF27081.7,CF30821.3,CF33377.2,CF35963.4,CF4787.6,CF57167.26,CF57875.3,CF58553.2,CF58753.5,CF58753.6,CF60179.8,CF61977.1,CF63165.1
39	0	17	CF1989.101,CF1989.102,CF1989.103,CF1989.99,CF29165.1,CF34531.91,CF34531.92,CF44085.1,CF56639.17,CF56639.3,CF57011.107,CF60745.42,CF60745.43,CF701047.1,CF712483.1,CF718047.1,CF8357.2
40	0	16	CF12119.10,CF30469.1,CF30469.2,CF34649.2,CF36567.1,CF36567.2,CF54033.2,CF58949.6,CF62689.1,CF62689.2,CF62689.3,CF62689.4,CF62689.5,CF62689.6,CF62689.7,CF713627.1
41	0	16	CF10865.3,CF13871.2,CF26771.2,CF39383.3,CF40997.1,CF47391.1,CF48453.1,CF5431.1,CF59681.6,CF60125.2,CF60125.3,CF60125.5,CF60517.2,CF62359.1,CF62565.2,CF62787.7
42	0	16	CF22095.61,CF22095.62,CF22095.64,CF2707.12,CF43733.7,CF45951.2,CF53141.1,CF54801.1,CF54801.2,CF61513.3,CF62023.2,CF64573.6,CF64573.7,CF65015.1,CF65015.2,CF7631.15
43	0	16	CF30099.3,CF32899.1,CF37937.11,CF37937.16,CF39455.1,CF42345.1,CF46299.1,CF5207.1,CF54717.1,CF55429.1,CF60887.2,CF61547.3,CF62583.5,CF63731.3,CF6513.1,CF7207.1
44	0	15	CF14657.19,CF22509.5,CF33565.99,CF35013.3,CF35013.4,CF35013.5,CF41119.27,CF41119.28,CF41119.29,CF52065.11,CF52065.12,CF52871.76,CF62597.41,CF62597.43,CF9163.3
45	0	15	CF1.18,CF32421.2,CF32421.4,CF37191.29,CF39913.1,CF41137.4,CF41551.1,CF48207.28,CF5799.1,CF59137.1,CF62377.1,CF710437.1,CF8291.14,CF8291.15,CF8291.16
46	0	15	CF48207.21,CF56301.37,CF56301.38,CF59355.3,CF60745.19,CF60745.20,CF63621.5,CF64633.31,CF64633.32,CF64633.33,CF64633.34,CF64633.35,CF64633.36,CF717987.1,CF8357.35
47	0	15	CF14001.2,CF18255.8,CF27763.2,CF31533.12,CF36483.100,CF36483.102,CF45061.19_CF45061.20,CF47297.50,CF50473.4,CF53609.36,CF63985.5,CF64265.8,CF64377.9,CF8003.6,CF8003.8
48	0	15	CF12413.10,CF12413.8,CF19711.29,CF26237.9,CF26505.2,CF26823.1,CF32503.4,CF38285.5,CF52347.16,CF52873.15,CF54443.10,CF5511.1,CF60489.17,CF63621.8,CF63879.12
49	0	15	CF.C27219417.1,CF22657.2,CF27483.1,CF32685.5,CF43743.1,CF48115.3,CF48115.4,CF48115.5,CF54347.1,CF62495.1,CF64339.15,CF64339.16,CF64339.17,CF64339.7,CF674759.1,CF7599.1
50	0	15	CF14065.10,CF14067.10.1,CF14067.9,CF15027.45,CF15027.46,CF15027.47,CF15027.48,CF20999.22,CF22217.1,CF40853.28,CF42855.1,CF51289.10,CF54443.16,CF57047.33,CF64503.2
51	0	15	CF21411.18,CF32503.2,CF33883.2,CF33883.3,CF33883.4,CF33883.5,CF33883.7,CF4367.3,CF48227.46,CF48295.26,CF52675.95,CF52787.26,CF54043.4,CF61805.1,CF8723.21
52	0	15	CF26399.9,CF27355.1,CF34555.18,CF34881.3,CF35549.1,CF35549.3,CF38567.1,CF46469.2,CF48295.3,CF49845.16,CF49845.17,CF52911.1,CF56041.2,CF61591.2,CF62809.4
53	0	15	CF32141.1,CF44131.1,CF44131.2,CF44131.7,CF54043.1,CF54043.2,CF55179.11,CF56677.5,CF56677.6,CF56677.7,CF60479.1,CF62319.32,CF8525.1,CF8525.2,CF8525.3
54	0	15	CF36001.62,CF36001.63,CF36001.64,CF53097.7,CF5443.1,CF57167.31,CF61253.2,CF61253.3,CF61253.4,CF61253.5,CF61253.7,CF61253.8,CF61253.9,CF64745.1,CF9441.34
55	0	14	CF22949.5,CF32095.12,CF41809.2,CF47297.76,CF48227.43,CF53609.2,CF59725.19,CF60103.28,CF63457.1,CF64289.3,CF64999.20,CF64999.21,CF64999.23,CF64999.24
56	0	14	CF11473.1,CF12491.1,CF13269.1,CF15013.1,CF2457.1,CF24763.4,CF29793.3,CF32245.1,CF39253.1,CF53817.1,CF55879.1,CF56441.1,CF60371.1,CF654674.1
57	0	14	CF13109.1,CF13109.2,CF22465.1,CF22493.1,CF23083.1,CF25771.1,CF26603.1,CF37067.1,CF37735.1,CF49945.1,CF53709.2,CF735.1,CF919.1,CF9767.1
58	0	14	CF15807.1,CF19169.1,CF23089.1,CF25039.1,CF26133.1,CF31485.1,CF32811.1,CF37539.2,CF38941.1,CF42857.1,CF44393.2,CF49265.3,CF56077.1,CF57027.1_CF57027.2
59	0	14	CF231.48,CF33271.1,CF48207.33,CF48207.34,CF48207.35,CF48207.36,CF53709.12,CF56527.1,CF56527.3,CF60489.44,CF61041.9,CF8187.1,CF8187.2,CF8187.3
60	0	13	CF14743.21,CF2707.8,CF27241.1,CF36987.13,CF38599.1,CF54149.1,CF56961.1,CF60969.20,CF61233.1,CF62369.1,CF63937.8,CF701845.1,CF723603.1
61	0	13	CF21081.78,CF21081.79,CF27355.4,CF27355.6,CF30523.1,CF53609.38,CF56301.25,CF56301.26,CF56301.27,CF56301.28,CF56301.29,CF61137.13,CF64281.1
62	0	13	CF12629.7,CF16557.10,CF17509.4,CF19675.2,CF28219.1,CF31533.7,CF34951.9,CF62123.29,CF62319.30,CF63397.1,CF64249.6,CF64249.7,CF64761.2
63	0	13	CF12851.2,CF12851.4,CF24743.1,CF25411.1,CF25411.3,CF33139.1,CF34775.1,CF42683.1,CF48227.91,CF48227.92,CF59789.1,CF62487.29,CF62809.3
64	0	13	CF12611.5,CF12611.6,CF15075.1,CF15075.2,CF2569.12,CF34133.1,CF36457.20,CF40277.6,CF48227.129,CF6697.2,CF683251.1,CF690923.1,CF9515.2
65	0	13	CF11777.14,CF11777.15,CF34397.9,CF45275.1,CF46921.1,CF49503.33,CF49503.34,CF51549.1,CF5507.29,CF5507.32,CF5507.34,CF5507.35,CF63905.7
66	0	13	CF18151.10,CF19807.1,CF40215.19,CF44053.3,CF46049.2,CF48423.1,CF5089.3,CF57047.3,CF57047.4,CF57047.5,CF57817.1,CF62745.4,CF63535.1
67	0	13	CF1245.1,CF20553.13,CF211.3,CF2229.2,CF23019.1,CF43583.1,CF46155.1,CF55335.1,CF55571.1,CF59835.4,CF62075.2,CF678397.1,CF7843.1
68	0	12	CF12123.10,CF13353.1,CF28385.53,CF38817.12,CF45951.25,CF45951.26,CF50559.3,CF51689.40,CF54371.26,CF57011.88,CF63953.5,CF64179.1
69	0	12	CF4051.2,CF4051.3,CF53245.2,CF53245.3,CF718115.1,CF7631.10,CF7631.12,CF7631.13,CF7631.6,CF7631.7,CF7631.8,CF7631.9
70	0	12	CF.C27130065.1,CF39933.1,CF43123.1,CF51765.1,CF51765.2,CF51777.3,CF61557.40,CF61557.41,CF61565.1,CF62057.15,CF63687.1,CF692325.1,CF723955.1
71	0	12	CF15949.3,CF20725.39,CF24983.19,CF24983.20,CF51783.6,CF63165.2,CF696559.1,CF8723.27,CF8723.28,CF8723.29,CF8723.30,CF8723.44
72	0	12	CF26767.4,CF3711.2,CF4427.54,CF52377.9,CF61639.29,CF61639.2,CF61639.31,CF61639.33,CF61639.34,CF63629.1,CF63629.2,CF64279.148
73	0	12	CF16535.101,CF22483.17,CF34667.28,CF34785.6,CF37535.7,CF38447.26,CF40617.14,CF54885.26,CF60269.74,CF60269.75,CF60955.15,CF63699.37
74	0	11	CF13457.13,CF17795.58,CF24983.8,CF25473.2,CF41509.21,CF52525.18,CF59803.7,CF61651.7,CF63471.36,CF6499.12,CF65015.47
75	0	11	CF19317.1,CF27115.1,CF29957.1,CF35981.1,CF4755.1,CF48295.71,CF59461.1,CF59461.2,CF6487.7,CF7083.1,CF9073.1
76	0	11	CF18845.1,CF22571.1,CF26813.1,CF41917.4,CF41917.5,CF42913.1,CF50045.1,CF53483.2,CF54797.9,CF56117.1,CF64189.2
77	0	11	CF16985.15,CF20661.1,CF24741.2,CF51453.2,CF53181.3,CF5427.52,CF54659.1,CF56695.5,CF63293.2,CF64575.1,CF65021.1
78	0	11	CF26991.7,CF39875.2,CF39875.3,CF44437.1,CF44437.2,CF44569.7,CF45303.16,CF61329.48,CF62515.1,CF62515.2,CF715221.1
79	0	11	CF12611.13,CF12611.14,CF12611.15,CF27937.1,CF27937.2,CF33565.5,CF38467.1,CF55677.1,CF56993.1,CF59217.1,CF6257.2
80	0	11	CF15313.1,CF22095.2,CF22095.3,CF22095.5.1,CF22095.6,CF22095.7,CF31375.1,CF42973.2,CF56427.2,CF57849.1,CF62981.4
81	0	11	CF17769.12,CF17769.13,CF20165.6,CF20165.7,CF20165.8,CF30077.3,CF30077.4,CF57047.37,CF58059.39,CF61259.15,CF61389.70
82	0	10	CF20385.2,CF3709.29,CF40169.16,CF41359.2,CF56501.7,CF56501.9,CF58481.7,CF61417.1,CF61417.2,CF64639.27
83	0	10	CF31781.13,CF31781.14,CF31781.15,CF31781.16,CF58059.49,CF58059.50,CF58059.53,CF61295.16,CF63365.11,CF63449.1
84	0	10	CF10271.26,CF16535.82,CF21411.5,CF2707.10,CF41509.48,CF45913.1,CF48145.14,CF56167.26,CF5663.8,CF58153.3
85	0	10	CF10199.1,CF17655.1,CF28489.1,CF35439.1,CF41237.2,CF45637.8,CF51351.1,CF53199.1,CF59805.2,CF692471.1
86	0	10	CF12851.12,CF3139.1,CF3139.2,CF3555.1,CF45925.1,CF51905.40,CF54557.1,CF64553.1,CF64553.2,CF64817.2
87	0	10	CF14145.7,CF16535.126,CF16535.127,CF16535.129,CF20385.1,CF55315.32,CF55315.36,CF55315.38,CF55315.39,CF61259.61
88	0	10	CF15027.55,CF15157.1,CF23797.13,CF23797.14,CF4745.40,CF61041.27,CF63395.1,CF63395.2,CF63395.4,CF693833.1
89	0	10	CF15869.3,CF15869.4,CF17509.14,CF31983.10,CF31983.9,CF60725.2,CF60725.3,CF61857.3,CF63825.1,CF63825.2
90	0	10	CF16469.3,CF25393.1,CF33787.1,CF35989.57,CF37227.2,CF50289.1,CF53393.22,CF5941.1,CF6249.1,CF8183.1
91	0	10	CF19565.5,CF30691.8,CF32099.12,CF32099.14,CF52871.53,CF57527.18,CF61185.10,CF61185.11,CF63287.2,CF64101.8
92	1e-06	26	CF10139.6,CF10139.7,CF14445.1,CF1989.153,CF25757.10,CF25757.6,CF25757.7,CF25757.8,CF25757.9,CF45393.1,CF45569.1,CF46239.11,CF48609.1,CF48685.2,CF49351.1,CF5663.29,CF57011.43,CF57047.23,CF57047.24,CF57047.25,CF57047.27,CF57047.34,CF57047.38,CF57047.39,CF59773.1,CF61231.15
93	1e-06	14	CF17795.59,CF207.18,CF27905.2,CF27905.3,CF28121.1,CF28121.5,CF51289.1,CF59029.1,CF63861.3,CF64017.2,CF64017.3,CF64633.18,CF64633.19,CF64709.2
94	1e-06	12	CF11777.6,CF11777.7,CF13637.8,CF207.26,CF2433.4,CF26155.1,CF5387.94,CF64313.18,CF64313.21,CF718659.1,CF722437.1,CF8493.5
95	2e-06	9	CF44437.4,CF52589.19,CF57585.11,CF57585.14,CF61085.2,CF61085.3,CF61085.4,CF63739.22,CF64301.1
96	2e-06	9	CF19919.1,CF32577.1,CF32821.3,CF32821.4,CF47691.1,CF61363.1,CF62059.1,CF670955.1,CF7151.4
97	2e-06	9	CF33377.8,CF3537.1_CF3537.3,CF43931.1,CF52069.6,CF60861.1,CF64009.1,CF683359.1,CF720663.1,CF9565.2
98	2e-06	9	CF10263.1,CF10353.1,CF19561.33,CF20345.40,CF41971.1,CF53111.46,CF5873.1,CF59991.6,CF724113.1
99	2e-06	9	CF11157.6,CF17509.15,CF17509.7,CF26231.6,CF39875.31,CF54443.17,CF55319.77,CF55491.1,CF61079.1
100	2e-06	9	CF11691.1,CF24269.1,CF24287.17,CF40617.4,CF40617.5,CF40617.6,CF60065.1,CF62785.6,CF701609.1
101	2e-06	9	CF11849.1,CF15707.1,CF16359.6,CF56049.2,CF60125.4,CF60517.1,CF62587.2,CF62787.9,CF64885.1
102	2e-06	9	CF13003.10,CF38703.4,CF41971.16,CF41971.18,CF41971.42,CF493.53,CF56427.12,CF6257.7,CF684237.1
103	2e-06	9	CF13965.1,CF1959.14,CF1959.18,CF25723.1,CF36619.3,CF53855.1,CF58607.1,CF59975.1,CF9843.1
104	2e-06	9	CF16279.2,CF24235.14,CF30691.1,CF39551.21,CF53609.14,CF54475.10,CF55969.2,CF56387.1,CF57367.4
105	2e-06	9	CF18453.1,CF28031.8,CF28235.1,CF36165.1,CF39383.6,CF4263.2,CF49983.36,CF59697.9,CF63371.9
106	2e-06	9	CF20319.13,CF26631.1,CF30499.1,CF30887.14,CF3741.1,CF40635.10,CF62267.1,CF6875.5,CF698801.1
107	2e-06	9	CF20319.2,CF28827.5,CF28989.3,CF34593.1,CF49413.3,CF57413.15,CF59551.43,CF59683.5,CF63883.10
108	2e-06	9	CF27631.1,CF28459.1,CF28503.1,CF29351.1,CF39519.1,CF44169.1,CF4601.1,CF56947.1,CF63545.3
109	2e-06	9	CF31645.1,CF31645.2,CF31645.3,CF35925.20,CF39033.3,CF39033.4,CF50613.1,CF63371.1,CF63371.2
110	3e-06	11	CF14065.15,CF18115.27,CF36483.52,CF55319.31,CF60463.4,CF61389.40,CF63739.47,CF63739.48,CF64863.1,CF65017.11,CF65017.9
111	9e-06	12	CF16339.15,CF3709.20,CF3709.22,CF41543.1,CF53059.1,CF53059.2,CF54575.1,CF59409.1,CF59551.61,CF62831.13,CF6401.3,CF723581.1
112	9e-06	8	CF12931.17,CF22101.27,CF22101.28,CF32765.5,CF34977.5,CF49817.6,CF63067.23,CF7121.1
113	9e-06	8	CF12491.6,CF12491.7,CF24253.1,CF36483.101,CF51251.3,CF51251.4,CF55147.18,CF62057.10
114	9e-06	8	CF28019.1,CF29423.1,CF52377.1,CF57527.1,CF58349.1,CF63471.2,CF64813.6,CF64813.7
115	9e-06	8	CF15949.1,CF15949.2,CF42855.5,CF44991.1,CF44991.2,CF44991.3,CF60463.19,CF659431.1
116	9e-06	8	CF40911.2,CF41437.3,CF41437.4,CF41437.5,CF41437.6.5,CF41437.7,CF48003.15,CF48003.16
117	9e-06	8	CF10041.1,CF29701.1,CF39761.1,CF47297.29,CF63387.10,CF63387.11,CF63387.8,CF63387.9
118	9e-06	8	CF10067.1,CF18691.1,CF25477.1,CF41185.1,CF43115.1,CF45151.1,CF47349.1,CF61171.1
119	9e-06	8	CF10699.43,CF19787.7,CF33047.16,CF34951.3,CF49477.1,CF51697.1,CF62377.10,CF64313.19
120	9e-06	8	CF11535.10,CF11535.11,CF11535.7,CF11535.8,CF1959.5,CF1959.6,CF26073.4,CF44307.20
121	9e-06	8	CF11709.1,CF15245.1,CF27151.3,CF46459.1,CF49603.7,CF53387.1,CF54739.1,CF56299.1
122	9e-06	8	CF15477.38,CF15477.4,CF45601.1,CF45601.2,CF54885.36,CF54885.37,CF63639.59,CF63639.64
123	9e-06	8	CF15901.1,CF15901.2,CF18505.1,CF21151.1.1,CF32363.1,CF53465.7,CF61451.17,CF62089.1
124	9e-06	8	CF23797.20,CF23797.21,CF23797.22,CF23797.23,CF23797.24,CF23797.25,CF23797.26.1,CF62023.4
125	9e-06	8	CF24991.39,CF24991.40,CF28689.4,CF32099.66,CF33377.3,CF48295.67,CF60949.5,CF63571.8
126	9e-06	8	CF26477.1,CF34987.1,CF43049.1,CF49233.1,CF55473.2,CF58095.1,CF58095.2,CF8503.1
127	9e-06	8	CF26757.1,CF26757.4,CF28671.1,CF28671.6,CF28671.7,CF51465.1,CF60625.1,CF60625.2
128	9e-06	8	CF28091.1,CF29421.1,CF52331.1,CF53245.5,CF54761.1,CF60057.2,CF61513.14,CF7631.1
129	9e-06	8	CF45501.16,CF48227.109,CF56167.45,CF64751.11,CF64751.12,CF64751.13,CF64751.14,CF8723.43
130	9e-06	8	CF45915.3,CF46925.1,CF49289.9,CF52873.7,CF55319.58,CF63239.1,CF63483.1,CF64279.99
131	9e-06	8	CF46507.22,CF46507.24,CF48663.5,CF50731.2,CF60089.4,CF60089.5,CF63091.2,CF63091.3
132	9e-06	8	CF64683.2,CF64683.3,CF64683.4,CF64683.5,CF64683.6,CF64683.7,CF64683.8,CF64683.9
133	1.1e-05	10	CF20055.32,CF20733.85,CF21959.3,CF28219.2,CF28219.3,CF33953.1,CF41119.30,CF41119.33,CF62319.27,CF64377.32
134	1.1e-05	10	CF16535.92,CF19831.1,CF35989.24,CF36987.27,CF44339.5,CF62335.7,CF63833.6,CF63833.7,CF704761.1,CF719489.1
135	1.1e-05	10	CF20055.52,CF20055.53,CF43467.32,CF43467.45,CF47781.1,CF64439.51,CF721901.1,CF726683.1,CF7985.2,CF9191.3
136	1.1e-05	10	CF22845.4,CF52113.1,CF52675.54,CF52675.55,CF61945.2,CF62325.1,CF62787.2,CF63405.9,CF63739.28,CF64451.4
137	1.1e-05	10	CF11879.1,CF13401.1,CF33047.22,CF52139.10,CF52471.1,CF61253.12,CF61253.13,CF61253.14,CF61253.15,CF64279.138
138	3.7e-05	11	CF17297.11,CF22217.12,CF59391.18,CF60489.37,CF60489.42,CF60489.45,CF61065.1,CF62705.3,CF64747.13,CF64747.15,CF64767.1
139	3.7e-05	11	CF11985.1,CF21631.1,CF23111.1,CF35553.1,CF39389.1,CF49687.1,CF50469.1,CF50565.1,CF54893.1,CF62319.33,CF62765.1
140	3.7e-05	11	CF1989.120,CF24507.10,CF24507.11,CF24507.12,CF24507.9,CF26053.21.1,CF46089.14,CF46089.15,CF5427.45,CF60269.34,CF60927.1
141	3.8e-05	19	CF3463.1,CF38747.16,CF43529.1,CF49375.1,CF52589.13,CF52589.38,CF52589.39,CF55909.1,CF57011.41,CF59551.26,CF61191.42,CF61191.43,CF61191.46,CF61191.47,CF61231.16.1,CF63173.1,CF63439.4,CF63929.40,CF64313.1
142	3.8e-05	19	CF11379.6,CF15027.69,CF27749.30,CF28955.8,CF30557.13,CF30557.15,CF30557.18,CF34907.1,CF39551.52,CF41119.15,CF41425.30,CF41937.6,CF45061.12,CF5663.14,CF59549.1,CF61329.72,CF61507.4,CF64243.2,CF726843.1
143	3.8e-05	19	CF1021.2,CF1527.1,CF1527.2,CF1527.3,CF1527.4,CF16105.1,CF18255.3,CF1989.90,CF21765.1,CF21765.2,CF27287.13,CF45061.1,CF45253.17,CF49289.11,CF61573.6,CF62691.1,CF62691.2,CF62691.3,CF63651.43
144	4.1e-05	7	CF42781.3,CF42781.4,CF42781.5,CF42781.6,CF42781.7,CF42781.8,CF712369.1
145	4.1e-05	7	CF27905.4,CF27905.5,CF27905.6,CF51289.2,CF61185.36,CF63177.1,CF63861.4
146	4.1e-05	7	CF26513.3,CF26513.4,CF45271.1,CF60149.2,CF61333.1,CF61333.2,CF8723.63
147	4.1e-05	7	CF42417.13,CF43099.20,CF46905.10,CF49013.10,CF49013.7,CF61745.6.1,CF63529.2
148	4.6e-05	9	CF21233.10,CF21233.11,CF21233.12,CF21233.4,CF21233.6,CF21233.8,CF57431.26,CF57431.27,CF57431.28.1
149	4.6e-05	9	CF22541.10,CF22541.5,CF22541.6,CF22541.7,CF22541.8,CF22541.9,CF45749.17,CF45749.18,CF50207.1
150	4.6e-05	9	CF1989.4,CF49289.18,CF54475.1,CF54475.2,CF65017.33,CF65017.35,CF65017.36,CF65017.37,CF724625.1
151	4.6e-05	9	CF29445.1,CF29445.2,CF48437.1,CF51371.2,CF59437.1,CF61513.1,CF61513.2,CF67.1,CF8723.1
152	4.6e-05	9	CF14079.1,CF19495.10,CF28751.1,CF57307.1,CF64239.1,CF64279.167,CF6819.1,CF6819.2,CF705699.1
153	4.6e-05	9	CF15999.1,CF32709.1,CF40175.2,CF47.9,CF48709.3,CF49449.2,CF51805.14,CF60269.25,CF64769.9
154	5.6e-05	14	CF17725.52,CF17725.53,CF2061.2,CF30079.20,CF39107.1,CF39107.3,CF48227.88,CF48227.90,CF52675.35,CF61125.1,CF64999.58,CF64999.59,CF722503.1,CF725739.1
155	8e-05	20	CF17339.14,CF17339.1,CF21507.13,CF21507.1,CF22095.1,CF26767.1,CF29423.5,CF36679.1,CF3811.1,CF3959.2,CF42973.1,CF44479.4,CF56301.5,CF56427.1,CF57527.45,CF57527.46,CF59003.2,CF59003.3,CF61991.24,CF62061.1
156	0.000129	36	CF16985.14,CF20055.41,CF31077.1,CF31077.2,CF31569.1,CF31569.2,CF31569.3,CF31569.7,CF31851.1,CF32625.1,CF34785.11,CF35989.34,CF3691.1,CF3937.1,CF39875.15,CF40573.35,CF41713.1,CF41713.8,CF48207.20,CF51977.19,CF54055.1,CF55319.52,CF56677.2,CF57847.1,CF57847.2,CF57847.4,CF58161.39,CF58607.13,CF58607.20,CF59337.31,CF62023.21,CF62487.17,CF64279.169,CF64439.92,CF64985.29_CF64985.30,CF6707.1
157	0.000142	10	CF10157.3,CF14031.1,CF19495.17,CF24321.3,CF30887.4,CF30887.5,CF49189.1,CF49355.2,CF5631.6,CF61951.3
158	0.00019	19	CF16279.1,CF16279.5,CF16279.6,CF16279.7,CF30691.2,CF33565.30,CF33565.31,CF43873.10,CF43873.13,CF43873.4,CF43873.5,CF43873.67,CF43873.6,CF43873.7,CF43873.9,CF62487.11,CF62487.13,CF62487.24,CF64559.38
159	0.000191	13	CF10577.1,CF17877.1,CF18953.1,CF25093.1,CF25207.1,CF39157.1,CF45297.1,CF4951.1,CF53823.1,CF53935.1,CF55507.1,CF58825.1,CF64233.2
160	0.000195	8	CF15073.13_CF15073.14,CF15869.13,CF15869.14,CF35989.63,CF3743.45,CF39351.12,CF39351.18,CF61403.1
161	0.000195	8	CF11121.31,CF11157.3,CF28689.10,CF53539.10,CF53539.9,CF5507.30,CF63429.3,CF64551.5
162	0.000195	8	CF27219.10,CF60269.18,CF60269.23,CF61639.26,CF62253.16,CF62253.17,CF62253.18,CF64623.6
163	0.000195	8	CF28647.12,CF31777.81,CF51689.30,CF59891.7,CF61185.18,CF63347.3,CF64377.19,CF7241.12
164	0.000195	8	CF38283.1,CF413.3,CF47623.1_CF47623.2,CF53791.5,CF58059.1,CF61769.1,CF62971.4,CF718219.1
165	0.000195	8	CF30295.4,CF33883.13,CF40277.11,CF40277.12,CF40277.14,CF40277.15,CF40277.16,CF40277.9
166	0.000195	8	CF26237.15,CF26237.16,CF26237.17,CF26237.18,CF55369.1,CF61233.10,CF64279.239,CF717693.1
167	0.000195	8	CF15027.76,CF24991.26,CF46089.4,CF58229.4,CF58977.1,CF58977.2,CF65053.6,CF65053.7
168	0.000196	6	CF54753.3,CF59815.3,CF60125.1,CF61329.39,CF61449.13,CF8357.5
169	0.000196	6	CF36483.85,CF58035.3,CF58471.1,CF60301.2,CF61617.1,CF64313.15
170	0.000196	6	CF1553.23,CF15883.10,CF15883.11,CF21317.11,CF34649.22,CF61253.29
171	0.000196	6	CF10783.6,CF14109.1,CF40483.3,CF40483.4,CF40483.5,CF55809.1
172	0.000196	6	CF20733.14,CF24991.31,CF3799.10,CF4959.9,CF50417.2,CF58553.7
173	0.000196	6	CF13723.1.2,CF39671.9,CF5343.1,CF60479.3,CF63405.7,CF701411.1
174	0.000196	6	CF31569.5,CF31569.6.1,CF31569.8,CF65015.10,CF726481.1,CF7777.10
175	0.000196	6	CF62845.1,CF64557.2,CF64557.3,CF64557.4,CF64557.5,CF64639.18.1
176	0.000327	11	CF14665.3,CF37297.3,CF3799.38,CF3799.39,CF41509.30,CF4745.37,CF60969.28,CF6209.4,CF6209.5,CF6209.6,CF64751.15
177	0.000805	7	CF30351.1,CF61157.19,CF64101.23,CF64101.24,CF64101.25,CF64101.26,CF64313.16
178	0.000805	7	CF43745.4,CF4745.35,CF4745.36,CF4745.38,CF4745.39,CF63699.64,CF63699.65
179	0.000805	7	CF13837.13,CF42221.14,CF4367.8,CF51783.39,CF56527.7,CF63883.3,CF64275.1
180	0.000805	7	CF21407.3,CF26399.10,CF27219.2,CF27219.5,CF61253.33,CF61253.34,CF708627.1
181	0.000805	7	CF27219.8,CF27219.9,CF37993.1,CF49463.2,CF49463.3,CF56673.3,CF723829.1
182	0.000805	7	CF58161.11,CF58161.12,CF58161.14,CF58161.15,CF58161.16,CF64981.21,CF64981.22
183	0.000805	7	CF62057.1,CF62057.2,CF62057.3,CF62829.1,CF62829.2,CF64189.12,CF706145.1
184	0.000805	7	CF23797.15,CF55811.8,CF62307.5,CF62307.6,CF62307.7,CF62307.8,CF62307.9
185	0.000805	7	CF1553.10,CF40865.10,CF40865.7,CF40865.8,CF59551.27,CF61191.44,CF724901.1
186	0.000805	7	CF20725.44,CF28135.1,CF36045.6,CF38455.1,CF47721.2,CF49323.6,CF58077.1
187	0.000805	7	CF20733.21,CF20733.22,CF20733.23,CF20733.24,CF20733.25,CF20733.26,CF20733.27
188	0.000805	7	CF10891.1,CF17725.15,CF38035.11,CF3919.4,CF61283.1,CF63455.1,CF63455.2
189	0.000933	5	CF34883.1,CF49333.42,CF51905.28,CF55319.12,CF61329.53
190	0.000933	5	CF29389.14.1,CF52505.1,CF53111.124,CF58035.1,CF58035.2
191	0.000933	5	CF27219.72,CF50739.7,CF50739.8,CF52249.4,CF7831.12
192	0.000933	5	CF60269.10,CF60269.12,CF60269.13,CF60269.14,CF63235.1
193	0.000933	5	CF48295.42,CF5219.7,CF57359.7,CF64439.90,CF64607.1
194	0.000933	5	CF1989.158,CF30401.1,CF37027.46,CF692709.1,CF9441.2
195	0.000933	5	CF2575.2,CF26101.1,CF4335.1,CF48295.16,CF7053.10
196	0.001126	10	CF1.16,CF1959.10,CF38493.22,CF59079.30,CF59079.31,CF59079.32,CF60969.44,CF64357.5,CF64453.8,CF64453.9
197	0.001126	10	CF10923.2,CF1959.15,CF1959.16,CF20903.3,CF31631.1,CF34761.13,CF38285.41,CF38285.42,CF54613.1,CF62831.7
198	0.00157	17	CF20837.5,CF20837.6,CF20837.7,CF28647.39,CF40683.9,CF51289.6,CF56703.14,CF56703.16,CF56703.17,CF56703.18,CF57941.6,CF61191.27,CF61191.28,CF61191.29,CF61191.30,CF61329.2,CF899.12
199	0.001968	8	CF18255.4,CF18255.5,CF19749.3,CF20531.3,CF42189.1,CF62947.3,CF8357.14,CF8357.15
200	0.002412	11	CF12809.2,CF23219.2,CF26231.5,CF493.51,CF52377.45,CF56431.5,CF61769.5,CF63901.5,CF63901.6,CF63901.7,CF63901.8
201	0.003248	6	CF46783.7,CF49355.1,CF55793.9,CF61267.6,CF7445.1,CF8395.1
202	0.003248	6	CF31323.4,CF41509.64,CF42191.4,CF49845.2,CF64769.36,CF64769.37
203	0.003248	6	CF15949.4,CF27081.3,CF27081.4,CF27081.5,CF27081.6,CF30155.1
204	0.003248	6	CF24805.15,CF43873.49,CF43873.50,CF43873.51,CF50981.9,CF59113.37
205	0.003248	6	CF11777.5,CF42613.21,CF43027.7,CF55319.49,CF55319.50,CF60709.1
206	0.003248	6	CF32099.56,CF32099.7,CF32099.8,CF42613.22,CF42613.23,CF61451.4
207	0.003248	6	CF15311.9,CF30691.10,CF63483.62,CF63483.63,CF63483.64,CF63483.65
208	0.003248	6	CF14363.1,CF39023.1,CF42867.1,CF47047.1,CF49459.1,CF54953.1
209	0.003248	6	CF15477.17,CF4745.34,CF59011.3,CF63699.33,CF63699.35,CF63699.36
210	0.003248	6	CF40573.44,CF40573.45,CF4067.7,CF52871.17,CF59425.1,CF59425.3
211	0.003494	15	CF12189.2,CF12189.4,CF15027.100,CF36457.10,CF44339.44,CF44339.45,CF58753.1,CF61517.16,CF61517.18,CF62057.14,CF63613.22,CF63699.20,CF64523.3,CF64523.4,CF64523.5
212	0.004438	4	CF12931.12,CF63423.27,CF63937.7,CF65039.5
213	0.004438	4	CF57527.41,CF57527.42,CF57527.44,CF60387.1
214	0.004438	4	CF10699.50,CF25449.8,CF52871.65,CF62253.4
215	0.004438	4	CF11121.20,CF27911.6,CF28385.56,CF46905.1
216	0.004438	4	CF27465.23,CF29623.15,CF52871.29,CF716719.1
217	0.004438	4	CF26543.1,CF64279.172,CF64559.47,CF64953.21
218	0.004438	4	CF37191.50,CF37191.52,CF41063.1,CF57367.2
219	0.004438	4	CF13899.1,CF36873.2,CF49157.2,CF61183.3
220	0.004438	4	CF11735.14,CF16535.102,CF37687.1,CF666609.1
221	0.004438	4	CF43523.1,CF63791.3,CF63791.4,CF717645.1
222	0.004438	4	CF12027.1,CF29573.2,CF60879.4,CF61185.25
223	0.004438	4	CF46503.3,CF51093.1,CF5969.32,CF8357.31
224	0.004438	4	CF60899.43,CF60899.44,CF61009.1,CF63405.15
225	0.004438	4	CF44835.4,CF4959.12,CF4959.13,CF4959.14
226	0.004438	4	CF47433.11,CF47433.9,CF50441.11,CF61941.3
227	0.004801	12	CF11683.3,CF21043.1,CF26077.1,CF48227.68,CF56401.12,CF56401.13,CF56401.14,CF61191.1,CF61191.32,CF61191.3,CF700077.1,CF9493.3
228	0.004801	12	CF14657.16,CF14657.33,CF1989.21,CF37777.1,CF37777.2,CF61389.43,CF61389.44,CF6257.8,CF64379.15,CF64379.16,CF64379.17,CF64379.18
229	0.005687	9	CF10783.8,CF25473.10,CF40573.9,CF56803.2,CF61253.41,CF63353.19,CF64279.109,CF64279.112,CF64279.113
230	0.005687	9	CF12367.13,CF12367.14,CF17795.45,CF17795.46,CF17795.47,CF17795.48,CF17795.49,CF36457.24,CF59113.8
231	0.006947	7	CF13837.2,CF38747.27,CF52525.22,CF59165.6,CF59725.2,CF60661.24,CF62393.16
232	0.006947	7	CF17795.86,CF17795.87,CF17795.90,CF17795.91,CF57011.26,CF61185.82,CF7151.5
233	0.006947	7	CF26343.2,CF29381.1,CF4123.1,CF4421.2,CF53497.1,CF62041.2,CF7967.1
234	0.006947	7	CF57359.1,CF57359.2,CF57359.3,CF57359.4,CF63423.52,CF63423.55,CF63423.56
235	0.009114	24	CF12931.1,CF12931.2,CF12931.3,CF16183.2,CF18541.45,CF19561.32,CF20345.46,CF22933.1,CF34649.17,CF41405.24,CF43027.8,CF47433.13,CF48003.1,CF53097.16,CF53303.5,CF53303.6,CF55803.1,CF55803.2,CF55803.3,CF55943.44,CF62033.1,CF63115.6,CF63115.7,CF64709.1
236	0.010592	15	CF17795.24,CF17795.25,CF2569.4,CF2569.5,CF38447.12,CF38447.13,CF38447.14,CF44765.1,CF53111.105,CF61157.8,CF61451.24,CF63739.31,CF722955.1,CF8723.32,CF8723.33
237	0.010592	15	CF12647.1,CF22509.4,CF22509.6,CF27033.13,CF35963.6,CF38447.69,CF41509.27,CF51289.16,CF56669.48,CF59551.39,CF59551.46,CF64313.32,CF64813.12,CF64861.10,CF64861.9.1
238	0.010601	11	CF39731.4,CF40853.23,CF40853.27,CF4213.2,CF46059.1,CF48227.114,CF48227.116,CF48227.117,CF48227.118,CF56703.10,CF63483.30
239	0.01259	10	CF11711.1,CF14233.1,CF16535.123,CF17615.10,CF28647.14,CF33387.1,CF37191.13,CF37191.14,CF50473.2,CF62959.4
240	0.012683	5	CF13361.1,CF52795.1,CF53727.1,CF53727.2,CF54281.3
241	0.012683	5	CF17381.26,CF23939.7,CF23939.8,CF62143.6,CF64905.19
242	0.012683	5	CF47297.4,CF47297.5,CF47297.6,CF61557.5,CF62599.10
243	0.012683	5	CF1.17,CF27679.14,CF4745.23,CF57431.29,CF61435.1
244	0.012683	5	CF34359.1,CF43321.1,CF62583.2,CF63763.27,CF687189.1
245	0.013763	8	CF11733.6,CF31777.15,CF31777.16,CF31777.55,CF38447.9,CF59507.7,CF64609.20,CF726847.1
246	0.013763	8	CF61527.12,CF61527.13.1,CF61527.14,CF61527.16,CF61527.17,CF61527.18,CF61527.20,CF64013.18
247	0.013763	8	CF14907.15,CF22949.10,CF25153.1,CF40597.7,CF58161.38,CF58691.1,CF59747.1,CF717699.1
248	0.016145	12	CF10699.53,CF22817.66,CF22817.67,CF22817.68,CF22817.69,CF45749.12,CF45749.25,CF45749.26,CF45749.27,CF45749.28,CF58993.14,CF60269.65
249	0.021113	3	CF62173.30,CF62173.32,CF62173.36
250	0.021113	3	CF15311.14,CF48779.6,CF5427.27.1
251	0.021113	3	CF30077.1,CF61989.1,CF64961.5
252	0.021113	3	CF18657.3,CF25151.3,CF38077.2
253	0.021113	3	CF54885.8,CF54885.9,CF57359.6
254	0.021113	3	CF62249.6,CF63235.8,CF63235.9
255	0.021113	3	CF54475.22,CF64633.8,CF64633.9
256	0.021113	3	CF61535.15,CF61535.16,CF726727.1
257	0.021113	3	CF33159.2,CF33159.3,CF64813.13
258	0.021113	3	CF18027.1,CF61857.2,CF63571.7
259	0.021113	3	CF44739.3,CF44739.4,CF44739.5
260	0.021113	3	CF34607.5,CF34607.6,CF34607.8
261	0.024055	9	CF1925.24,CF1925.25.1,CF1925.26,CF1925.27,CF1925.28,CF46769.49,CF61253.35,CF61259.49,CF65019.1
262	0.024055	9	CF41405.6,CF41509.41,CF52123.8,CF53111.67,CF53111.69,CF53111.70,CF53609.12,CF53609.29,CF55429.2
263	0.032575	6	CF37677.5,CF38493.19,CF44739.1,CF44739.2,CF48779.7,CF63639.46
264	0.032575	6	CF31777.64,CF45501.17,CF46303.3,CF53111.16,CF53111.17,CF62173.43
265	0.032575	6	CF15949.14,CF19711.11,CF19711.12,CF19711.13,CF19711.14,CF58593.5
266	0.032575	6	CF52871.94,CF63613.11,CF63613.12,CF63613.13,CF63613.14,CF63613.15
267	0.032575	6	CF14065.53,CF2061.3,CF30079.19,CF39107.2,CF48227.89,CF52675.34
268	0.032575	6	CF18627.1,CF30725.7,CF44569.10,CF44569.11,CF64751.3,CF721709.1
269	0.032575	6	CF12303.32,CF17725.55,CF3743.28,CF3743.32,CF3743.68,CF7323.12
270	0.032575	6	CF58161.29,CF58161.30,CF58161.31,CF58161.33,CF58161.34,CF58161.40
