# Supplementary material for: Scallop genome reveals molecular adaptations to semi-sessile life and neurotoxins
Source: Nat Commun. 2017 Nov 23;8:1721. doi: 10.1038/s41467-017-01927-0 (PMC5700196; doi:10.1038/s41467-017-01927-0)
Supplement: Supplementary file 5 — Supplementary Data 2 [file 41467_2017_1927_MOESM5_ESM.xlsx]

## Sheet: Sheet1
Supplementary Data 2 | Module enrichment analysis of muscle overrepresented genes.
Overrepresented genes of adductor muscle
	color	modulesize	numberofDEinthemodule	numberofDEinthebg	numberofgenesinthebg	ratio	hyper	FDR
M3	red	2041	227	227	24755	0.11122	5.652e-252	6.7824e-251
M4	black	1952	0	227	24755	0	1	1
M11	blue	3433	0	227	24755	0	1	1
M5	brown	2473	0	227	24755	0	1	1
M8	green	2221	0	227	24755	0	1	1
M2	greenyellow	926	0	227	24755	0	1	1
M6	magenta	1565	0	227	24755	0	1	1
M13	pink	1919	0	227	24755	0	1	1
M7	purple	1185	0	227	24755	0	1	1
M10	tan	673	0	227	24755	0	1	1
M12	turquoise	3591	0	227	24755	0	1	1
M1	yellow	2396	0	227	24755	0	1	1
M9	grey	380	0	227	24755	0	1	1
Overrepresented genes of striated muscle
	color	modulesize	numberofDEinthemodule	numberofDEinthebg	numberofgenesinthebg	ratio	hyper	FDR
M3	red	2041	91	91	24755	0.044586	3.62901e-100	4.35482e-99
M4	black	1952	0	91	24755	0	1	1
M11	blue	3433	0	91	24755	0	1	1
M5	brown	2473	0	91	24755	0	1	1
M8	green	2221	0	91	24755	0	1	1
M2	greenyellow	926	0	91	24755	0	1	1
M6	magenta	1565	0	91	24755	0	1	1
M13	pink	1919	0	91	24755	0	1	1
M7	purple	1185	0	91	24755	0	1	1
M10	tan	673	0	91	24755	0	1	1
M12	turquoise	3591	0	91	24755	0	1	1
M1	yellow	2396	0	91	24755	0	1	1
M9	grey	380	0	91	24755	0	1	1
Overrepresented genes of smooth muscle
	color	modulesize	numberofDEinthemodule	numberofDEinthebg	numberofgenesinthebg	ratio	hyper	FDR
M3	red	2041	82	82	24755	0.0401764	2.9433e-90	3.53196e-89
M4	black	1952	0	82	24755	0	1	1
M11	blue	3433	0	82	24755	0	1	1
M5	brown	2473	0	82	24755	0	1	1
M8	green	2221	0	82	24755	0	1	1
M2	greenyellow	926	0	82	24755	0	1	1
M6	magenta	1565	0	82	24755	0	1	1
M13	pink	1919	0	82	24755	0	1	1
M7	purple	1185	0	82	24755	0	1	1
M10	tan	673	0	82	24755	0	1	1
M12	turquoise	3591	0	82	24755	0	1	1
M1	yellow	2396	0	82	24755	0	1	1
M9	grey	380	0	82	24755	0	1	1
