# Supplementary material for: Scallop genome reveals molecular adaptations to semi-sessile life and neurotoxins
Source: Nat Commun. 2017 Nov 23;8:1721. doi: 10.1038/s41467-017-01927-0 (PMC5700196; doi:10.1038/s41467-017-01927-0)
Supplement: Supplementary file 6 — Supplementary Data 3 [file 41467_2017_1927_MOESM6_ESM.xlsx]

## Sheet: Sheet1
Supplementary Data 3 | Summary of transcription factor coexpression network in the C. farreri adductor muscle-related module (M3)
Gene id	connectivity...2.	E_value	swiss annotation
CF46625.1	381.772	1e-05	Zinc finger and BTB domain-containing protein 40 OS=Homo sapiens GN=ZBTB40 PE=1 SV=4
CF34531.60	375.971	8e-32	Protein atonal homolog 8 OS=Mus musculus GN=Atoh8 PE=2 SV=1
CF61137.34	359.99	1e-117	Nuclear factor 1 X-type OS=Mesocricetus auratus GN=NFIX PE=2 SV=1
CF60661.5	344.409	3e-87	Zinc finger protein basonuclin-1 OS=Homo sapiens GN=BNC1 PE=1 SV=2
CF1989.20	312.471	1e-49	Twist-related protein OS=Xenopus laevis GN=twist1 PE=2 SV=1
CF17795.5	309.297	0	MBT domain-containing protein 1 OS=Xenopus tropicalis GN=mbtd1 PE=2 SV=1
CF61295.8	305.043	1e-64	Myocyte-specific enhancer factor 2A OS=Rattus norvegicus GN=Mef2a PE=1 SV=1
CF42713.12	303.016	0	Transcriptional enhancer factor TEF-1 OS=Mus musculus GN=Tead1 PE=2 SV=2
CF59707.1.5	300.188	3e-75	Transcription factor 4 OS=Rattus norvegicus GN=Tcf4 PE=2 SV=2
CF1989.18	287.087	4e-53	Twist-related protein 2 OS=Rattus norvegicus GN=Twist2 PE=2 SV=2
CF4427.17.1	275.442	0	Dual specificity protein phosphatase CDC14A OS=Homo sapiens GN=CDC14A PE=1 SV=1
CF5663.61	272.821	4e-62	Homeobox protein araucan OS=Drosophila melanogaster GN=ara PE=1 SV=2
CF62649.22	271.756	1e-33	Transcription factor MafK OS=Gallus gallus GN=MAFK PE=2 SV=1
CF14067.16	242.911	1e-57	Y-box factor homolog OS=Aplysia californica PE=2 SV=1
CF33237.5.1	227.985	0	Retinoic acid receptor RXR OS=Lymnaea stagnalis GN=RXR PE=1 SV=1
CF45587.24	226.733	0	Cold shock domain-containing protein E1 OS=Homo sapiens GN=CSDE1 PE=1 SV=2
CF47433.2	224.715	1e-27	TSC22 domain family protein 3 OS=Rattus norvegicus GN=Tsc22d3 PE=2 SV=1
CF15353.9	215.076	1e-147	Homeobox protein Meis2 OS=Homo sapiens GN=MEIS2 PE=1 SV=2
CF64279.6	203.796	8e-49	Krueppel-like factor 11 OS=Mus musculus GN=Klf11 PE=2 SV=3
CF16997.8	198.864	4e-26	Homeobox protein ceh-9 OS=Caenorhabditis elegans GN=ceh-9 PE=4 SV=2
CF39865.14.1	186.251	2e-27	Oxysterols receptor LXR-alpha OS=Mus musculus GN=Nr1h3 PE=1 SV=3
CF61417.16	185.404	2e-42	Homeobox protein Mohawk OS=Homo sapiens GN=MKX PE=2 SV=2
CF60269.31	179.11	8e-52	Paired mesoderm homeobox protein 2 OS=Mus musculus GN=Prrx2 PE=2 SV=2
CF7053.41	176.095	2e-60	Transcriptional repressor scratch 1 OS=Mus musculus GN=Scrt1 PE=1 SV=1
CF64905.20	172.258	2e-65	Serum response factor (Fragment) OS=Gallus gallus GN=SRF PE=2 SV=1
CF22081.3.1	168.72	0	Mothers against decapentaplegic homolog 3 OS=Rattus norvegicus GN=Smad3 PE=1 SV=1
CF3405.2	168.479	1e-35	DNA-binding protein RFXANK OS=Homo sapiens GN=RFXANK PE=1 SV=2
CF22817.92_CF22817.91	166.787	1e-122	Estrogen-related receptor gamma OS=Rattus norvegicus GN=Esrrg PE=2 SV=1
CF64813.5.2	162.966	1e-137	Nuclear receptor subfamily 5 group A member 2 OS=Gallus gallus GN=NR5A2 PE=2 SV=1
CF4745.20	147.329	0	Lysine-specific demethylase 5A OS=Homo sapiens GN=KDM5A PE=1 SV=3
CF47285.2	134.45	3e-22	Nuclear hormone receptor E75 OS=Metapenaeus ensis GN=E75 PE=2 SV=1
CF36833.28	121.275	5e-31	cAMP-responsive element-binding protein-like 2 OS=Xenopus tropicalis GN=crebl2 PE=3 SV=1
CF7323.17	119.254	3e-92	Nocturnin OS=Xenopus laevis GN=ccrn4l PE=2 SV=1
CF57035.6	118.295	0	Rap guanine nucleotide exchange factor 6 OS=Homo sapiens GN=RAPGEF6 PE=1 SV=2
CF47499.15.1	116.611	9e-32	Max-interacting protein 1 OS=Mus musculus GN=Mxi1 PE=1 SV=1
CF10699.7.5	113.466	1e-177	Nuclear receptor subfamily 2 group C member 2 OS=Mus musculus GN=Nr2c2 PE=1 SV=1
CF36457.32	106.802	5e-66	Methyl-CpG-binding domain protein 4 OS=Homo sapiens GN=MBD4 PE=1 SV=1
CF31777.5	98.4291	1e-172	Pre-B-cell leukemia transcription factor 1 OS=Mus musculus GN=Pbx1 PE=1 SV=2
CF5387.74	91.9183	9e-79	Carbohydrate-responsive element-binding protein OS=Homo sapiens GN=MLXIPL PE=1 SV=1
CF54085.20_CF54085.21	88.9442	1e-100	Forkhead box protein O OS=Drosophila grimshawi GN=foxo PE=3 SV=1
CF19561.25	84.5335	1e-101	Probable nuclear hormone receptor HR3 OS=Drosophila melanogaster GN=Hr46 PE=2 SV=1
CF63699.71	82.6587	1e-142	Zinc finger protein 277 OS=Homo sapiens GN=ZNF277 PE=2 SV=2
CF5663.63	81.1277	8e-66	Homeobox protein araucan OS=Drosophila melanogaster GN=ara PE=1 SV=2
CF42017.23	80.7377	8e-21	Homeobox protein abdominal-B OS=Drosophila melanogaster GN=Abd-B PE=1 SV=3
CF42017.20	76.9776	3e-19	Homeobox protein Hox-C11 OS=Homo sapiens GN=HOXC11 PE=2 SV=1
CF49503.19	69.0162	2e-22	X-box-binding protein 1 OS=Mus musculus GN=Xbp1 PE=2 SV=2
CF61329.58	68.2923	5e-77	Sal-like protein 3 OS=Homo sapiens GN=SALL3 PE=2 SV=2
CF10271.2	53.1333	1e-67	Early growth response protein 1-B OS=Xenopus laevis GN=egr1-b PE=2 SV=1
CF63115.4	44.2576	3e-60	Zinc finger protein 300 OS=Homo sapiens GN=ZNF300 PE=2 SV=1
CF14657.24	39.632	1e-147	Probable nuclear hormone receptor HR38 (Fragment) OS=Bombyx mori GN=HR38 PE=2 SV=1
CF61231.30	39.4147	2e-40	AF4/FMR2 family member 4 OS=Homo sapiens GN=AFF4 PE=1 SV=1
CF63763.56.1	37.1341	2e-89	AT-rich interactive domain-containing protein 3C OS=Mus musculus GN=Arid3c PE=2 SV=2
