# Supplementary material for: Scallop genome reveals molecular adaptations to semi-sessile life and neurotoxins
Source: Nat Commun. 2017 Nov 23;8:1721. doi: 10.1038/s41467-017-01927-0 (PMC5700196; doi:10.1038/s41467-017-01927-0)
Supplement: Supplementary file 7 — Supplementary Data 4 [file 41467_2017_1927_MOESM7_ESM.xlsx]

## Sheet: Sheet1
Supplementary Data 4 | Summary and characterization of scallop byssal proteins identified by mass spectrometric analysis of adhesive byssal plaques of C. farreri.
Gene ID	Mascot Score (D1/D2)a	No. of unique peptides (D1/D2)a	Expression ratiob	Sbps	SwissProt_annotation	SwissProt_E_value	Pfam	InterPro	SMART Domain	SignalP (signal peptide presence/D value)	Protein match against 11 well-known mussel BRPs1 (MFP1-6; preCOL-NG, -P and -D; TMP and PTMP) (BLASTP, e<1e-5)	Protein match against an expanded set of 48 mussel BRPs recently identified by Qin et al. (2016)2 (BLASTP, e<1e-5)
CF51689.10	1936.18/478	20/7	3579.17		CD109 antigen	0	PF07678.13;A2M_comp PF07703.13;A2M_N_2 PF00207.21;A2M PF01835.18;A2M_N PF07677.13;A2M_recep PF10569.8;Thiol-ester_cl	IPR001599; Alpha-2-macroglobulin IPR002890; Alpha-2-macroglobulin, N-terminal IPR009048; Alpha-macroglobulin, receptor-binding IPR011625; Alpha-2-macroglobulin, N-terminal 2 IPR011626; A-macroglobulin complement component IPR019565; Alpha-2-macroglobulin, thiol-ester bond-forming	A2M_N_2; A2M; A2M_recep	Yes/0.869	n/a	CL486.Contig1; CL1528.Contig1; Unigene46421
CF26599.26	1447.07/197	20/6	2276.79	Sbp-3	Serine protease inhibitor dipetalogastin (Fragment)	9e-28	PF00050.20;Kazal_1 PF07648.14;Kazal_2	IPR002350; Kazal domain	KAZAL	Yes/0.749	n/a	n/a
CF51689.11	1200.51/330	7/3	1632.11	Sbp-1	CD109 antigen	0	PF07678.13;A2M_comp PF07703.13;A2M_N_2 PF00207.21;A2M PF01835.18;A2M_N PF10569.8;Thiol-ester_cl	IPR001599; Alpha-2-macroglobulin IPR002890; Alpha-2-macroglobulin, N-terminal IPR011625; Alpha-2-macroglobulin, N-terminal 2 IPR011626; A-macroglobulin complement component IPR019565; Alpha-2-macroglobulin, thiol-ester bond-forming	A2M_N_2; A2M	Yes/0.869	n/a	CL486.Contig1; CL1528.Contig1; Unigene46421
CF48907.12	986.26/229	18/7	27.38		n/a	n/a	n/a	n/a	n/a	Yes/0.865	n/a	n/a
CF47691.7	655.41/62	13/2	1.24	Sbp-4-1	n/a	n/a	n/a	n/a	n/a	Yes/0.904	n/a	n/a
CF44339.32	314.44/350	5/4	364.28	Sbp-8-2	n/a	n/a	n/a	n/a	n/a	Yes/0.864	n/a	n/a
CF30077.9	294.17/1531	6/17	2549.56	Sbp-5-2	n/a	n/a	n/a	n/a	n/a	Yes/0.884	n/a	n/a
CF9441.24	268.01/337	3/3	9780.42	Sbp-8-1	Metalloproteinase inhibitor 2	1e-07	PF00965.16;TIMP	IPR001134; Netrin domain IPR001820; Proteinase inhibitor I35, tissue inhibitor of metalloproteinase	NTR	Yes/0.876	n/a	CL1751.Contig1
CF54475.1	262.16/363	6/11	296.75		Peroxidase-like protein	1e-107	PF03098.14;An_peroxidase	IPR002007; Haem peroxidase, animal IPR019791; Haem peroxidase, animal, subgroup	n/a	Yes/0.856	n/a	CL1019.Contig1; CL3464.Contig3; Unigene60266
CF40215.25	142.1/472	1/3	8009.1		Metalloproteinase inhibitor 3	2e-13	PF00965.16;TIMP	IPR001134; Netrin domain IPR001820; Proteinase inhibitor I35, tissue inhibitor of metalloproteinase	NTR; C345C	Yes/0.636	n/a	CL1751.Contig1
CF40215.27	132.9/176	3/3	9076.91	Sbp-7	Metalloproteinase inhibitor 2	6e-09	PF00965.16;TIMP	IPR001134; Netrin domain IPR001820; Proteinase inhibitor I35, tissue inhibitor of metalloproteinase	NTR	Yes/0.778	n/a	CL1751.Contig1
CF52787.2	123.92/424	2/11	13964.2		Tenascin-X	9e-11	PF03160.13;Calx-beta	IPR000742; Epidermal growth factor-like domain IPR003644; Na-Ca exchanger/integrin-beta4	EGF; Calx_beta	Yes/0.843	n/a	n/a
CF52787.5	108.76/-	3/-	705.38		Tenascin	1e-17	PF03160.13;Calx-beta	IPR000742; Epidermal growth factor-like domain IPR003644; Na-Ca exchanger/integrin-beta4	EGF; Calx_beta	Yes/0.809	n/a	n/a
CF20079.1	27.29/-	1/-	10389.2		Sodium/calcium exchanger 1	1e-07	PF03160.13;Calx-beta	IPR003644; Na-Ca exchanger/integrin-beta4	EGF; Calx_beta	Yes/0.659	n/a	n/a
CF54475.2	23.48/235	1/4	1395.27		Peroxidase-like protein	4e-92	PF03098.14;An_peroxidase	IPR002007; Haem peroxidase, animal IPR019791; Haem peroxidase, animal, subgroup	n/a	Yes/0.868	n/a	CL1019.Contig1; CL3464.Contig3; Unigene60266
CF23353.17	22.9/378	1/7	5198.12		Putative tyrosinase-like protein tyr-3	2e-24	PF00264.19;Tyrosinase	IPR002227; Tyrosinase	n/a	No/0.113	n/a	CL194.Contig1; CL194.Contig3; CL194.Contig4; Unigene17889; Unigene46117; Unigene53666; Unigene60003
a, Dataset 1 (D1) and Dataset 2 (D2) are derived from mass spectrometric analysis of whole protein sample and SDS-PAGE fractions (Suppl. Fig. 17b) respectively.
b, the expression ratio was calculated by this formula: TPM in foot/average TPM of all other 12 tissues/organs.
References
1. Silverman, H.G. & Roberto, F. Understanding marine mussel adhesion. Mar Biotechnol 9, 661-681 (2007).
2. Qin, C.L., et al. In-depth proteomic analysis of the byssus from marine mussel Mytilus coruscus. J Proteomics 144, 87-98 (2016).
