# Supplementary material for: Scallop genome reveals molecular adaptations to semi-sessile life and neurotoxins
Source: Nat Commun. 2017 Nov 23;8:1721. doi: 10.1038/s41467-017-01927-0 (PMC5700196; doi:10.1038/s41467-017-01927-0)
Supplement: Supplementary file 8 — Supplementary Data 5 [file 41467_2017_1927_MOESM8_ESM.xlsx]

## Sheet: Sheet1
Supplementary Data 5 | Temporal profiles of PSTs in six organs of C. farreri during exposure to toxic A. minutum.
		ng g-1
sample		GTX1	GTX4	GTX2	GTX3	C1	C2	STX	NEO
mantle	0day-1	0	1.50883	10.8642	0.526343	0	1.81954	0.326686	1.76643
	0day-2	5.93705	1.15846	8.33952	3.77188	6.35658	1.55174	0.835779	575.415
	0day-3	29.9368	25.0292	14.0144	30.5666	9.38661	2.45898	1.08381	457.219
	1day-1	11.1933	69.4651	68.9198	46.3728	7.20395	2.19782	0.236826	432.447
	1day-2	7.53207	42.1233	15.8684	41.3554	1.20957	9.44948	2.12072	389.985
	1day-3	102.131	148.063	137.831	143.806	3.21648	5.65244	3.04452	401.223
	3day-1	15.4485	13.5621	31.3428	31.5451	6.06459	4.57632	1.01501	3.52816
	3day-2	145.4	94.5814	310.377	174.855	10.0738	3.57684	2.04703	369.998
	3day-3	29.4679	49.5849	231.973	59.8416	5.12716	1.73258	1.34813	259.263
	5day-1	39.1973	67.7557	325.62	72.1741	4.83888	2.36183	0	308.323
	5day-2	36.2611	46.5713	310.563	74.3892	3.0737	2.52683	0.170159	345.128
	5day-3	NA	NA	NA	NA	NA	NA	NA	NA
	10day-1	53.1848	44.796	708.853	164.797	4.30921	17.2905	4.48894	370.56
	10day-2	14.0963	28.4166	332.655	64.2223	3.92408	2.06275	1.15089	282.921
	10day-3	43.0051	67.1267	725.545	147.288	13.6613	4.4964	0.80721	352.586
	15day-1	96.8551	49.723	752.414	137.516	13.3712	1.86501	0	367.691
	15day-2	83.8102	59.6622	703.014	171.332	10.1188	0.559194	0	252.923
	15day-3	98.2	55.5222	748.443	172.057	10.2219	1.42608	1.84298	321.263
muscle	0day-1	6.23593	15.1342	8.67656	0.191859	0	1.42214	4.05069	158.416
	0day-2	1.5099	1.03744	4.36851	0.836076	1.90221	2.94816	0	132.816
	0day-3	3.84268	0.990309	14.3275	1.18238	1.6137	5.70257	2.83252	204.38
	1day-1	1.37239	51.0485	5.95701	44.3398	162.528	1.92965	0	180.821
	1day-2	6.21554	24.1617	4.49706	30.7941	67.8719	8.98201	0.286127	2.27673
	1day-3	132.872	235.079	10.3776	294.631	935.757	8.01132	3.17811	174.929
	3day-1	3.39122	30.072	5.47166	50.2834	156.617	4.76746	10.8947	136.045
	3day-2	17.9446	109.83	11.6502	142.27	434.549	4.20432	35.8169	207.929
	3day-3	19.9926	24.1664	2.94011	60.9414	173.9	2.34245	5.57284	128.553
	5day-1	57.9202	101.598	4.41014	312.129	972.837	5.47637	6.50187	145.631
	5day-2	23.654	51.4169	3.94942	151.701	468.933	2.95654	0	205.16
	5day-3	63.3958	75.6743	7.4282	164.701	454.044	2.08572	9.58639	0.814803
	10day-1	116.601	111.748	3.85277	406.552	1208.87	9.67782	0	148.298
	10day-2	90.1296	77.4265	3.11358	234.871	696.951	6.79776	2.74481	165.38
	10day-3	148.448	183.711	11.7614	572.28	1836.38	1.17935	21.4323	130.264
	15day-1	52.4693	92.6483	5.35338	394.287	1280.8	9.9049	20.4443	151.952
	15day-2	135.261	156.683	7.9978	769.453	2366.17	13.2075	18.7667	104.242
	15day-3	108.456	104.455	18.1057	374.78	1051.04	21.8304	13.5347	144.391
gill	0day-1	0	2.01738	5.75413	1.20424	2.44979	14.3778	0.46275	0.58202
	0day-2	22.5034	1.2539	3.70472	1.1077	0.788592	0.828854	0.476738	0.499742
	0day-3	30.9845	10.7426	25.2451	10.2034	10.1163	2.63038	0	5.16609
	1day-1	3.20154	12.1025	173.637	146.009	10.1468	2.00947	31.4144	0
	1day-2	29.1173	56.0232	71.1853	56.4267	3.56592	1.64837	0.717652	1.94256
	1day-3	297.375	226.63	367.652	237.748	2.92989	6.09401	1.23197	4.78772
	3day-1	79.9048	44.8838	101.285	92.6946	6.52316	4.52215	1.47676	9.47535
	3day-2	86.8299	73.0635	234.037	95.4697	5.45259	0	1.48112	2.67309
	3day-3	76.1945	127.258	284.03	195.581	10.3659	3.23433	3.91119	1.97607
	5day-1	7.22086	2.06966	17.8321	2.98532	1.51881	0	6.88357	2.88623
	5day-2	105.467	88.1285	282.771	167.843	9.16477	0.866551	0.494145	0
	5day-3	174.969	79.2656	421.773	290.727	5.57186	2.89727	0	36.6095
	10day-1	277.553	153.42	1320.35	819.713	2.25128	13.6283	7.81462	7.36376
	10day-2	76.6441	70.9712	368.269	121.529	7.50712	2.60209	28.5396	3.06731
	10day-3	206.281	105.316	550.182	278.143	1.48565	1.54478	0.596452	8.90292
	15day-1	237.895	118.84	1165.93	481.216	18.8298	5.50706	2.26744	13.9431
	15day-2	212.815	147.574	1108.92	555.732	5.48563	11.4094	188.7	12.3621
	15day-3	121.253	97.3534	673.868	459.05	4.0832	2.83092	42.8308	52.2652
gonad	0day-1	44.2971	64.2329	34.1614	58.608	39.9675	27.8678	0.399243	0
	0day-2	11.1381	1.79437	14.0575	2.09454	20.3265	22.5268	0.752984	2.87402
	0day-3	0	12.8819	5.93649	5.30568	27.3561	24.2512	0.762997	4.0052
	1day-1	276.471	178.471	314.476	224.842	21.491	5.17777	0.830531	2.11418
	1day-2	246.712	274.678	563.863	427.387	83.6832	49.9273	4.76926	14.5643
	1day-3	NA	NA	NA	NA	NA	NA	NA	NA
	3day-1	34.9203	63.936	49.4112	88.603	25.7794	2.40754	0.386259	1.47449
	3day-2	11.9429	66.7525	166.375	118.927	8.34615	4.35256	0.727433	0.27771
	3day-3	1301.18	894.287	1332.66	1904.01	28.0507	31.0838	9.93858	61.9176
	5day-1	44.6372	161.599	682.184	260.862	20.9894	13.4905	1.24424	1.42503
	5day-2	173.151	61.9985	701.124	127.815	76.3667	11.6722	4.68185	2.97944
	5day-3	57.0556	247.554	1249.99	541.168	150.62	41.0872	11.6735	10.4876
	10day-1	383.575	207.792	1680.41	479.717	37.4156	16.05	13.5913	5.46152
	10day-2	35.2707	7.57828	74.2061	2.94811	16.0923	7.13433	2.86124	0
	10day-3	82.1591	69.0006	328.2	133.103	14.6533	2.07725	0.706941	3.32526
	15day-1	406.342	270.746	1722.73	658.95	30.7028	23.7528	21.631	15.074
	15day-2	687.762	260.288	2261.35	802.683	56.4832	8.56003	45.4923	10.3775
	15day-3	872.944	323.406	2321.77	956.256	48.8787	18.0544	81.2781	51.2025
kidney	0day-1	53.6247	40.2897	43.4037	101.865	12.3126	5.85741	21.5039	4.48128
	0day-2	52.0141	17.3661	56.8209	73.2127	11.9375	8.51882	62.5532	5.432
	0day-3	21.1889	27.1181	61.7226	24.6214	34.0451	4.62807	19.6042	1.32807
	1day-1	762.713	3614.23	347.21	6336.3	65.6593	72.8825	NA	155.353
	1day-2	9983.25	7202.45	9087.58	10152.2	125.848	177.022	488.852	298.753
	1day-3	286.05	3979.17	1111.12	8699	65.6715	124.969	1833.99	2049.53
	3day-1	29071.4	12566	20897.5	17505.9	153.193	104.143	7177.9	2601.18
	3day-2	16819.4	6872.92	50445.6	50739.2	52.5274	581.026	2392.38	1539.49
	3day-3	9490	4802.03	17549.4	20414.1	23.1739	180.098	1427.19	2027.35
	5day-1	9202.1	5852.33	108059	76793.3	240.767	958.037	32184.3	7249.93
	5day-2	643.561	4303.5	67640.5	56854.6	90.2801	570.161	6389.61	1136.58
	5day-3	16713.7	8455.4	61066.2	44563	497.902	218.69	15176.6	6954.97
	10day-1	10776.2	6899.97	137365	105116	142.242	312.385	23962.5	3746.38
	10day-2	15374.8	5693.8	43004.6	45621	86.1741	355.351	5260.62	1307.31
	10day-3	3867.12	1915.48	34236.4	21415.2	147.731	230.394	11199.5	2408.13
	15day-1	1893.29	927.289	27140.4	15109.4	26.7501	52.0656	4930.3	395.967
	15day-2	8442.52	3131.65	38403.2	18702.1	393.94	132.761	4823.82	NA
	15day-3	3893.82	1905.47	80001.9	47996.7	50.0262	47.6002	17214.4	1288.33
Hepatopancreas	0day-1	72.7546	1.75981	0	85.633	524.411	172.758	2.25321	3.23558
	0day-2	46.0807	4.50349	3.75389	21.923	120.731	30.5713	2.64996	1.9759
	0day-3	62.634	15.8604	15.4654	6.67578	1015.53	168.899	0.692708	2.23809
	1day-1	2545.43	2334.21	2272.58	2466.58	1095.42	18.7699	1.09007	3.04217
	1day-2	2990.56	2475.18	2135.05	2399.24	984.391	147.411	4.92947	4.19156
	1day-3	6188.81	4927.21	4062.3	4790.56	788.602	107.886	2.98688	21.981
	3day-1	1065.82	940.416	1140.66	1263.65	1840.56	276.04	3.99832	3.41987
	3day-2	7937.84	6809.8	8267.41	10160.3	557.736	8.56342	13.7415	41.839
	3day-3	12163.8	9824.81	10519.8	12772.7	350.69	22.6066	26.4166	0
	5day-1	13265.9	11961.8	16777.1	19117	14.3541	9.71438	2.71916	4.62401
	5day-2	8023.91	7649.01	7589.43	9526.32	712.304	12.7314	6.95331	1.97043
	5day-3	25854	16617	22909	21405.7	2584.13	189.855	0	12.5372
	10day-1	36658.1	23099.4	45166.9	34824.5	499.944	132.863	257.295	10.3613
	10day-2	17560.9	11237.9	22555.1	17445.4	767.227	33.1829	30.0888	3.1875
	10day-3	30778.2	17963.8	43646	30060.2	1428.03	52.5908	407.87	12.4942
	15day-1	35583.5	22351.6	58309.2	42136.5	1769.13	265.271	0	8.83979
	15day-2	38753.9	19305.4	74230.4	41182.9	1016.3	153.236	568.223	9.56227
	15day-3	25650.9	13277.5	34501	24299.7	982.381	55.9797	454.544	15.3746
