# Supplementary material for: Scallop genome reveals molecular adaptations to semi-sessile life and neurotoxins
Source: Nat Commun. 2017 Nov 23;8:1721. doi: 10.1038/s41467-017-01927-0 (PMC5700196; doi:10.1038/s41467-017-01927-0)
Supplement: Supplementary file 9 — Supplementary Data 6 [file 41467_2017_1927_MOESM9_ESM.xlsx]

## Sheet: Sheet1
Supplementary Data 6 | Statistical significance of PST profile changes (compared to 0-day) in six organs of C. farreri during exposure to toxic A. minutum.
		P value
Sample		GTX1	GTX4	GTX2	GTX3	C1	C2	STX	NEO	Total
gill	1day	0.594	0.113016	0.0528871	0.00850993	0.32368	0.00804375	0.0481383	0.064427	0.0801454
	3day	0.775797	0.140635	0.130249	0.0372993	0.114103	0.00924013	0.875352	0.430087	0.0672901
	5day	0.242851	0.804515	0.444438	0.223872	0.0327122	0.000343533	0.89304	0.367598	0.151183
	10day	0.769963	0.234012	0.00687471	0.00532407	0.0182506	0.0034535	0.185406	0.113645	0.797552
	15day	0.489219	0.440265	0.00671895	0.00284941	0.0044427	0.000174002	0.0268972	0.870393	0.439184
gonad	1day	0.440993	0.575537	0.189063	0.306183	0.106299	0.0274731	0.852399	0.518928	0.00991908
	3day	0.230439	0.397684	0.0889202	0.081528	0.00914648	0.00139541	0.895738	0.808982	0.170732
	5day	0.698597	0.788463	0.0435692	0.339426	0.0529231	0.000362757	0.829025	0.0462951	0.0762515
	10day	0.505489	0.0760479	0.21844	0.532321	1.38256e-05	1.17315e-06	0.658818	0.00734522	0.0842374
	15day	0.305377	0.622147	0.00268126	0.223174	2.89463e-05	9.3282e-07	0.0778007	0.673871	0.876087
Hepatopancreas	1day	0.000223	2.6212e-07	2.06609e-06	0.000551197	0.421411	0.0211497	0.232488	0.481545	0.435524
	3day	0.000402126	1.28431e-06	2.54472e-06	0.000191813	0.242443	0.0930261	0.828064	0.989798	0.579794
	5day	4.60441e-05	8.52871e-08	3.26243e-07	1.73043e-06	0.0494194	0.000404965	0.105259	0.0661461	0.0344807
	10day	2.45427e-12	2.75948e-14	4.98136e-15	1.26051e-09	0.00845608	2.92152e-06	0.00588265	0.104313	0.00148229
	15day	4.07556e-10	3.34617e-12	1.31564e-14	5.56442e-08	0.0020498	0.000172668	0.0317721	0.0492587	0.000102302
kidney	1day	0.00150234	6.12105e-06	0.00176144	7.22042e-05	0.719833	0.0409305	0.30609	4.78229e-05	0.0579917
	3day	4.25996e-06	6.55718e-06	9.28962e-07	6.09799e-06	0.875988	0.0144037	0.00079568	7.84061e-07	2.2996e-05
	5day	0.00317001	3.978e-05	8.51939e-08	8.35417e-07	0.947858	0.0220894	0.000256216	4.18755e-06	1.15518e-09
	10day	4.74433e-06	8.28982e-06	3.40545e-15	1.01902e-10	0.427303	0.0170335	2.2925e-07	2.55978e-08	1.94017e-07
	15day	0.00480645	0.0149529	4.43569e-10	1.72909e-06	0.235299	0.478509	9.53599e-05	0.00302496	1.97222e-05
mantle	1day	0.343754	0.302894	0.656517	0.655612	0.0890585	0.673552	0.43596	0.18559	0.00018617
	3day	0.899428	0.991351	0.192825	0.736529	0.0661637	0.154923	0.306057	0.0223973	0.00049308
	5day	0.830962	0.344049	0.0569666	0.468778	0.0315736	0.111343	0.034826	0.158656	0.849537
	10day	0.0961956	0.400011	0.00642078	0.997588	0.0211848	0.104017	0.157268	0.00579593	0.00133346
	15day	0.349027	0.201616	0.0121493	0.893454	0.00239019	0.000126992	0.0152926	0.00130634	0.00302942
muscle	1day	0.807428	0.191214	0.010084	0.000456678	2.46237e-05	0.247584	0.00816498	0.0466058	0.00115307
	3day	0.43347	0.49362	0.00348638	0.00173109	0.000189009	0.0396564	0.665084	0.0115686	0.000609394
	5day	0.753523	0.374225	0.000250914	0.000963916	0.00016808	0.00898033	0.134877	0.00914174	0.00629406
	10day	0.0842233	0.277475	0.000536486	3.4506e-06	3.14126e-08	0.0266532	0.334204	0.000177712	0.0571836
	15day	0.487354	0.74535	0.000212455	6.78474e-06	5.51733e-08	0.0515591	0.264614	6.9293e-07	0.189406
a P values were calculated by the ANOVA method implemented in edgeR package.
