# Supplementary material for: Scallop genome reveals molecular adaptations to semi-sessile life and neurotoxins
Source: Nat Commun. 2017 Nov 23;8:1721. doi: 10.1038/s41467-017-01927-0 (PMC5700196; doi:10.1038/s41467-017-01927-0)
Supplement: Supplementary file 10 — Supplementary Data 7 [file 41467_2017_1927_MOESM10_ESM.xlsx]

## Sheet: Sheet1
Supplementary Data 7 | Identification of toxin-response modules in the C. farreri kidney and hepapopancreas during exposure to toxic A. minutum.
Module	modulecolor	modulesize	Kidney_FDR
			1day	3day	5day	10day	15day
M1	brown	1641	1.58412e-253	1.7022e-290	8.13171e-20	1	1
M2	magenta	568	4.68779e-249	1.16916e-118	0.18831	1	1
M3	cyan	305	1	1	1	1	1
M4	blue	2141	1	1	1	1	1.40995e-59
M5	salmon	358	1	1	1	1	6.25939e-14
M6	green	1425	1	1	0.0059862	1	1
M7	turquoise	2180	1	1	0.950005	1	1
M8	greenyellow	486	1	1	1	1	1
M9	pink	676	1	1	1	1	0.420294
M10	purple	512	6.33463e-19	1	1	0.704096	1
M11	red	1016	1	1	1	1	1
M12	yellow	1587	1	1	1	3.3682e-42	1
M13	midnightblue	291	1	1	1	2.12446e-05	1
M14	tan	456	1	1	1	1	1
M15	black	1005	1	4.45103e-09	0.800692	0.000134731	1
Module	modulecolor	modulesize	Hepatopancreas_FDR
			1day	3day	5day	10day	15day
M1	turquoise	3133	1	0.999995	1	3.38309e-83	9.77038e-18
M2	green	1108	1	0.999995	0.610677	1	1
M3	greenyellow	411	1	0.999995	1	1	1
M4	pink	624	2.55953e-30	1.31127e-75	4.90154e-11	1.40786e-17	5.60653e-24
M5	purple	498	1	0.999995	1	1	0.3319
M6	black	1064	1	0.999995	0.00199828	1	1
M7	red	1099	1	0.999995	1	1	1
M8	magenta	579	1	0.999995	1	1	1
M9	brown	1384	4.76762e-134	0.999995	1	1	1
M10	yellow	1243	1	0.999995	1	1	1
M11	blue	2000	1	0.000615414	0.610677	0.00795965	0.00575403
