# Supplementary material for: Scallop genome reveals molecular adaptations to semi-sessile life and neurotoxins
Source: Nat Commun. 2017 Nov 23;8:1721. doi: 10.1038/s41467-017-01927-0 (PMC5700196; doi:10.1038/s41467-017-01927-0)
Supplement: Supplementary file 11 — Supplementary Data 8 [file 41467_2017_1927_MOESM11_ESM.xlsx]

## Sheet: M10
Supplementary Data 8 | Go annotations of toxin-response modules in the C. farreri kidney.
GO_ID	GO_Term	GO_Class	Pvalue	x1	x2	n	N	GOlevl	GeneID
GO:0004844	uracil DNA N-glycosylase activity	MF	0.000953666	2	4	176	13804	8	CF13637.1,CF19887.1
GO:0097506	deaminated base DNA N-glycosylase activity	MF	0.000953666	2	4	176	13804	7	CF13637.1,CF19887.1
GO:0051087	chaperone binding	MF	0.00157611	2	5	176	13804	4	CF25473.18,CF39865.2
GO:0034220	ion transmembrane transport	BP	0.00174803	6	100	176	13804	5	CF19783.1,CF7053.1,CF37191.4,CF53303.2,CF2707.2,CF42943.3
GO:0019104	DNA N-glycosylase activity	MF	0.00234436	2	6	176	13804	6	CF13637.1,CF19887.1
GO:0015849	organic acid transport	BP	0.00372485	4	50	176	13804	4	CF15027.5,CF53303.2,CF2707.2,CF63483.66
GO:0046942	carboxylic acid transport	BP	0.00372485	4	50	176	13804	5	CF15027.5,CF53303.2,CF2707.2,CF63483.66
GO:0005342	organic acid transmembrane transporter activity	MF	0.00429334	4	52	176	13804	5	CF15027.5,CF53303.2,CF2707.2,CF64279.125
GO:0008514	organic anion transmembrane transporter activity	MF	0.00429334	4	52	176	13804	7	CF15027.5,CF53303.2,CF2707.2,CF64279.125
GO:0046943	carboxylic acid transmembrane transporter activity	MF	0.00429334	4	52	176	13804	6	CF15027.5,CF53303.2,CF2707.2,CF64279.125
GO:0008509	anion transmembrane transporter activity	MF	0.00531802	5	88	176	13804	6	CF15027.5,CF53303.2,CF2707.2,CF64279.125,CF57753.1
GO:0006284	base-excision repair	BP	0.00548649	2	9	176	13804	5	CF13637.1,CF19887.1
GO:0033176	proton-transporting V-type ATPase complex	CC	0.00548649	2	9	176	13804	4	CF19783.1,CF7053.1
GO:0015711	organic anion transport	BP	0.00596397	4	57	176	13804	5	CF15027.5,CF53303.2,CF2707.2,CF63483.66
GO:0008171	O-methyltransferase activity	MF	0.00680088	2	10	176	13804	6	CF51277.6,CF51277.7
GO:0006820	anion transport	BP	0.00732637	5	95	176	13804	5	CF15027.5,CF53303.2,CF2707.2,CF63483.66,CF57753.1
GO:0009055	electron carrier activity	MF	0.00931501	7	184	176	13804	2	CF21603.27,CF45749.15,CF545.5,CF5387.38,CF40683.8,CF51069.2,CF61191.40
GO:0016799	hydrolase activity, hydrolyzing N-glycosyl compounds	MF	0.00980909	2	12	176	13804	5	CF13637.1,CF19887.1
GO:0031305	integral component of mitochondrial inner membrane	CC	0.0127499	1	1	176	13804	5	CF41405.69
GO:0001501	skeletal system development	BP	0.0127499	1	1	176	13804	5	CF20725.20
GO:0005007	fibroblast growth factor-activated receptor activity	MF	0.0127499	1	1	176	13804	7	CF20725.20
GO:0016841	ammonia-lyase activity	MF	0.0127499	1	1	176	13804	5	CF49463.3
GO:0031304	intrinsic component of mitochondrial inner membrane	CC	0.0127499	1	1	176	13804	5	CF41405.69
GO:0032592	integral component of mitochondrial membrane	CC	0.0127499	1	1	176	13804	4	CF41405.69
GO:0098573	intrinsic component of mitochondrial membrane	CC	0.0127499	1	1	176	13804	4	CF41405.69
GO:0071805	potassium ion transmembrane transport	BP	0.0133007	2	14	176	13804	5	CF37191.4,CF42943.3
GO:0071804	cellular potassium ion transport	BP	0.0133007	2	14	176	13804	4	CF37191.4,CF42943.3
GO:0005739	mitochondrion	CC	0.0140524	4	73	176	13804	5	CF37959.8,CF41405.69,CF62785.3,CF63483.66
GO:0005740	mitochondrial envelope	CC	0.0142487	3	40	176	13804	5	CF37959.8,CF41405.69,CF63483.66
GO:0038032	termination of G-protein coupled receptor signaling pathway	BP	0.0152195	2	15	176	13804	6	CF34531.98,CF61573.28
GO:0045744	negative regulation of G-protein coupled receptor protein signaling pathway	BP	0.0152195	2	15	176	13804	5	CF34531.98,CF61573.28
GO:0023021	termination of signal transduction	BP	0.0152195	2	15	176	13804	5	CF34531.98,CF61573.28
GO:0015078	hydrogen ion transmembrane transporter activity	MF	0.0152323	3	41	176	13804	9	CF19783.1,CF7053.1,CF58977.3
GO:0015991	ATP hydrolysis coupled proton transport	BP	0.0172495	2	16	176	13804	8	CF19783.1,CF7053.1
GO:0015988	energy coupled proton transmembrane transport, against electrochemical gradient	BP	0.0172495	2	16	176	13804	7	CF19783.1,CF7053.1
GO:0008277	regulation of G-protein coupled receptor protein signaling pathway	BP	0.0172495	2	16	176	13804	5	CF34531.98,CF61573.28
GO:0044429	mitochondrial part	CC	0.0231715	3	48	176	13804	4	CF37959.8,CF41405.69,CF63483.66
GO:0009968	negative regulation of signal transduction	BP	0.0239753	2	19	176	13804	4	CF34531.98,CF61573.28
GO:0010648	negative regulation of cell communication	BP	0.0239753	2	19	176	13804	4	CF34531.98,CF61573.28
GO:0023057	negative regulation of signaling	BP	0.0239753	2	19	176	13804	3	CF34531.98,CF61573.28
GO:0048585	negative regulation of response to stimulus	BP	0.0239753	2	19	176	13804	3	CF34531.98,CF61573.28
GO:0015672	monovalent inorganic cation transport	BP	0.024698	6	175	176	13804	6	CF19783.1,CF7053.1,CF37191.4,CF42943.3,CF64279.125,CF58977.3
GO:0016579	protein deubiquitination	BP	0.0253382	1	2	176	13804	9	CF15883.3
GO:0004703	G-protein coupled receptor kinase activity	MF	0.0253382	1	2	176	13804	8	CF61573.28
GO:0005758	mitochondrial intermembrane space	CC	0.0253382	1	2	176	13804	4	CF37959.8
GO:0016531	copper chaperone activity	MF	0.0253382	1	2	176	13804	3	CF37959.8
GO:0004140	dephospho-CoA kinase activity	MF	0.0253382	1	2	176	13804	6	CF1989.69
GO:0006850	mitochondrial pyruvate transport	BP	0.0253382	1	2	176	13804	6	CF63483.66
GO:0070646	protein modification by small protein removal	BP	0.0253382	1	2	176	13804	8	CF15883.3
GO:0031970	organelle envelope lumen	CC	0.0253382	1	2	176	13804	3	CF37959.8
GO:0016530	metallochaperone activity	MF	0.0253382	1	2	176	13804	2	CF37959.8
GO:0006848	pyruvate transport	BP	0.0253382	1	2	176	13804	7	CF63483.66
GO:0015718	monocarboxylic acid transport	BP	0.0253382	1	2	176	13804	6	CF63483.66
GO:0031967	organelle envelope	CC	0.0285403	3	52	176	13804	4	CF37959.8,CF41405.69,CF63483.66
GO:0031975	envelope	CC	0.0285403	3	52	176	13804	3	CF37959.8,CF41405.69,CF63483.66
GO:0016641	oxidoreductase activity, acting on the CH-NH2 group of donors, oxygen as acceptor	MF	0.0315927	2	22	176	13804	5	CF5663.11,CF46769.40
GO:0004842	ubiquitin-protein ligase activity	MF	0.0321141	4	94	176	13804	7	CF12189.8,CF48907.8,CF34755.1,CF638722.1
GO:0016881	acid-amino acid ligase activity	MF	0.0326627	5	139	176	13804	5	CF12189.8,CF48907.8,CF34755.1,CF638722.1,CF61041.17
GO:0019787	small conjugating protein ligase activity	MF	0.0332037	4	95	176	13804	6	CF12189.8,CF48907.8,CF34755.1,CF638722.1
GO:0005743	mitochondrial inner membrane	CC	0.0343166	2	23	176	13804	5	CF41405.69,CF63483.66
GO:0016638	oxidoreductase activity, acting on the CH-NH2 group of donors	MF	0.0343166	2	23	176	13804	4	CF5663.11,CF46769.40
GO:0007155	cell adhesion	BP	0.0369599	7	244	176	13804	3	CF45303.17,CF16535.2,CF45303.18,CF38493.30,CF22817.41,CF8825.1,CF21151.3
GO:0022610	biological adhesion	BP	0.0369599	7	244	176	13804	2	CF45303.17,CF16535.2,CF45303.18,CF38493.30,CF22817.41,CF8825.1,CF21151.3
GO:0004332	fructose-bisphosphate aldolase activity	MF	0.0377669	1	3	176	13804	6	CF59841.3
GO:0017176	phosphatidylinositol N-acetylglucosaminyltransferase activity	MF	0.0377669	1	3	176	13804	7	CF55943.17
GO:0000242	pericentriolar material	CC	0.0377669	1	3	176	13804	6	CF724949.1
GO:0047961	glycine N-acyltransferase activity	MF	0.0377669	1	3	176	13804	7	CF62785.3
GO:0003333	amino acid transmembrane transport	BP	0.0400255	2	25	176	13804	6	CF53303.2,CF2707.2
GO:0015171	amino acid transmembrane transporter activity	MF	0.0400255	2	25	176	13804	7	CF53303.2,CF2707.2
GO:0016469	proton-transporting two-sector ATPase complex	CC	0.0400255	2	25	176	13804	3	CF19783.1,CF7053.1
GO:0005319	lipid transporter activity	MF	0.0400255	2	25	176	13804	4	CF52525.6,CF64279.125
GO:0019866	organelle inner membrane	CC	0.0400255	2	25	176	13804	4	CF41405.69,CF63483.66
GO:0006865	amino acid transport	BP	0.0400255	2	25	176	13804	5	CF53303.2,CF2707.2
GO:0003950	NAD+ ADP-ribosyltransferase activity	MF	0.0430051	2	26	176	13804	6	CF32099.15,CF37629.23
GO:1902600	hydrogen ion transmembrane transport	BP	0.0430051	2	26	176	13804	6	CF19783.1,CF7053.1
GO:0006818	hydrogen transport	BP	0.0460648	2	27	176	13804	4	CF19783.1,CF7053.1
GO:0015992	proton transport	BP	0.0460648	2	27	176	13804	5	CF19783.1,CF7053.1
GO:0005343	organic acid:sodium symporter activity	MF	0.0460648	2	27	176	13804	6	CF15027.5,CF64279.125
GO:0015296	anion:cation symporter activity	MF	0.0492021	2	28	176	13804	7	CF15027.5,CF64279.125
GO:0033180	proton-transporting V-type ATPase, V1 domain	CC	0.0500379	1	4	176	13804	4	CF19783.1
GO:0033179	proton-transporting V-type ATPase, V0 domain	CC	0.0500379	1	4	176	13804	4	CF7053.1
GO:0032934	sterol binding	MF	0.0500379	1	4	176	13804	5	CF59003.43
GO:0017089	glycolipid transporter activity	MF	0.0500379	1	4	176	13804	4	CF52525.6
GO:0046836	glycolipid transport	BP	0.0500379	1	4	176	13804	5	CF52525.6
GO:0051861	glycolipid binding	MF	0.0500379	1	4	176	13804	4	CF52525.6
GO:0008508	bile acid:sodium symporter activity	MF	0.0500379	1	4	176	13804	6	CF64279.125
GO:0015937	coenzyme A biosynthetic process	BP	0.0500379	1	4	176	13804	7	CF1989.69
GO:0017119	Golgi transport complex	CC	0.0500379	1	4	176	13804	4	CF50109.24
GO:0016832	aldehyde-lyase activity	MF	0.0500379	1	4	176	13804	5	CF59841.3
GO:0043178	alcohol binding	MF	0.0500379	1	4	176	13804	4	CF59003.43
GO:1901264	carbohydrate derivative transport	BP	0.0500379	1	4	176	13804	4	CF52525.6
GO:0008028	monocarboxylic acid transmembrane transporter activity	MF	0.0500379	1	4	176	13804	7	CF64279.125
GO:0015125	bile acid transmembrane transporter activity	MF	0.0500379	1	4	176	13804	5	CF64279.125
GO:0033866	nucleoside bisphosphate biosynthetic process	BP	0.0500379	1	4	176	13804	6	CF1989.69
GO:0034030	ribonucleoside bisphosphate biosynthetic process	BP	0.0500379	1	4	176	13804	7	CF1989.69
GO:0034033	purine nucleoside bisphosphate biosynthetic process	BP	0.0500379	1	4	176	13804	7	CF1989.69
GO:0006825	copper ion transport	BP	0.0621534	1	5	176	13804	8	CF37959.8
GO:0004571	mannosyl-oligosaccharide 1,2-alpha-mannosidase activity	MF	0.0621534	1	5	176	13804	9	CF53827.6
GO:0006885	regulation of pH	BP	0.0621534	1	5	176	13804	9	CF58977.3
GO:0015385	sodium:hydrogen antiporter activity	MF	0.0621534	1	5	176	13804	10	CF58977.3
GO:0005496	steroid binding	MF	0.0621534	1	5	176	13804	4	CF59003.43
GO:0044450	microtubule organizing center part	CC	0.0621534	1	5	176	13804	5	CF724949.1
GO:0015936	coenzyme A metabolic process	BP	0.0621534	1	5	176	13804	6	CF1989.69
GO:0033865	nucleoside bisphosphate metabolic process	BP	0.0621534	1	5	176	13804	6	CF1989.69
GO:0033875	ribonucleoside bisphosphate metabolic process	BP	0.0621534	1	5	176	13804	7	CF1989.69
GO:0034032	purine nucleoside bisphosphate metabolic process	BP	0.0621534	1	5	176	13804	6	CF1989.69
GO:0015924	mannosyl-oligosaccharide mannosidase activity	MF	0.0621534	1	5	176	13804	8	CF53827.6
GO:0055067	monovalent inorganic cation homeostasis	BP	0.0621534	1	5	176	13804	8	CF58977.3
GO:0005451	monovalent cation:hydrogen antiporter activity	MF	0.0621534	1	5	176	13804	9	CF58977.3
GO:0015077	monovalent inorganic cation transmembrane transporter activity	MF	0.0631669	8	310	176	13804	8	CF19783.1,CF7053.1,CF37191.4,CF15027.5,CF42943.3,CF15477.26,CF64279.125,CF58977.3
GO:0048037	cofactor binding	MF	0.0661173	6	223	176	13804	3	CF55943.35,CF60661.24,CF545.5,CF493.26,CF45501.5,CF46769.40
GO:0031966	mitochondrial membrane	CC	0.0731345	2	35	176	13804	4	CF41405.69,CF63483.66
GO:0005834	heterotrimeric G-protein complex	CC	0.0741152	1	6	176	13804	4	CF34531.98
GO:0004000	adenosine deaminase activity	MF	0.0741152	1	6	176	13804	4	CF64873.12
GO:0032040	small-subunit processome	CC	0.0741152	1	6	176	13804	5	CF723967.1
GO:0004364	glutathione transferase activity	MF	0.0741152	1	6	176	13804	5	CF1989.62
GO:0019897	extrinsic component of plasma membrane	CC	0.0741152	1	6	176	13804	4	CF34531.98
GO:0031234	extrinsic component of cytoplasmic side of plasma membrane	CC	0.0741152	1	6	176	13804	4	CF34531.98
GO:0016840	carbon-nitrogen lyase activity	MF	0.0741152	1	6	176	13804	4	CF49463.3
GO:0016879	ligase activity, forming carbon-nitrogen bonds	MF	0.0748109	5	176	176	13804	4	CF12189.8,CF48907.8,CF34755.1,CF638722.1,CF61041.17
GO:0016790	thiolester hydrolase activity	MF	0.0752706	3	77	176	13804	5	CF15883.3,CF18541.9,CF1959.3
GO:0051536	iron-sulfur cluster binding	MF	0.0843245	2	38	176	13804	4	CF545.5,CF5387.38
GO:0051540	metal cluster binding	MF	0.0843245	2	38	176	13804	3	CF545.5,CF5387.38
GO:0006811	ion transport	BP	0.085605	13	614	176	13804	4	CF19783.1,CF7053.1,CF37959.8,CF37191.4,CF15027.5,CF53303.2,CF2707.2,CF38167.4,CF42943.3,CF64279.125,CF63483.66,CF58977.3,CF57753.1
GO:0046961	proton-transporting ATPase activity, rotational mechanism	MF	0.0859253	1	7	176	13804	8	CF19783.1
GO:0006471	protein ADP-ribosylation	BP	0.0859253	1	7	176	13804	5	CF32099.15
GO:0005730	nucleolus	CC	0.0859253	1	7	176	13804	5	CF52139.6
GO:0006308	DNA catabolic process	BP	0.0859253	1	7	176	13804	6	CF40683.8
GO:0005086	ARF guanyl-nucleotide exchange factor activity	MF	0.0859253	1	7	176	13804	3	CF60899.29
GO:0010181	FMN binding	MF	0.0859253	1	7	176	13804	5	CF45501.5
GO:0004656	procollagen-proline 4-dioxygenase activity	MF	0.0859253	1	7	176	13804	8	CF14657.23
GO:0005247	voltage-gated chloride channel activity	MF	0.0859253	1	7	176	13804	9	CF57753.1
GO:0036442	hydrogen-exporting ATPase activity	MF	0.0859253	1	7	176	13804	8	CF19783.1
GO:0032011	ARF protein signal transduction	BP	0.0859253	1	7	176	13804	8	CF60899.29
GO:0019798	procollagen-proline dioxygenase activity	MF	0.0859253	1	7	176	13804	7	CF14657.23
GO:0031543	peptidyl-proline dioxygenase activity	MF	0.0859253	1	7	176	13804	6	CF14657.23
GO:0031545	peptidyl-proline 4-dioxygenase activity	MF	0.0859253	1	7	176	13804	7	CF14657.23
GO:0030684	preribosome	CC	0.0859253	1	7	176	13804	4	CF723967.1
GO:0016706	oxidoreductase activity, acting on paired donors, with incorporation or reduction of molecular oxygen, 2-oxoglutarate as one donor, and incorporation of one atom each of oxygen into both donors	MF	0.0881635	2	39	176	13804	5	CF64905.13,CF14657.23
GO:0016830	carbon-carbon lyase activity	MF	0.0959934	2	41	176	13804	4	CF59841.3,CF55943.35
GO:0046933	proton-transporting ATP synthase activity, rotational mechanism	MF	0.0975856	1	8	176	13804	8	CF19783.1
GO:0004623	phospholipase A2 activity	MF	0.0975856	1	8	176	13804	6	CF41309.22
GO:0015299	solute:hydrogen antiporter activity	MF	0.0975856	1	8	176	13804	8	CF58977.3
GO:0006891	intra-Golgi vesicle-mediated transport	BP	0.0975856	1	8	176	13804	6	CF50109.24
GO:0006821	chloride transport	BP	0.0975856	1	8	176	13804	7	CF57753.1
GO:0004714	transmembrane receptor protein tyrosine kinase activity	MF	0.0975856	1	8	176	13804	6	CF20725.20
GO:0005254	chloride channel activity	MF	0.0975856	1	8	176	13804	8	CF57753.1
GO:0008308	voltage-gated anion channel activity	MF	0.0975856	1	8	176	13804	8	CF57753.1
GO:0003824	catalytic activity	MF	0.100407	72	4799	176	13804	2	CF12189.8,CF19783.1,CF12931.8,CF27667.7,CF15883.3,CF59841.3,CF15869.20,CF33565.51,CF32099.15,CF61573.28,CF55943.17,CF21603.27,CF45749.15,CF13637.1,CF5663.11,CF36001.42,CF13003.5,CF48907.8,CF55943.35,CF34649.17,CF59003.43,CF724949.1,CF64905.13,CF4427.38,CF56383.2,CF51277.6,CF16535.2,CF18541.9,CF34755.1,CF60661.24,CF52065.9,CF1959.3,CF19887.1,CF64439.24,CF15949.15,CF545.5,CF20725.20,CF493.26,CF1412…
GO:0008289	lipid binding	MF	0.100922	5	193	176	13804	3	CF57455.4,CF59003.43,CF52525.6,CF60899.29,CF58059.29
GO:0006812	cation transport	BP	0.101398	7	290	176	13804	5	CF19783.1,CF7053.1,CF37959.8,CF37191.4,CF42943.3,CF64279.125,CF58977.3
GO:0016614	oxidoreductase activity, acting on CH-OH group of donors	MF	0.107588	3	90	176	13804	4	CF60661.24,CF545.5,CF493.26
GO:0005102	receptor binding	MF	0.107588	3	90	176	13804	4	CF707651.1,CF19911.12,CF493.15
GO:0016763	transferase activity, transferring pentosyl groups	MF	0.108089	2	44	176	13804	5	CF32099.15,CF37629.23
GO:0005179	hormone activity	MF	0.109098	1	9	176	13804	5	CF493.15
GO:0005253	anion channel activity	MF	0.109098	1	9	176	13804	7	CF57753.1
GO:0015108	chloride transmembrane transporter activity	MF	0.109098	1	9	176	13804	8	CF57753.1
GO:0050662	coenzyme binding	MF	0.110223	4	143	176	13804	4	CF60661.24,CF545.5,CF493.26,CF45501.5
GO:0071705	nitrogen compound transport	BP	0.112208	2	45	176	13804	4	CF53303.2,CF2707.2
GO:0051297	centrosome organization	BP	0.120464	1	10	176	13804	5	CF724949.1
GO:0033177	proton-transporting two-sector ATPase complex, proton-transporting domain	CC	0.120464	1	10	176	13804	3	CF7053.1
GO:0005813	centrosome	CC	0.120464	1	10	176	13804	5	CF724949.1
GO:0031023	microtubule organizing center organization	BP	0.120464	1	10	176	13804	4	CF724949.1
GO:0015491	cation:cation antiporter activity	MF	0.120464	1	10	176	13804	8	CF58977.3
GO:0016705	oxidoreductase activity, acting on paired donors, with incorporation or reduction of molecular oxygen	MF	0.128928	6	236	176	13804	4	CF21603.27,CF45749.15,CF64905.13,CF40683.8,CF14657.23,CF61191.40
GO:0015935	small ribosomal subunit	CC	0.131686	1	11	176	13804	5	CF60269.82
GO:0008131	primary amine oxidase activity	MF	0.131686	1	11	176	13804	6	CF46769.40
GO:0044769	ATPase activity, coupled to transmembrane movement of ions, rotational mechanism	MF	0.131686	1	11	176	13804	7	CF19783.1
GO:0019898	extrinsic component of membrane	CC	0.131686	1	11	176	13804	3	CF34531.98
GO:0022804	active transmembrane transporter activity	MF	0.138238	6	248	176	13804	4	CF19783.1,CF34649.17,CF15027.5,CF15477.26,CF64279.125,CF58977.3
GO:0046914	transition metal ion binding	MF	0.141425	22	1250	176	13804	6	CF12189.8,CF15883.3,CF32099.15,CF21603.27,CF45749.15,CF64517.8,CF63699.6,CF37959.8,CF34755.1,CF64769.3,CF62785.6,CF52377.4,CF22217.14,CF40683.8,CF45501.5,CF13837.1,CF50289.1,CF17769.5,CF726187.1,CF46769.40,CF55475.1,CF61191.40
GO:0006839	mitochondrial transport	BP	0.142766	1	12	176	13804	5	CF63483.66
GO:0022890	inorganic cation transmembrane transporter activity	MF	0.143617	8	360	176	13804	7	CF19783.1,CF7053.1,CF37191.4,CF15027.5,CF42943.3,CF15477.26,CF64279.125,CF58977.3
GO:0048523	negative regulation of cellular process	BP	0.150895	2	54	176	13804	3	CF34531.98,CF61573.28
GO:0016798	hydrolase activity, acting on glycosyl bonds	MF	0.152714	4	162	176	13804	4	CF33565.51,CF13637.1,CF19887.1,CF53827.6
GO:0007005	mitochondrion organization	BP	0.153705	1	13	176	13804	4	CF41405.69
GO:0044455	mitochondrial membrane part	CC	0.153705	1	13	176	13804	3	CF41405.69
GO:0016814	hydrolase activity, acting on carbon-nitrogen (but not peptide) bonds, in cyclic amidines	MF	0.153705	1	13	176	13804	5	CF64873.12
GO:0015298	solute:cation antiporter activity	MF	0.153705	1	13	176	13804	7	CF58977.3
GO:0044265	cellular macromolecule catabolic process	BP	0.156347	3	107	176	13804	5	CF15883.3,CF18541.9,CF40683.8
GO:0004221	ubiquitin thiolesterase activity	MF	0.15982	2	56	176	13804	5	CF15883.3,CF18541.9
GO:0036459	ubiquitinyl hydrolase activity	MF	0.15982	2	56	176	13804	4	CF15883.3,CF18541.9
GO:0006364	rRNA processing	BP	0.164506	1	14	176	13804	6	CF723967.1
GO:0033178	proton-transporting two-sector ATPase complex, catalytic domain	CC	0.164506	1	14	176	13804	3	CF19783.1
GO:0019199	transmembrane receptor protein kinase activity	MF	0.164506	1	14	176	13804	5	CF20725.20
GO:0004559	alpha-mannosidase activity	MF	0.164506	1	14	176	13804	7	CF53827.6
GO:0044712	single-organism catabolic process	BP	0.165616	6	273	176	13804	4	CF27667.7,CF59841.3,CF724949.1,CF14127.16,CF41309.22,CF27667.4
GO:0006281	DNA repair	BP	0.171816	3	112	176	13804	4	CF13637.1,CF34755.1,CF19887.1
GO:0006814	sodium ion transport	BP	0.173383	2	59	176	13804	7	CF64279.125,CF58977.3
GO:0051213	dioxygenase activity	MF	0.173383	2	59	176	13804	4	CF64905.13,CF14657.23
GO:0006096	glycolysis	BP	0.175169	1	15	176	13804	4	CF59841.3
GO:0048038	quinone binding	MF	0.175169	1	15	176	13804	4	CF46769.40
GO:0019239	deaminase activity	MF	0.175169	1	15	176	13804	3	CF64873.12
GO:0015923	mannosidase activity	MF	0.175169	1	15	176	13804	6	CF53827.6
GO:1901575	organic substance catabolic process	BP	0.178282	9	426	176	13804	4	CF27667.7,CF15883.3,CF59841.3,CF724949.1,CF18541.9,CF14127.16,CF40683.8,CF41309.22,CF27667.4
GO:0022892	substrate-specific transporter activity	MF	0.179144	14	745	176	13804	3	CF19783.1,CF7053.1,CF37191.4,CF52525.6,CF15027.5,CF53303.2,CF2707.2,CF38167.4,CF42943.3,CF15477.26,CF64279.125,CF56401.12,CF58977.3,CF57753.1
GO:0048519	negative regulation of biological process	BP	0.182526	2	61	176	13804	2	CF34531.98,CF61573.28
GO:0004222	metalloendopeptidase activity	MF	0.184492	3	116	176	13804	7	CF38747.31,CF13837.1,CF8485.4
GO:0006974	cellular response to DNA damage stimulus	BP	0.184492	3	116	176	13804	5	CF13637.1,CF34755.1,CF19887.1
GO:0048731	system development	BP	0.185697	1	16	176	13804	4	CF20725.20
GO:0003993	acid phosphatase activity	MF	0.196091	1	17	176	13804	7	CF64439.24
GO:0032012	regulation of ARF protein signal transduction	BP	0.196091	1	17	176	13804	8	CF60899.29
GO:0030001	metal ion transport	BP	0.196166	5	209	176	13804	6	CF37959.8,CF37191.4,CF42943.3,CF64279.125,CF58977.3
GO:1902582	single-organism intracellular transport	BP	0.196369	2	64	176	13804	4	CF63483.66,CF50109.24
GO:0033554	cellular response to stress	BP	0.200671	3	121	176	13804	4	CF13637.1,CF34755.1,CF19887.1
GO:0005507	copper ion binding	MF	0.201012	2	65	176	13804	7	CF37959.8,CF46769.40
GO:0034655	nucleobase-containing compound catabolic process	BP	0.201418	5	214	176	13804	5	CF27667.7,CF724949.1,CF14127.16,CF40683.8,CF27667.4
GO:0009056	catabolic process	BP	0.202052	9	436	176	13804	3	CF27667.7,CF15883.3,CF59841.3,CF724949.1,CF18541.9,CF14127.16,CF40683.8,CF41309.22,CF27667.4
GO:0005164	tumor necrosis factor receptor binding	MF	0.206354	1	18	176	13804	7	CF707651.1
GO:0005126	cytokine receptor binding	MF	0.206354	1	18	176	13804	5	CF707651.1
GO:0032813	tumor necrosis factor receptor superfamily binding	MF	0.206354	1	18	176	13804	6	CF707651.1
GO:0000041	transition metal ion transport	BP	0.206354	1	18	176	13804	7	CF37959.8
GO:0016072	rRNA metabolic process	BP	0.206354	1	18	176	13804	7	CF723967.1
GO:0050801	ion homeostasis	BP	0.206354	1	18	176	13804	6	CF58977.3
GO:0048878	chemical homeostasis	BP	0.206354	1	18	176	13804	5	CF58977.3
GO:0055080	cation homeostasis	BP	0.206354	1	18	176	13804	7	CF58977.3
GO:0005525	GTP binding	MF	0.206976	7	335	176	13804	6	CF27667.7,CF15511.2,CF62207.1,CF724949.1,CF64833.12,CF5387.38,CF27667.4
GO:0032561	guanyl ribonucleotide binding	MF	0.206976	7	335	176	13804	6	CF27667.7,CF15511.2,CF62207.1,CF724949.1,CF64833.12,CF5387.38,CF27667.4
GO:0016829	lyase activity	MF	0.207236	3	123	176	13804	3	CF59841.3,CF55943.35,CF49463.3
GO:0005506	iron ion binding	MF	0.208464	5	220	176	13804	7	CF21603.27,CF45749.15,CF40683.8,CF45501.5,CF61191.40
GO:0019001	guanyl nucleotide binding	MF	0.209313	7	338	176	13804	6	CF27667.7,CF15511.2,CF62207.1,CF724949.1,CF64833.12,CF5387.38,CF27667.4
GO:0016787	hydrolase activity	MF	0.210009	29	1799	176	13804	3	CF19783.1,CF27667.7,CF15883.3,CF33565.51,CF13637.1,CF13003.5,CF34649.17,CF724949.1,CF4427.38,CF16535.2,CF18541.9,CF1959.3,CF19887.1,CF64439.24,CF14127.16,CF64873.12,CF38747.31,CF40683.8,CF13837.1,CF41309.22,CF53827.6,CF34235.34,CF27081.4,CF61175.2,CF8485.4,CF8723.16,CF27667.4,CF63915.4,CF53827.7
GO:0015075	ion transmembrane transporter activity	MF	0.214464	13	699	176	13804	5	CF19783.1,CF7053.1,CF37191.4,CF15027.5,CF53303.2,CF2707.2,CF38167.4,CF42943.3,CF15477.26,CF64279.125,CF56401.12,CF58977.3,CF57753.1
GO:0006007	glucose catabolic process	BP	0.216486	1	19	176	13804	8	CF59841.3
GO:0019320	hexose catabolic process	BP	0.216486	1	19	176	13804	7	CF59841.3
GO:0046365	monosaccharide catabolic process	BP	0.216486	1	19	176	13804	6	CF59841.3
GO:1901505	carbohydrate derivative transporter activity	MF	0.216486	1	19	176	13804	3	CF52525.6
GO:0005815	microtubule organizing center	CC	0.216486	1	19	176	13804	5	CF724949.1
GO:0016874	ligase activity	MF	0.217643	5	227	176	13804	3	CF12189.8,CF48907.8,CF34755.1,CF638722.1,CF61041.17
GO:0019439	aromatic compound catabolic process	BP	0.220445	5	229	176	13804	5	CF27667.7,CF724949.1,CF14127.16,CF40683.8,CF27667.4
GO:0044270	cellular nitrogen compound catabolic process	BP	0.223323	5	231	176	13804	5	CF27667.7,CF724949.1,CF14127.16,CF40683.8,CF27667.4
GO:0050660	flavin adenine dinucleotide binding	MF	0.224401	2	70	176	13804	5	CF60661.24,CF545.5
GO:0046700	heterocycle catabolic process	BP	0.226276	5	233	176	13804	5	CF27667.7,CF724949.1,CF14127.16,CF40683.8,CF27667.4
GO:0008083	growth factor activity	MF	0.22649	1	20	176	13804	5	CF19911.12
GO:0044724	single-organism carbohydrate catabolic process	BP	0.22649	1	20	176	13804	5	CF59841.3
GO:0008375	acetylglucosaminyltransferase activity	MF	0.22649	1	20	176	13804	6	CF55943.17
GO:0031301	integral component of organelle membrane	CC	0.22649	1	20	176	13804	3	CF41405.69
GO:0016887	ATPase activity	MF	0.229302	5	235	176	13804	8	CF19783.1,CF34649.17,CF8723.16,CF63915.4,CF53827.7
GO:0009966	regulation of signal transduction	BP	0.230573	3	130	176	13804	4	CF34531.98,CF61573.28,CF60899.29
GO:0010646	regulation of cell communication	BP	0.230573	3	130	176	13804	4	CF34531.98,CF61573.28,CF60899.29
GO:1901361	organic cyclic compound catabolic process	BP	0.230842	5	236	176	13804	5	CF27667.7,CF724949.1,CF14127.16,CF40683.8,CF27667.4
GO:0023051	regulation of signaling	BP	0.233947	3	131	176	13804	3	CF34531.98,CF61573.28,CF60899.29
GO:0006950	response to stress	BP	0.233974	5	238	176	13804	3	CF49983.21,CF14907.10,CF13637.1,CF34755.1,CF19887.1
GO:0044248	cellular catabolic process	BP	0.235034	7	364	176	13804	4	CF27667.7,CF15883.3,CF724949.1,CF18541.9,CF14127.16,CF40683.8,CF27667.4
GO:0016042	lipid catabolic process	BP	0.236366	1	21	176	13804	5	CF41309.22
GO:0016052	carbohydrate catabolic process	BP	0.236366	1	21	176	13804	5	CF59841.3
GO:0016765	transferase activity, transferring alkyl or aryl (other than methyl) groups	MF	0.236366	1	21	176	13804	4	CF1989.62
GO:0042626	ATPase activity, coupled to transmembrane movement of substances	MF	0.243257	2	74	176	13804	5	CF19783.1,CF34649.17
GO:0015399	primary active transmembrane transporter activity	MF	0.243257	2	74	176	13804	5	CF19783.1,CF34649.17
GO:0015405	P-P-bond-hydrolysis-driven transmembrane transporter activity	MF	0.243257	2	74	176	13804	6	CF19783.1,CF34649.17
GO:0042592	homeostatic process	BP	0.243257	2	74	176	13804	4	CF58977.3,CF51069.2
GO:0022891	substrate-specific transmembrane transporter activity	MF	0.24464	13	714	176	13804	4	CF19783.1,CF7053.1,CF37191.4,CF15027.5,CF53303.2,CF2707.2,CF38167.4,CF42943.3,CF15477.26,CF64279.125,CF56401.12,CF58977.3,CF57753.1
GO:0004620	phospholipase activity	MF	0.246117	1	22	176	13804	6	CF41309.22
GO:0015297	antiporter activity	MF	0.246117	1	22	176	13804	6	CF58977.3
GO:0097367	carbohydrate derivative binding	MF	0.250311	22	1335	176	13804	3	CF27667.7,CF45303.17,CF61573.28,CF36001.42,CF13003.5,CF15511.2,CF34649.17,CF62207.1,CF52525.6,CF724949.1,CF16535.2,CF64833.12,CF20725.20,CF5387.38,CF45501.5,CF1989.69,CF34235.34,CF8723.16,CF27667.4,CF62253.27,CF63915.4,CF53827.7
GO:0048583	regulation of response to stimulus	BP	0.250945	3	136	176	13804	3	CF34531.98,CF61573.28,CF60899.29
GO:0055114	oxidation-reduction process	BP	0.253049	13	718	176	13804	4	CF21603.27,CF45749.15,CF5663.11,CF64905.13,CF60661.24,CF545.5,CF493.26,CF40683.8,CF45501.5,CF14657.23,CF1989.3,CF46769.40,CF61191.40
GO:0006835	dicarboxylic acid transport	BP	0.255744	1	23	176	13804	6	CF15027.5
GO:0017153	sodium:dicarboxylate symporter activity	MF	0.255744	1	23	176	13804	7	CF15027.5
GO:0005310	dicarboxylic acid transmembrane transporter activity	MF	0.255744	1	23	176	13804	7	CF15027.5
GO:0048193	Golgi vesicle transport	BP	0.255744	1	23	176	13804	5	CF50109.24
GO:0005267	potassium channel activity	MF	0.257444	2	77	176	13804	8	CF37191.4,CF42943.3
GO:0043492	ATPase activity, coupled to movement of substances	MF	0.257444	2	77	176	13804	10	CF19783.1,CF34649.17
GO:0015079	potassium ion transmembrane transporter activity	MF	0.257444	2	77	176	13804	9	CF37191.4,CF42943.3
GO:0007156	homophilic cell adhesion	BP	0.262177	2	78	176	13804	5	CF16535.2,CF22817.41
GO:0016337	cell-cell adhesion	BP	0.262177	2	78	176	13804	4	CF16535.2,CF22817.41
GO:0044699	single-organism process	BP	0.26259	72	5050	176	13804	2	CF19783.1,CF27667.7,CF34531.98,CF59841.3,CF14907.10,CF45303.17,CF7053.1,CF32099.15,CF61573.28,CF21603.27,CF45749.15,CF57455.4,CF13637.1,CF5663.11,CF37959.8,CF55943.35,CF37191.4,CF34649.17,CF52525.6,CF724949.1,CF64905.13,CF15027.5,CF64813.9,CF16535.2,CF57011.90,CF34755.1,CF60661.24,CF53303.2,CF2707.2,CF57941.18,CF1959.3,CF38167.4,CF19887.1,CF42947.1,CF545.5,CF20725.20,CF42943.3,CF726535.1,CF53111.…
GO:0018193	peptidyl-amino acid modification	BP	0.265249	1	24	176	13804	7	CF8723.32
GO:0008158	hedgehog receptor activity	MF	0.265249	1	24	176	13804	5	CF17725.39
GO:0015035	protein disulfide oxidoreductase activity	MF	0.265249	1	24	176	13804	6	CF51069.2
GO:0031300	intrinsic component of organelle membrane	CC	0.265249	1	24	176	13804	3	CF41405.69
GO:0015036	disulfide oxidoreductase activity	MF	0.265249	1	24	176	13804	5	CF51069.2
GO:0016820	hydrolase activity, acting on acid anhydrides, catalyzing transmembrane movement of substances	MF	0.266911	2	79	176	13804	4	CF19783.1,CF34649.17
GO:0004386	helicase activity	MF	0.268121	3	141	176	13804	8	CF13003.5,CF8723.16,CF63915.4
GO:0043168	anion binding	MF	0.269314	25	1560	176	13804	4	CF27667.7,CF61573.28,CF57455.4,CF36001.42,CF13003.5,CF15511.2,CF55943.35,CF34649.17,CF62207.1,CF724949.1,CF16535.2,CF64833.12,CF60661.24,CF545.5,CF20725.20,CF5387.38,CF60899.29,CF45501.5,CF1989.69,CF34235.34,CF58059.29,CF8723.16,CF27667.4,CF63915.4,CF53827.7
GO:0003755	peptidyl-prolyl cis-trans isomerase activity	MF	0.274634	1	25	176	13804	5	CF12931.8
GO:0016859	cis-trans isomerase activity	MF	0.274634	1	25	176	13804	4	CF12931.8
GO:0008061	chitin binding	MF	0.276378	2	81	176	13804	4	CF45303.17,CF62253.27
GO:0006813	potassium ion transport	BP	0.276378	2	81	176	13804	7	CF37191.4,CF42943.3
GO:0008026	ATP-dependent helicase activity	MF	0.28111	2	82	176	13804	10	CF8723.16,CF63915.4
GO:0070035	purine NTP-dependent helicase activity	MF	0.28111	2	82	176	13804	9	CF8723.16,CF63915.4
GO:0040007	growth	BP	0.283899	1	26	176	13804	2	CF19911.12
GO:0006006	glucose metabolic process	BP	0.283899	1	26	176	13804	7	CF59841.3
GO:0008194	UDP-glycosyltransferase activity	MF	0.283899	1	26	176	13804	5	CF55943.17
GO:0015291	secondary active transmembrane transporter activity	MF	0.288011	4	174	176	13804	5	CF15027.5,CF15477.26,CF64279.125,CF58977.3
GO:0006511	ubiquitin-dependent protein catabolic process	BP	0.290565	2	84	176	13804	8	CF15883.3,CF18541.9
GO:0019941	modification-dependent protein catabolic process	BP	0.290565	2	84	176	13804	7	CF15883.3,CF18541.9
GO:0043632	modification-dependent macromolecule catabolic process	BP	0.290565	2	84	176	13804	6	CF15883.3,CF18541.9
GO:0042623	ATPase activity, coupled	MF	0.292913	4	178	176	13804	9	CF19783.1,CF34649.17,CF8723.16,CF63915.4
GO:0016702	oxidoreductase activity, acting on single donors with incorporation of molecular oxygen, incorporation of two atoms of oxygen	MF	0.293046	1	27	176	13804	5	CF14657.23
GO:0008484	sulfuric ester hydrolase activity	MF	0.293046	1	27	176	13804	5	CF27081.4
GO:0044431	Golgi apparatus part	CC	0.293046	1	27	176	13804	4	CF50109.24
GO:0046873	metal ion transmembrane transporter activity	MF	0.301112	6	315	176	13804	8	CF37191.4,CF15027.5,CF42943.3,CF15477.26,CF64279.125,CF58977.3
GO:0044391	ribosomal subunit	CC	0.302078	1	28	176	13804	4	CF60269.82
GO:0016701	oxidoreductase activity, acting on single donors with incorporation of molecular oxygen	MF	0.302078	1	28	176	13804	4	CF14657.23
GO:0015103	inorganic anion transmembrane transporter activity	MF	0.302078	1	28	176	13804	7	CF57753.1
GO:0031974	membrane-enclosed lumen	CC	0.304718	2	87	176	13804	2	CF52139.6,CF37959.8
GO:0015081	sodium ion transmembrane transporter activity	MF	0.307067	4	188	176	13804	9	CF15027.5,CF15477.26,CF64279.125,CF58977.3
GO:0036094	small molecule binding	MF	0.310769	23	1444	176	13804	3	CF27667.7,CF61573.28,CF36001.42,CF13003.5,CF15511.2,CF34649.17,CF62207.1,CF59003.43,CF724949.1,CF16535.2,CF64833.12,CF60661.24,CF545.5,CF20725.20,CF493.26,CF5387.38,CF45501.5,CF1989.69,CF34235.34,CF8723.16,CF27667.4,CF63915.4,CF53827.7
GO:0006955	immune response	BP	0.310994	1	29	176	13804	3	CF707651.1
GO:0048856	anatomical structure development	BP	0.310994	1	29	176	13804	3	CF20725.20
GO:0042254	ribosome biogenesis	BP	0.310994	1	29	176	13804	5	CF723967.1
GO:0006030	chitin metabolic process	BP	0.31882	2	90	176	13804	6	CF45303.17,CF62253.27
GO:0016831	carboxy-lyase activity	MF	0.319797	1	30	176	13804	5	CF55943.35
GO:0051258	protein polymerization	BP	0.319797	1	30	176	13804	7	CF724949.1
GO:0006633	fatty acid biosynthetic process	BP	0.319797	1	30	176	13804	6	CF1959.3
GO:0006869	lipid transport	BP	0.319797	1	30	176	13804	4	CF52525.6
GO:0010876	lipid localization	BP	0.319797	1	30	176	13804	4	CF52525.6
GO:0042451	purine nucleoside biosynthetic process	BP	0.319797	1	30	176	13804	7	CF1989.69
GO:0046129	purine ribonucleoside biosynthetic process	BP	0.319797	1	30	176	13804	8	CF1989.69
GO:0015698	inorganic anion transport	BP	0.319797	1	30	176	13804	6	CF57753.1
GO:1901071	glucosamine-containing compound metabolic process	BP	0.323507	2	91	176	13804	6	CF45303.17,CF62253.27
GO:0009166	nucleotide catabolic process	BP	0.323613	4	198	176	13804	6	CF27667.7,CF724949.1,CF14127.16,CF27667.4
GO:1901292	nucleoside phosphate catabolic process	BP	0.327175	4	200	176	13804	5	CF27667.7,CF724949.1,CF14127.16,CF27667.4
GO:0051603	proteolysis involved in cellular protein catabolic process	BP	0.328185	2	92	176	13804	7	CF15883.3,CF18541.9
GO:0044257	cellular protein catabolic process	BP	0.328185	2	92	176	13804	6	CF15883.3,CF18541.9
GO:0006040	amino sugar metabolic process	BP	0.328185	2	92	176	13804	5	CF45303.17,CF62253.27
GO:0035091	phosphatidylinositol binding	MF	0.328489	1	31	176	13804	5	CF57455.4
GO:0004984	olfactory receptor activity	MF	0.328489	1	31	176	13804	5	CF57941.18
GO:0002376	immune system process	BP	0.328489	1	31	176	13804	2	CF707651.1
GO:0004970	ionotropic glutamate receptor activity	MF	0.33707	1	32	176	13804	6	CF56401.12
GO:0005234	extracellular-glutamate-gated ion channel activity	MF	0.33707	1	32	176	13804	10	CF56401.12
GO:0009308	amine metabolic process	BP	0.33707	1	32	176	13804	5	CF46769.40
GO:0019829	cation-transporting ATPase activity	MF	0.33707	1	32	176	13804	7	CF19783.1
GO:0042625	ATPase activity, coupled to transmembrane movement of ions	MF	0.33707	1	32	176	13804	6	CF19783.1
GO:0016298	lipase activity	MF	0.33707	1	32	176	13804	5	CF41309.22
GO:0052689	carboxylic ester hydrolase activity	MF	0.33707	1	32	176	13804	5	CF41309.22
GO:0008066	glutamate receptor activity	MF	0.33707	1	32	176	13804	5	CF56401.12
GO:0017111	nucleoside-triphosphatase activity	MF	0.341849	11	620	176	13804	7	CF19783.1,CF27667.7,CF13003.5,CF34649.17,CF724949.1,CF16535.2,CF34235.34,CF8723.16,CF27667.4,CF63915.4,CF53827.7
GO:0000166	nucleotide binding	MF	0.342715	22	1391	176	13804	4	CF27667.7,CF61573.28,CF36001.42,CF13003.5,CF15511.2,CF34649.17,CF62207.1,CF724949.1,CF16535.2,CF64833.12,CF60661.24,CF545.5,CF20725.20,CF493.26,CF5387.38,CF45501.5,CF1989.69,CF34235.34,CF8723.16,CF27667.4,CF63915.4,CF53827.7
GO:1901265	nucleoside phosphate binding	MF	0.342715	22	1391	176	13804	4	CF27667.7,CF61573.28,CF36001.42,CF13003.5,CF15511.2,CF34649.17,CF62207.1,CF724949.1,CF16535.2,CF64833.12,CF60661.24,CF545.5,CF20725.20,CF493.26,CF5387.38,CF45501.5,CF1989.69,CF34235.34,CF8723.16,CF27667.4,CF63915.4,CF53827.7
GO:0071702	organic substance transport	BP	0.343884	7	378	176	13804	4	CF27667.7,CF52525.6,CF15027.5,CF53303.2,CF2707.2,CF63483.66,CF27667.4
GO:0046434	organophosphate catabolic process	BP	0.344122	4	209	176	13804	5	CF27667.7,CF724949.1,CF14127.16,CF27667.4
GO:0043231	intracellular membrane-bounded organelle	CC	0.345028	13	758	176	13804	4	CF14907.10,CF64623.35,CF52139.6,CF37959.8,CF47793.7,CF64813.9,CF34755.1,CF41405.69,CF64769.3,CF62785.3,CF63483.66,CF14657.23,CF50109.24
GO:0022613	ribonucleoprotein complex biogenesis	BP	0.345542	1	33	176	13804	4	CF723967.1
GO:0022857	transmembrane transporter activity	MF	0.349449	14	829	176	13804	3	CF19783.1,CF7053.1,CF37191.4,CF34649.17,CF15027.5,CF53303.2,CF2707.2,CF38167.4,CF42943.3,CF15477.26,CF64279.125,CF56401.12,CF58977.3,CF57753.1
GO:0051287	NAD binding	MF	0.353906	1	34	176	13804	5	CF493.26
GO:0004983	neuropeptide Y receptor activity	MF	0.353906	1	34	176	13804	6	CF16535.82
GO:0072330	monocarboxylic acid biosynthetic process	BP	0.353906	1	34	176	13804	7	CF1959.3
GO:0016667	oxidoreductase activity, acting on a sulfur group of donors	MF	0.353906	1	34	176	13804	4	CF51069.2
GO:0065008	regulation of biological quality	BP	0.356057	2	98	176	13804	3	CF58977.3,CF51069.2
GO:0016462	pyrophosphatase activity	MF	0.361278	11	627	176	13804	6	CF19783.1,CF27667.7,CF13003.5,CF34649.17,CF724949.1,CF16535.2,CF34235.34,CF8723.16,CF27667.4,CF63915.4,CF53827.7
GO:0016818	hydrolase activity, acting on acid anhydrides, in phosphorus-containing anhydrides	MF	0.361278	11	627	176	13804	5	CF19783.1,CF27667.7,CF13003.5,CF34649.17,CF724949.1,CF16535.2,CF34235.34,CF8723.16,CF27667.4,CF63915.4,CF53827.7
GO:0051726	regulation of cell cycle	BP	0.362164	1	35	176	13804	4	CF14907.10
GO:0004536	deoxyribonuclease activity	MF	0.362164	1	35	176	13804	6	CF40683.8
GO:0043623	cellular protein complex assembly	BP	0.362164	1	35	176	13804	6	CF724949.1
GO:0000226	microtubule cytoskeleton organization	BP	0.362164	1	35	176	13804	5	CF724949.1
GO:0009163	nucleoside biosynthetic process	BP	0.362164	1	35	176	13804	6	CF1989.69
GO:0042455	ribonucleoside biosynthetic process	BP	0.362164	1	35	176	13804	7	CF1989.69
GO:1901659	glycosyl compound biosynthetic process	BP	0.362164	1	35	176	13804	5	CF1989.69
GO:0007049	cell cycle	BP	0.36526	2	100	176	13804	4	CF14907.10,CF45749.17
GO:0030163	protein catabolic process	BP	0.36526	2	100	176	13804	5	CF15883.3,CF18541.9
GO:0006091	generation of precursor metabolites and energy	BP	0.370317	1	36	176	13804	4	CF59841.3
GO:0042278	purine nucleoside metabolic process	BP	0.37086	4	222	176	13804	6	CF27667.7,CF724949.1,CF1989.69,CF27667.4
GO:0046128	purine ribonucleoside metabolic process	BP	0.37086	4	222	176	13804	7	CF27667.7,CF724949.1,CF1989.69,CF27667.4
GO:0016491	oxidoreductase activity	MF	0.371029	15	908	176	13804	3	CF21603.27,CF45749.15,CF5663.11,CF64905.13,CF60661.24,CF545.5,CF493.26,CF40683.8,CF30469.2,CF45501.5,CF14657.23,CF1989.3,CF46769.40,CF51069.2,CF61191.40
GO:0020037	heme binding	MF	0.373009	4	223	176	13804	5	CF21603.27,CF45749.15,CF40683.8,CF61191.40
GO:0031090	organelle membrane	CC	0.378969	2	103	176	13804	3	CF41405.69,CF63483.66
GO:0016817	hydrolase activity, acting on acid anhydrides	MF	0.381152	11	634	176	13804	4	CF19783.1,CF27667.7,CF13003.5,CF34649.17,CF724949.1,CF16535.2,CF34235.34,CF8723.16,CF27667.4,CF63915.4,CF53827.7
GO:0008324	cation transmembrane transporter activity	MF	0.385426	8	432	176	13804	6	CF19783.1,CF7053.1,CF37191.4,CF15027.5,CF42943.3,CF15477.26,CF64279.125,CF58977.3
GO:0043227	membrane-bounded organelle	CC	0.38552	13	774	176	13804	3	CF14907.10,CF64623.35,CF52139.6,CF37959.8,CF47793.7,CF64813.9,CF34755.1,CF41405.69,CF64769.3,CF62785.3,CF63483.66,CF14657.23,CF50109.24
GO:0008080	N-acetyltransferase activity	MF	0.386314	1	38	176	13804	7	CF62785.3
GO:0045454	cell redox homeostasis	BP	0.386314	1	38	176	13804	4	CF51069.2
GO:0016407	acetyltransferase activity	MF	0.386314	1	38	176	13804	6	CF62785.3
GO:0006022	aminoglycan metabolic process	BP	0.397054	2	107	176	13804	5	CF45303.17,CF62253.27
GO:0016747	transferase activity, transferring acyl groups other than amino-acyl groups	MF	0.401538	2	108	176	13804	5	CF59003.43,CF62785.3
GO:0070647	protein modification by small protein conjugation or removal	BP	0.409554	1	41	176	13804	7	CF15883.3
GO:0008188	neuropeptide receptor activity	MF	0.409554	1	41	176	13804	5	CF16535.82
GO:0016410	N-acyltransferase activity	MF	0.417104	1	42	176	13804	6	CF62785.3
GO:0007265	Ras protein signal transduction	BP	0.417104	1	42	176	13804	7	CF60899.29
GO:0009108	coenzyme biosynthetic process	BP	0.424559	1	43	176	13804	6	CF1989.69
GO:0009057	macromolecule catabolic process	BP	0.433131	3	143	176	13804	5	CF15883.3,CF18541.9,CF40683.8
GO:0015370	solute:sodium symporter activity	MF	0.433131	3	143	176	13804	8	CF15027.5,CF15477.26,CF64279.125
GO:0015293	symporter activity	MF	0.440554	3	148	176	13804	6	CF15027.5,CF15477.26,CF64279.125
GO:0015294	solute:cation symporter activity	MF	0.440554	3	148	176	13804	7	CF15027.5,CF15477.26,CF64279.125
GO:0051188	cofactor biosynthetic process	BP	0.453441	1	47	176	13804	5	CF1989.69
GO:0030594	neurotransmitter receptor activity	MF	0.453441	1	47	176	13804	4	CF16535.82
GO:0005543	phospholipid binding	MF	0.455615	3	157	176	13804	4	CF57455.4,CF60899.29,CF58059.29
GO:0008270	zinc ion binding	MF	0.461486	15	945	176	13804	7	CF12189.8,CF15883.3,CF32099.15,CF64517.8,CF63699.6,CF34755.1,CF64769.3,CF62785.6,CF52377.4,CF22217.14,CF13837.1,CF50289.1,CF17769.5,CF726187.1,CF55475.1
GO:0032553	ribonucleotide binding	MF	0.466424	19	1236	176	13804	4	CF27667.7,CF61573.28,CF36001.42,CF13003.5,CF15511.2,CF34649.17,CF62207.1,CF724949.1,CF16535.2,CF64833.12,CF20725.20,CF5387.38,CF45501.5,CF1989.69,CF34235.34,CF8723.16,CF27667.4,CF63915.4,CF53827.7
GO:0008237	metallopeptidase activity	MF	0.466687	3	163	176	13804	6	CF38747.31,CF13837.1,CF8485.4
GO:0006732	coenzyme metabolic process	BP	0.467337	1	49	176	13804	5	CF1989.69
GO:0009152	purine ribonucleotide biosynthetic process	BP	0.467337	1	49	176	13804	8	CF1989.69
GO:0006631	fatty acid metabolic process	BP	0.480881	1	51	176	13804	5	CF1959.3
GO:0008168	methyltransferase activity	MF	0.482494	3	171	176	13804	5	CF51277.6,CF52065.9,CF51277.7
GO:0005874	microtubule	CC	0.487525	1	52	176	13804	4	CF724949.1
GO:0005783	endoplasmic reticulum	CC	0.487525	1	52	176	13804	4	CF14657.23
GO:0009260	ribonucleotide biosynthetic process	BP	0.487525	1	52	176	13804	7	CF1989.69
GO:0046390	ribose phosphate biosynthetic process	BP	0.487525	1	52	176	13804	6	CF1989.69
GO:0007275	multicellular organismal development	BP	0.494083	1	53	176	13804	4	CF20725.20
GO:0006164	purine nucleotide biosynthetic process	BP	0.494083	1	53	176	13804	7	CF1989.69
GO:0019725	cellular homeostasis	BP	0.494083	1	53	176	13804	4	CF51069.2
GO:0016741	transferase activity, transferring one-carbon groups	MF	0.499262	3	179	176	13804	4	CF51277.6,CF52065.9,CF51277.7
GO:0019318	hexose metabolic process	BP	0.500559	1	54	176	13804	6	CF59841.3
GO:0005996	monosaccharide metabolic process	BP	0.513263	1	56	176	13804	5	CF59841.3
GO:0051186	cofactor metabolic process	BP	0.513263	1	56	176	13804	4	CF1989.69
GO:0005794	Golgi apparatus	CC	0.513263	1	56	176	13804	4	CF50109.24
GO:0006184	GTP catabolic process	BP	0.518986	3	188	176	13804	8	CF27667.7,CF724949.1,CF27667.4
GO:0006152	purine nucleoside catabolic process	BP	0.518986	3	188	176	13804	7	CF27667.7,CF724949.1,CF27667.4
GO:0006195	purine nucleotide catabolic process	BP	0.518986	3	188	176	13804	7	CF27667.7,CF724949.1,CF27667.4
GO:0009143	nucleoside triphosphate catabolic process	BP	0.518986	3	188	176	13804	6	CF27667.7,CF724949.1,CF27667.4
GO:0009146	purine nucleoside triphosphate catabolic process	BP	0.518986	3	188	176	13804	7	CF27667.7,CF724949.1,CF27667.4
GO:0009154	purine ribonucleotide catabolic process	BP	0.518986	3	188	176	13804	7	CF27667.7,CF724949.1,CF27667.4
GO:0009164	nucleoside catabolic process	BP	0.518986	3	188	176	13804	6	CF27667.7,CF724949.1,CF27667.4
GO:0009203	ribonucleoside triphosphate catabolic process	BP	0.518986	3	188	176	13804	7	CF27667.7,CF724949.1,CF27667.4
GO:0009207	purine ribonucleoside triphosphate catabolic process	BP	0.518986	3	188	176	13804	8	CF27667.7,CF724949.1,CF27667.4
GO:0009261	ribonucleotide catabolic process	BP	0.518986	3	188	176	13804	6	CF27667.7,CF724949.1,CF27667.4
GO:0042454	ribonucleoside catabolic process	BP	0.518986	3	188	176	13804	7	CF27667.7,CF724949.1,CF27667.4
GO:0046130	purine ribonucleoside catabolic process	BP	0.518986	3	188	176	13804	8	CF27667.7,CF724949.1,CF27667.4
GO:1901069	guanosine-containing compound catabolic process	BP	0.518986	3	188	176	13804	9	CF27667.7,CF724949.1,CF27667.4
GO:1901658	glycosyl compound catabolic process	BP	0.518986	3	188	176	13804	5	CF27667.7,CF724949.1,CF27667.4
GO:0004674	protein serine/threonine kinase activity	MF	0.519494	1	57	176	13804	7	CF61573.28
GO:0016810	hydrolase activity, acting on carbon-nitrogen (but not peptide) bonds	MF	0.519494	1	57	176	13804	4	CF64873.12
GO:0030170	pyridoxal phosphate binding	MF	0.525646	1	58	176	13804	4	CF55943.35
GO:0072522	purine-containing compound biosynthetic process	BP	0.525646	1	58	176	13804	6	CF1989.69
GO:0034470	ncRNA processing	BP	0.525646	1	58	176	13804	7	CF723967.1
GO:0001653	peptide receptor activity	MF	0.525646	1	58	176	13804	4	CF16535.82
GO:0008528	G-protein coupled peptide receptor activity	MF	0.525646	1	58	176	13804	5	CF16535.82
GO:0032787	monocarboxylic acid metabolic process	BP	0.531719	1	59	176	13804	7	CF1959.3
GO:0005231	excitatory extracellular ligand-gated ion channel activity	MF	0.537716	1	60	176	13804	9	CF56401.12
GO:0009119	ribonucleoside metabolic process	BP	0.539775	4	227	176	13804	6	CF27667.7,CF724949.1,CF1989.69,CF27667.4
GO:0046906	tetrapyrrole binding	MF	0.542398	4	230	176	13804	4	CF21603.27,CF45749.15,CF40683.8,CF61191.40
GO:0016616	oxidoreductase activity, acting on the CH-OH group of donors, NAD or NADP as acceptor	MF	0.54948	1	62	176	13804	5	CF493.26
GO:0009116	nucleoside metabolic process	BP	0.551216	4	239	176	13804	5	CF27667.7,CF724949.1,CF1989.69,CF27667.4
GO:1901657	glycosyl compound metabolic process	BP	0.551216	4	239	176	13804	4	CF27667.7,CF724949.1,CF1989.69,CF27667.4
GO:0009150	purine ribonucleotide metabolic process	BP	0.553355	4	241	176	13804	7	CF27667.7,CF724949.1,CF1989.69,CF27667.4
GO:0043167	ion binding	MF	0.553936	51	3690	176	13804	3	CF12189.8,CF27667.7,CF58081.17,CF15883.3,CF32099.15,CF61573.28,CF21603.27,CF45749.15,CF57455.4,CF64517.8,CF36001.42,CF13003.5,CF63699.6,CF37959.8,CF15511.2,CF55943.35,CF34649.17,CF62207.1,CF724949.1,CF16535.2,CF64833.12,CF34755.1,CF60661.24,CF64769.3,CF62785.6,CF545.5,CF20725.20,CF5387.38,CF52377.4,CF22217.14,CF40683.8,CF8299.1,CF60899.29,CF45501.5,CF13837.1,CF50289.1,CF41309.22,CF17769.5,CF1989.…
GO:0009259	ribonucleotide metabolic process	BP	0.556677	4	244	176	13804	6	CF27667.7,CF724949.1,CF1989.69,CF27667.4
GO:0019693	ribose phosphate metabolic process	BP	0.556677	4	244	176	13804	5	CF27667.7,CF724949.1,CF1989.69,CF27667.4
GO:0006163	purine nucleotide metabolic process	BP	0.557814	4	245	176	13804	6	CF27667.7,CF724949.1,CF1989.69,CF27667.4
GO:0006259	DNA metabolic process	BP	0.562499	4	249	176	13804	5	CF13637.1,CF34755.1,CF19887.1,CF40683.8
GO:0055085	transmembrane transport	BP	0.562568	12	765	176	13804	4	CF19783.1,CF7053.1,CF37191.4,CF34649.17,CF57011.90,CF53303.2,CF2707.2,CF42943.3,CF1989.87,CF58977.3,CF57753.1,CF32293.14
GO:0005085	guanyl-nucleotide exchange factor activity	MF	0.56657	1	65	176	13804	2	CF60899.29
GO:0072521	purine-containing compound metabolic process	BP	0.567395	4	253	176	13804	5	CF27667.7,CF724949.1,CF1989.69,CF27667.4
GO:0044765	single-organism transport	BP	0.568362	20	1354	176	13804	3	CF19783.1,CF7053.1,CF37959.8,CF37191.4,CF34649.17,CF52525.6,CF15027.5,CF57011.90,CF53303.2,CF2707.2,CF38167.4,CF42943.3,CF15477.26,CF64279.125,CF1989.87,CF63483.66,CF58977.3,CF50109.24,CF57753.1,CF32293.14
GO:0044710	single-organism metabolic process	BP	0.577877	26	1806	176	13804	3	CF27667.7,CF59841.3,CF32099.15,CF21603.27,CF45749.15,CF13637.1,CF5663.11,CF55943.35,CF724949.1,CF64905.13,CF34755.1,CF60661.24,CF1959.3,CF19887.1,CF545.5,CF493.26,CF14127.16,CF40683.8,CF45501.5,CF41309.22,CF1989.69,CF14657.23,CF1989.3,CF46769.40,CF27667.4,CF61191.40
GO:0004197	cysteine-type endopeptidase activity	MF	0.588359	1	69	176	13804	7	CF61175.2
GO:0034622	cellular macromolecular complex assembly	BP	0.598841	1	71	176	13804	6	CF724949.1
GO:0009117	nucleotide metabolic process	BP	0.601032	5	309	176	13804	6	CF27667.7,CF724949.1,CF14127.16,CF1989.69,CF27667.4
GO:0006753	nucleoside phosphate metabolic process	BP	0.605522	5	316	176	13804	5	CF27667.7,CF724949.1,CF14127.16,CF1989.69,CF27667.4
GO:0035639	purine ribonucleoside triphosphate binding	MF	0.608186	18	1222	176	13804	5	CF27667.7,CF61573.28,CF36001.42,CF13003.5,CF15511.2,CF34649.17,CF62207.1,CF724949.1,CF16535.2,CF64833.12,CF20725.20,CF5387.38,CF1989.69,CF34235.34,CF8723.16,CF27667.4,CF63915.4,CF53827.7
GO:0005244	voltage-gated ion channel activity	MF	0.614069	1	74	176	13804	7	CF57753.1
GO:0022832	voltage-gated channel activity	MF	0.614069	1	74	176	13804	7	CF57753.1
GO:0006457	protein folding	BP	0.619016	1	75	176	13804	6	CF12931.8
GO:0016853	isomerase activity	MF	0.619016	1	75	176	13804	3	CF12931.8
GO:0044707	single-multicellular organism process	BP	0.619016	1	75	176	13804	3	CF20725.20
GO:0055086	nucleobase-containing small molecule metabolic process	BP	0.622349	5	337	176	13804	4	CF27667.7,CF724949.1,CF14127.16,CF1989.69,CF27667.4
GO:0001883	purine nucleoside binding	MF	0.623323	18	1228	176	13804	5	CF27667.7,CF61573.28,CF36001.42,CF13003.5,CF15511.2,CF34649.17,CF62207.1,CF724949.1,CF16535.2,CF64833.12,CF20725.20,CF5387.38,CF1989.69,CF34235.34,CF8723.16,CF27667.4,CF63915.4,CF53827.7
GO:0032550	purine ribonucleoside binding	MF	0.623323	18	1228	176	13804	6	CF27667.7,CF61573.28,CF36001.42,CF13003.5,CF15511.2,CF34649.17,CF62207.1,CF724949.1,CF16535.2,CF64833.12,CF20725.20,CF5387.38,CF1989.69,CF34235.34,CF8723.16,CF27667.4,CF63915.4,CF53827.7
GO:0031981	nuclear lumen	CC	0.6239	1	76	176	13804	5	CF52139.6
GO:0032501	multicellular organismal process	BP	0.6239	1	76	176	13804	2	CF20725.20
GO:0032555	purine ribonucleotide binding	MF	0.625855	18	1229	176	13804	5	CF27667.7,CF61573.28,CF36001.42,CF13003.5,CF15511.2,CF34649.17,CF62207.1,CF724949.1,CF16535.2,CF64833.12,CF20725.20,CF5387.38,CF1989.69,CF34235.34,CF8723.16,CF27667.4,CF63915.4,CF53827.7
GO:0030246	carbohydrate binding	MF	0.626996	5	342	176	13804	3	CF8723.25,CF49289.23,CF53111.98,CF27219.4,CF55807.1
GO:0004871	signal transducer activity	MF	0.629048	11	713	176	13804	3	CF34531.98,CF64813.9,CF57941.18,CF20725.20,CF53111.78,CF34531.102,CF56401.12,CF64279.12,CF17725.39,CF16535.82,CF11777.6
GO:0060089	molecular transducer activity	MF	0.629048	11	713	176	13804	2	CF34531.98,CF64813.9,CF57941.18,CF20725.20,CF53111.78,CF34531.102,CF56401.12,CF64279.12,CF17725.39,CF16535.82,CF11777.6
GO:0032549	ribonucleoside binding	MF	0.633465	18	1232	176	13804	5	CF27667.7,CF61573.28,CF36001.42,CF13003.5,CF15511.2,CF34649.17,CF62207.1,CF724949.1,CF16535.2,CF64833.12,CF20725.20,CF5387.38,CF1989.69,CF34235.34,CF8723.16,CF27667.4,CF63915.4,CF53827.7
GO:0005215	transporter activity	MF	0.638543	16	1085	176	13804	2	CF19783.1,CF7053.1,CF37191.37,CF37191.4,CF34649.17,CF52525.6,CF15027.5,CF53303.2,CF2707.2,CF38167.4,CF42943.3,CF15477.26,CF64279.125,CF56401.12,CF58977.3,CF57753.1
GO:0001882	nucleoside binding	MF	0.646196	18	1237	176	13804	4	CF27667.7,CF61573.28,CF36001.42,CF13003.5,CF15511.2,CF34649.17,CF62207.1,CF724949.1,CF16535.2,CF64833.12,CF20725.20,CF5387.38,CF1989.69,CF34235.34,CF8723.16,CF27667.4,CF63915.4,CF53827.7
GO:0097159	organic cyclic compound binding	MF	0.656745	37	2681	176	13804	3	CF27667.7,CF64623.35,CF32099.15,CF61573.28,CF21603.27,CF45749.15,CF36001.42,CF13003.5,CF63699.6,CF52139.6,CF15511.2,CF55943.35,CF34649.17,CF62207.1,CF59003.43,CF724949.1,CF56167.29,CF16535.2,CF64833.12,CF34755.1,CF60661.24,CF545.5,CF20725.20,CF493.26,CF64873.12,CF5387.38,CF40683.8,CF45501.5,CF37629.23,CF1989.69,CF34235.34,CF64999.36,CF8723.16,CF27667.4,CF63915.4,CF53827.7,CF61191.40
GO:0017076	purine nucleotide binding	MF	0.658982	18	1242	176	13804	5	CF27667.7,CF61573.28,CF36001.42,CF13003.5,CF15511.2,CF34649.17,CF62207.1,CF724949.1,CF16535.2,CF64833.12,CF20725.20,CF5387.38,CF1989.69,CF34235.34,CF8723.16,CF27667.4,CF63915.4,CF53827.7
GO:0006396	RNA processing	BP	0.681215	2	129	176	13804	6	CF64873.12,CF723967.1
GO:0012505	endomembrane system	CC	0.682855	2	130	176	13804	3	CF14657.23,CF50109.24
GO:0004553	hydrolase activity, hydrolyzing O-glycosyl compounds	MF	0.713699	2	148	176	13804	5	CF33565.51,CF53827.6
GO:0016788	hydrolase activity, acting on ester bonds	MF	0.718279	7	444	176	13804	4	CF15883.3,CF18541.9,CF1959.3,CF64439.24,CF40683.8,CF41309.22,CF27081.4
GO:0005622	intracellular	CC	0.718453	28	2025	176	13804	3	CF27667.7,CF34531.98,CF14907.10,CF64623.35,CF52139.6,CF37959.8,CF60269.82,CF52525.6,CF724949.1,CF47793.7,CF64813.9,CF17795.24,CF34755.1,CF41405.69,CF64769.3,CF62785.6,CF52377.4,CF22217.14,CF62785.3,CF50289.1,CF17769.5,CF63483.66,CF14657.23,CF726187.1,CF723967.1,CF50109.24,CF27667.4,CF1989.62
GO:0016746	transferase activity, transferring acyl groups	MF	0.724281	2	154	176	13804	4	CF59003.43,CF62785.3
GO:0072523	purine-containing compound catabolic process	BP	0.737726	3	191	176	13804	6	CF27667.7,CF724949.1,CF27667.4
GO:0003924	GTPase activity	MF	0.738993	3	193	176	13804	8	CF27667.7,CF724949.1,CF27667.4
GO:0046039	GTP metabolic process	BP	0.740988	3	196	176	13804	8	CF27667.7,CF724949.1,CF27667.4
GO:1901068	guanosine-containing compound metabolic process	BP	0.741677	3	197	176	13804	8	CF27667.7,CF724949.1,CF27667.4
GO:0008146	sulfotransferase activity	MF	0.743091	3	199	176	13804	5	CF15869.20,CF56383.2,CF28955.1
GO:0016782	transferase activity, transferring sulfur-containing groups	MF	0.745295	3	202	176	13804	4	CF15869.20,CF56383.2,CF28955.1
GO:0009144	purine nucleoside triphosphate metabolic process	BP	0.753297	3	212	176	13804	7	CF27667.7,CF724949.1,CF27667.4
GO:0009199	ribonucleoside triphosphate metabolic process	BP	0.753297	3	212	176	13804	7	CF27667.7,CF724949.1,CF27667.4
GO:0009205	purine ribonucleoside triphosphate metabolic process	BP	0.753297	3	212	176	13804	8	CF27667.7,CF724949.1,CF27667.4
GO:0009141	nucleoside triphosphate metabolic process	BP	0.754147	3	213	176	13804	6	CF27667.7,CF724949.1,CF27667.4
GO:0006810	transport	BP	0.754615	24	1736	176	13804	3	CF19783.1,CF27667.7,CF7053.1,CF37191.37,CF37959.8,CF37191.4,CF34649.17,CF52525.6,CF15027.5,CF57011.90,CF53303.2,CF2707.2,CF38167.4,CF42943.3,CF15477.26,CF64279.125,CF1989.87,CF63483.66,CF56401.12,CF58977.3,CF50109.24,CF27667.4,CF57753.1,CF32293.14
GO:0051234	establishment of localization	BP	0.763723	24	1740	176	13804	2	CF19783.1,CF27667.7,CF7053.1,CF37191.37,CF37959.8,CF37191.4,CF34649.17,CF52525.6,CF15027.5,CF57011.90,CF53303.2,CF2707.2,CF38167.4,CF42943.3,CF15477.26,CF64279.125,CF1989.87,CF63483.66,CF56401.12,CF58977.3,CF50109.24,CF27667.4,CF57753.1,CF32293.14
GO:0005576	extracellular region	CC	0.763988	3	224	176	13804	2	CF45303.17,CF493.15,CF62253.27
GO:1901136	carbohydrate derivative catabolic process	BP	0.764922	3	225	176	13804	5	CF27667.7,CF724949.1,CF27667.4
GO:0004175	endopeptidase activity	MF	0.780395	4	272	176	13804	6	CF38747.31,CF13837.1,CF61175.2,CF8485.4
GO:1901363	heterocyclic compound binding	MF	0.79288	36	2677	176	13804	3	CF27667.7,CF64623.35,CF32099.15,CF61573.28,CF21603.27,CF45749.15,CF36001.42,CF13003.5,CF63699.6,CF52139.6,CF15511.2,CF55943.35,CF34649.17,CF62207.1,CF724949.1,CF56167.29,CF16535.2,CF64833.12,CF34755.1,CF60661.24,CF545.5,CF20725.20,CF493.26,CF64873.12,CF5387.38,CF40683.8,CF45501.5,CF37629.23,CF1989.69,CF34235.34,CF64999.36,CF8723.16,CF27667.4,CF63915.4,CF53827.7,CF61191.40
GO:0004888	transmembrane signaling receptor activity	MF	0.812373	9	616	176	13804	4	CF57941.18,CF20725.20,CF53111.78,CF34531.102,CF56401.12,CF64279.12,CF17725.39,CF16535.82,CF11777.6
GO:0005216	ion channel activity	MF	0.820404	5	388	176	13804	6	CF37191.4,CF38167.4,CF42943.3,CF56401.12,CF57753.1
GO:0022838	substrate-specific channel activity	MF	0.820404	5	388	176	13804	5	CF37191.4,CF38167.4,CF42943.3,CF56401.12,CF57753.1
GO:0051179	localization	BP	0.82322	24	1766	176	13804	2	CF19783.1,CF27667.7,CF7053.1,CF37191.37,CF37959.8,CF37191.4,CF34649.17,CF52525.6,CF15027.5,CF57011.90,CF53303.2,CF2707.2,CF38167.4,CF42943.3,CF15477.26,CF64279.125,CF1989.87,CF63483.66,CF56401.12,CF58977.3,CF50109.24,CF27667.4,CF57753.1,CF32293.14
GO:0003674	molecular_function	MF	0.82859	159	12363	176	13804	1	CF12189.8,CF53331.20,CF19783.1,CF12931.8,CF27667.7,CF34531.98,CF58081.17,CF15883.3,CF59841.3,CF64623.35,CF45303.17,CF15869.20,CF33565.51,CF63493.8,CF7053.1,CF8723.25,CF32099.15,CF61573.28,CF33671.1,CF42613.9,CF55943.17,CF46089.9,CF21603.27,CF45749.15,CF57455.4,CF707651.1,CF64517.8,CF13637.1,CF5663.11,CF36001.42,CF13003.5,CF37191.37,CF63699.6,CF52139.6,CF48907.8,CF37959.8,CF15511.2,CF55943.35,CF37…
GO:0044763	single-organism cellular process	BP	0.865144	49	3726	176	13804	3	CF19783.1,CF27667.7,CF34531.98,CF59841.3,CF14907.10,CF45303.17,CF7053.1,CF32099.15,CF61573.28,CF57455.4,CF13637.1,CF55943.35,CF37191.4,CF34649.17,CF724949.1,CF64813.9,CF16535.2,CF57011.90,CF34755.1,CF53303.2,CF2707.2,CF57941.18,CF1959.3,CF19887.1,CF42947.1,CF42943.3,CF726535.1,CF53111.78,CF14127.16,CF60899.29,CF45303.18,CF1989.87,CF38493.30,CF1989.69,CF34531.102,CF61175.2,CF58977.3,CF22817.41,CF6…
GO:0044444	cytoplasmic part	CC	0.889887	8	560	176	13804	4	CF37959.8,CF60269.82,CF724949.1,CF41405.69,CF62785.3,CF63483.66,CF14657.23,CF50109.24
GO:0005575	cellular_component	CC	0.944712	67	5181	176	13804	1	CF19783.1,CF27667.7,CF34531.98,CF14907.10,CF64623.35,CF45303.17,CF15869.20,CF7053.1,CF707651.1,CF37191.37,CF52139.6,CF37959.8,CF37191.4,CF34649.17,CF60269.82,CF52525.6,CF724949.1,CF47793.7,CF15027.5,CF64813.9,CF16535.2,CF57011.90,CF17795.24,CF493.15,CF54371.1,CF34755.1,CF41405.69,CF53303.2,CF64769.3,CF62785.6,CF2707.2,CF57941.18,CF38167.4,CF42943.3,CF53111.78,CF52377.4,CF22217.14,CF62785.3,CF8299…
GO:0005488	binding	MF	0.958878	101	7856	176	13804	2	CF12189.8,CF53331.20,CF27667.7,CF58081.17,CF15883.3,CF64623.35,CF45303.17,CF63493.8,CF8723.25,CF32099.15,CF61573.28,CF33671.1,CF42613.9,CF46089.9,CF21603.27,CF45749.15,CF57455.4,CF707651.1,CF64517.8,CF36001.42,CF13003.5,CF37191.37,CF63699.6,CF52139.6,CF48907.8,CF37959.8,CF15511.2,CF55943.35,CF25473.18,CF34649.17,CF62207.1,CF59003.43,CF52525.6,CF724949.1,CF19911.12,CF56167.29,CF45749.1,CF16535.2,C…
GO:0005623	cell	CC	0.974707	28	2145	176	13804	2	CF27667.7,CF34531.98,CF14907.10,CF64623.35,CF52139.6,CF37959.8,CF60269.82,CF52525.6,CF724949.1,CF47793.7,CF64813.9,CF17795.24,CF34755.1,CF41405.69,CF64769.3,CF62785.6,CF52377.4,CF22217.14,CF62785.3,CF50289.1,CF17769.5,CF63483.66,CF14657.23,CF726187.1,CF723967.1,CF50109.24,CF27667.4,CF1989.62
GO:0044464	cell part	CC	0.974707	28	2145	176	13804	2	CF27667.7,CF34531.98,CF14907.10,CF64623.35,CF52139.6,CF37959.8,CF60269.82,CF52525.6,CF724949.1,CF47793.7,CF64813.9,CF17795.24,CF34755.1,CF41405.69,CF64769.3,CF62785.6,CF52377.4,CF22217.14,CF62785.3,CF50289.1,CF17769.5,CF63483.66,CF14657.23,CF726187.1,CF723967.1,CF50109.24,CF27667.4,CF1989.62
GO:0038023	signaling receptor activity	MF	0.975877	9	660	176	13804	3	CF57941.18,CF20725.20,CF53111.78,CF34531.102,CF56401.12,CF64279.12,CF17725.39,CF16535.82,CF11777.6
GO:0007186	G-protein coupled receptor signaling pathway	BP	0.976045	8	582	176	13804	6	CF34531.98,CF61573.28,CF57941.18,CF53111.78,CF34531.102,CF64279.12,CF16535.82,CF11777.6
GO:0044422	organelle part	CC	0.980242	7	505	176	13804	2	CF52139.6,CF37959.8,CF60269.82,CF724949.1,CF41405.69,CF63483.66,CF50109.24
GO:0044446	intracellular organelle part	CC	0.980242	7	505	176	13804	3	CF52139.6,CF37959.8,CF60269.82,CF724949.1,CF41405.69,CF63483.66,CF50109.24
GO:0005737	cytoplasm	CC	0.982519	10	740	176	13804	4	CF37959.8,CF60269.82,CF52525.6,CF724949.1,CF41405.69,CF62785.3,CF63483.66,CF14657.23,CF50109.24,CF1989.62
GO:0046872	metal ion binding	MF	1	29	2251	176	13804	5	CF12189.8,CF58081.17,CF15883.3,CF32099.15,CF21603.27,CF45749.15,CF64517.8,CF63699.6,CF37959.8,CF16535.2,CF34755.1,CF64769.3,CF62785.6,CF545.5,CF52377.4,CF22217.14,CF40683.8,CF8299.1,CF45501.5,CF13837.1,CF50289.1,CF41309.22,CF17769.5,CF53827.6,CF726187.1,CF22817.41,CF46769.40,CF55475.1,CF61191.40
GO:0016020	membrane	CC	1	41	3189	176	13804	2	CF19783.1,CF27667.7,CF34531.98,CF15869.20,CF7053.1,CF707651.1,CF37191.37,CF37191.4,CF34649.17,CF15027.5,CF16535.2,CF57011.90,CF54371.1,CF41405.69,CF53303.2,CF2707.2,CF57941.18,CF38167.4,CF42943.3,CF53111.78,CF8299.1,CF15477.26,CF64279.125,CF13837.1,CF1989.87,CF63483.66,CF34531.102,CF53827.6,CF56401.12,CF58977.3,CF22817.41,CF64279.12,CF42345.1,CF27667.4,CF17725.39,CF16535.82,CF57753.1,CF32293.14,C…
GO:0044424	intracellular part	CC	1	20	1546	176	13804	3	CF34531.98,CF14907.10,CF64623.35,CF52139.6,CF37959.8,CF60269.82,CF52525.6,CF724949.1,CF47793.7,CF64813.9,CF17795.24,CF34755.1,CF41405.69,CF64769.3,CF62785.3,CF63483.66,CF14657.23,CF723967.1,CF50109.24,CF1989.62
GO:0043169	cation binding	MF	1	29	2265	176	13804	4	CF12189.8,CF58081.17,CF15883.3,CF32099.15,CF21603.27,CF45749.15,CF64517.8,CF63699.6,CF37959.8,CF16535.2,CF34755.1,CF64769.3,CF62785.6,CF545.5,CF52377.4,CF22217.14,CF40683.8,CF8299.1,CF45501.5,CF13837.1,CF50289.1,CF41309.22,CF17769.5,CF53827.6,CF726187.1,CF22817.41,CF46769.40,CF55475.1,CF61191.40
GO:0043229	intracellular organelle	CC	1	16	1248	176	13804	3	CF14907.10,CF64623.35,CF52139.6,CF37959.8,CF60269.82,CF724949.1,CF47793.7,CF64813.9,CF17795.24,CF34755.1,CF41405.69,CF64769.3,CF62785.3,CF63483.66,CF14657.23,CF50109.24
GO:0050896	response to stimulus	BP	1	21	1637	176	13804	2	CF49983.21,CF27667.7,CF34531.98,CF14907.10,CF61573.28,CF707651.1,CF13637.1,CF64813.9,CF34755.1,CF57941.18,CF19887.1,CF42947.1,CF726535.1,CF53111.78,CF60899.29,CF34531.102,CF64279.12,CF27667.4,CF26077.10,CF16535.82,CF11777.6
GO:0004872	receptor activity	MF	1	10	761	176	13804	2	CF57941.18,CF20725.20,CF53111.78,CF34531.102,CF56401.12,CF64279.12,CF42345.1,CF17725.39,CF16535.82,CF11777.6
GO:0006508	proteolysis	BP	1	6	443	176	13804	7	CF15883.3,CF18541.9,CF38747.31,CF13837.1,CF61175.2,CF8485.4
GO:0016485	protein processing	BP	1	6	451	176	13804	6	CF15883.3,CF18541.9,CF38747.31,CF13837.1,CF61175.2,CF8485.4
GO:0051604	protein maturation	BP	1	6	451	176	13804	5	CF15883.3,CF18541.9,CF38747.31,CF13837.1,CF61175.2,CF8485.4
GO:0005634	nucleus	CC	1	7	517	176	13804	5	CF14907.10,CF64623.35,CF52139.6,CF47793.7,CF64813.9,CF34755.1,CF64769.3
GO:0043226	organelle	CC	1	16	1249	176	13804	2	CF14907.10,CF64623.35,CF52139.6,CF37959.8,CF60269.82,CF724949.1,CF47793.7,CF64813.9,CF17795.24,CF34755.1,CF41405.69,CF64769.3,CF62785.3,CF63483.66,CF14657.23,CF50109.24
GO:0016053	organic acid biosynthetic process	BP	1	1	78	176	13804	5	CF1959.3
GO:0046394	carboxylic acid biosynthetic process	BP	1	1	78	176	13804	6	CF1959.3
GO:0032502	developmental process	BP	1	1	78	176	13804	2	CF20725.20
GO:0019637	organophosphate metabolic process	BP	1	5	392	176	13804	4	CF27667.7,CF724949.1,CF14127.16,CF1989.69,CF27667.4
GO:0015267	channel activity	MF	1	5	390	176	13804	5	CF37191.4,CF38167.4,CF42943.3,CF56401.12,CF57753.1
GO:0022803	passive transmembrane transporter activity	MF	1	5	390	176	13804	4	CF37191.4,CF38167.4,CF42943.3,CF56401.12,CF57753.1
GO:0044767	single-organism developmental process	BP	1	1	77	176	13804	3	CF20725.20

## Sheet: M2
GO_ID	GO_Term	GO_Class	Pvalue	x1	x2	n	N	EnrichDirect	GOlevl	GeneID
GO:0008237	metallopeptidase activity	MF	0.0111474	6	163	158	13804	Over	6	CF51427.13,CF35751.3,CF11989.7,CF60103.12,CF27679.2,CF41971.38
GO:0008609	alkylglycerone-phosphate synthase activity	MF	0.011446	1	1	158	13804	Over	5	CF64377.20
GO:0034477	U6 snRNA 3'-end processing	BP	0.011446	1	1	158	13804	Over	10	CF61557.7
GO:0044070	regulation of anion transport	BP	0.011446	1	1	158	13804	Over	6	CF60899.91
GO:0006784	heme a biosynthetic process	BP	0.011446	1	1	158	13804	Over	6	CF10271.23
GO:0006898	receptor-mediated endocytosis	BP	0.011446	1	1	158	13804	Over	6	CF37959.22
GO:0034472	snRNA 3'-end processing	BP	0.011446	1	1	158	13804	Over	9	CF61557.7
GO:0043269	regulation of ion transport	BP	0.011446	1	1	158	13804	Over	5	CF60899.91
GO:0046160	heme a metabolic process	BP	0.011446	1	1	158	13804	Over	5	CF10271.23
GO:0015629	actin cytoskeleton	CC	0.0138276	3	44	158	13804	Over	6	CF34531.44,CF9163.1,CF58035.10
GO:0042578	phosphoric ester hydrolase activity	MF	0.0149924	6	174	158	13804	Over	5	CF17339.17,CF64233.1,CF41437.3,CF19985.1,CF11879.1,CF64345.10
GO:0016791	phosphatase activity	MF	0.0206122	5	137	158	13804	Over	6	CF17339.17,CF41437.3,CF19985.1,CF11879.1,CF64345.10
GO:0071704	organic substance metabolic process	BP	0.0224443	56	3741	158	13804	Over	3	CF64377.20,CF17725.17,CF49685.1,CF51427.13,CF57935.14,CF61557.7,CF20341.4,CF17339.17,CF35751.3,CF35599.5,CF48227.125,CF22817.1,CF35989.20,CF19675.3,CF26351.10,CF7053.24,CF57483.2,CF11989.7,CF62425.4,CF15027.61,CF62599.10,CF4213.1,CF60103.12,CF27679.2,CF11879.1,CF31777.33,CF35719.5,CF63447.7,CF59197.1,CF49333.4,CF50511.1,CF54443.4,CF5387.54,CF61185.14,CF54371.6,CF41971.38,CF64345.10,CF22817.2,CF40…
GO:0004703	G-protein coupled receptor kinase activity	MF	0.0227617	1	2	158	13804	Over	8	CF26351.10
GO:0004594	pantothenate kinase activity	MF	0.0227617	1	2	158	13804	Over	6	CF35719.5
GO:0016246	RNA interference	BP	0.0227617	1	2	158	13804	Over	7	CF54443.4
GO:0033227	dsRNA transport	BP	0.0227617	1	2	158	13804	Over	4	CF54443.4
GO:0051033	RNA transmembrane transporter activity	MF	0.0227617	1	2	158	13804	Over	7	CF54443.4
GO:0004960	thromboxane receptor activity	MF	0.0227617	1	2	158	13804	Over	8	CF63651.33
GO:0043628	ncRNA 3'-end processing	BP	0.0227617	1	2	158	13804	Over	8	CF61557.7
GO:0016441	posttranscriptional gene silencing	BP	0.0227617	1	2	158	13804	Over	5	CF54443.4
GO:0035194	posttranscriptional gene silencing by RNA	BP	0.0227617	1	2	158	13804	Over	6	CF54443.4
GO:0022884	macromolecule transmembrane transporter activity	MF	0.0227617	1	2	158	13804	Over	5	CF54443.4
GO:0051032	nucleic acid transmembrane transporter activity	MF	0.0227617	1	2	158	13804	Over	6	CF54443.4
GO:0006783	heme biosynthetic process	BP	0.0227617	1	2	158	13804	Over	5	CF10271.23
GO:0042168	heme metabolic process	BP	0.0227617	1	2	158	13804	Over	4	CF10271.23
GO:0016810	hydrolase activity, acting on carbon-nitrogen (but not peptide) bonds	MF	0.0274443	3	57	158	13804	Over	4	CF57935.14,CF35989.20,CF61259.11
GO:0016811	hydrolase activity, acting on carbon-nitrogen (but not peptide) bonds, in linear amides	MF	0.0304727	2	24	158	13804	Over	5	CF57935.14,CF61259.11
GO:0043170	macromolecule metabolic process	BP	0.0329887	42	2702	158	13804	Over	4	CF17725.17,CF49685.1,CF51427.13,CF57935.14,CF61557.7,CF20341.4,CF17339.17,CF35751.3,CF35599.5,CF22817.1,CF19675.3,CF26351.10,CF7053.24,CF57483.2,CF11989.7,CF62425.4,CF62599.10,CF4213.1,CF60103.12,CF27679.2,CF11879.1,CF63447.7,CF59197.1,CF49333.4,CF50511.1,CF54443.4,CF5387.54,CF61185.14,CF41971.38,CF64345.10,CF22817.2,CF40299.1,CF64573.24,CF22095.20,CF21317.5,CF3811.17,CF44339.6,CF2427.1.1,CF27667…
GO:0004450	isocitrate dehydrogenase (NADP+) activity	MF	0.0339488	1	3	158	13804	Over	7	CF48227.125
GO:0006102	isocitrate metabolic process	BP	0.0339488	1	3	158	13804	Over	8	CF48227.125
GO:0005501	retinoid binding	MF	0.0339488	1	3	158	13804	Over	5	CF61389.22
GO:0045296	cadherin binding	MF	0.0339488	1	3	158	13804	Over	5	CF9163.1
GO:0004448	isocitrate dehydrogenase activity	MF	0.0339488	1	3	158	13804	Over	6	CF48227.125
GO:0072350	tricarboxylic acid metabolic process	BP	0.0339488	1	3	158	13804	Over	7	CF48227.125
GO:0031047	gene silencing by RNA	BP	0.0339488	1	3	158	13804	Over	5	CF54443.4
GO:0019840	isoprenoid binding	MF	0.0339488	1	3	158	13804	Over	4	CF61389.22
GO:0050839	cell adhesion molecule binding	MF	0.0339488	1	3	158	13804	Over	4	CF9163.1
GO:0046148	pigment biosynthetic process	BP	0.0339488	1	3	158	13804	Over	5	CF10271.23
GO:0016616	oxidoreductase activity, acting on the CH-OH group of donors, NAD or NADP as acceptor	MF	0.034048	3	62	158	13804	Over	5	CF64377.20,CF48227.125,CF54371.6
GO:0016787	hydrolase activity	MF	0.0342292	30	1799	158	13804	Over	3	CF51427.13,CF57935.14,CF61557.7,CF17339.17,CF35751.3,CF64233.1,CF22817.1,CF35989.20,CF41437.3,CF52953.1,CF11989.7,CF37297.5,CF15027.61,CF4213.1,CF60103.12,CF27679.2,CF19985.1,CF11879.1,CF63833.39,CF61259.11,CF41971.38,CF64345.10,CF22817.2,CF34531.44,CF64573.24,CF64279.108,CF32099.46,CF54475.23,CF881.25,CF10699.28
GO:0003824	catalytic activity	MF	0.0346741	68	4799	158	13804	Over	2	CF64377.20,CF51427.13,CF57935.14,CF3743.41,CF61557.7,CF20341.4,CF62143.24,CF60269.31,CF17339.17,CF35751.3,CF64233.1,CF35599.5,CF50135.33,CF48227.125,CF22817.1,CF35989.20,CF19675.3,CF26351.10,CF44441.6,CF22101.1,CF41437.3,CF62253.2,CF52953.1,CF11989.7,CF37297.5,CF15027.61,CF64013.11,CF14233.2,CF62599.10,CF4213.1,CF60103.12,CF27679.2,CF19985.1,CF59079.27,CF11879.1,CF31777.33,CF65017.22,CF35719.5,CF…
GO:0040007	growth	BP	0.035355	2	26	158	13804	Over	2	CF58169.3,CF2379.1
GO:0005507	copper ion binding	MF	0.0383702	3	65	158	13804	Over	7	CF31777.33,CF1925.20,CF15027.90
GO:0008152	metabolic process	BP	0.0398292	68	4827	158	13804	Over	2	CF64377.20,CF17725.17,CF49685.1,CF51427.13,CF57935.14,CF3743.41,CF61557.7,CF20341.4,CF62143.24,CF60269.31,CF17339.17,CF35751.3,CF35599.5,CF50135.33,CF48227.125,CF22817.1,CF35989.20,CF19675.3,CF26351.10,CF44441.6,CF7053.24,CF57483.2,CF11989.7,CF62425.4,CF15027.61,CF62599.10,CF4213.1,CF60103.12,CF27679.2,CF19985.1,CF11879.1,CF31777.33,CF65017.22,CF35719.5,CF63447.7,CF59197.1,CF63833.39,CF61259.11,C…
GO:0070011	peptidase activity, acting on L-amino acid peptides	MF	0.0411853	9	375	158	13804	Over	5	CF51427.13,CF35751.3,CF22817.1,CF11989.7,CF4213.1,CF60103.12,CF27679.2,CF41971.38,CF22817.2
GO:0004725	protein tyrosine phosphatase activity	MF	0.0413996	3	67	158	13804	Over	8	CF17339.17,CF11879.1,CF64345.10
GO:0015937	coenzyme A biosynthetic process	BP	0.0450086	1	4	158	13804	Over	7	CF35719.5
GO:0016073	snRNA metabolic process	BP	0.0450086	1	4	158	13804	Over	7	CF61557.7
GO:0016180	snRNA processing	BP	0.0450086	1	4	158	13804	Over	8	CF61557.7
GO:0033866	nucleoside bisphosphate biosynthetic process	BP	0.0450086	1	4	158	13804	Over	6	CF35719.5
GO:0034030	ribonucleoside bisphosphate biosynthetic process	BP	0.0450086	1	4	158	13804	Over	7	CF35719.5
GO:0034033	purine nucleoside bisphosphate biosynthetic process	BP	0.0450086	1	4	158	13804	Over	7	CF35719.5
GO:0016458	gene silencing	BP	0.0450086	1	4	158	13804	Over	4	CF54443.4
GO:0006779	porphyrin-containing compound biosynthetic process	BP	0.0450086	1	4	158	13804	Over	6	CF10271.23
GO:0016788	hydrolase activity, acting on ester bonds	MF	0.0451151	10	444	158	13804	Over	4	CF61557.7,CF17339.17,CF64233.1,CF41437.3,CF52953.1,CF19985.1,CF11879.1,CF63833.39,CF64345.10,CF10699.28
GO:0008233	peptidase activity	MF	0.0467253	9	392	158	13804	Over	4	CF51427.13,CF35751.3,CF22817.1,CF11989.7,CF4213.1,CF60103.12,CF27679.2,CF41971.38,CF22817.2
GO:0003913	DNA photolyase activity	MF	0.0559425	1	5	158	13804	Over	5	CF49333.4
GO:0015936	coenzyme A metabolic process	BP	0.0559425	1	5	158	13804	Over	6	CF35719.5
GO:0033865	nucleoside bisphosphate metabolic process	BP	0.0559425	1	5	158	13804	Over	6	CF35719.5
GO:0033875	ribonucleoside bisphosphate metabolic process	BP	0.0559425	1	5	158	13804	Over	7	CF35719.5
GO:0034032	purine nucleoside bisphosphate metabolic process	BP	0.0559425	1	5	158	13804	Over	6	CF35719.5
GO:0006403	RNA localization	BP	0.0559425	1	5	158	13804	Over	4	CF54443.4
GO:0015931	nucleobase-containing compound transport	BP	0.0559425	1	5	158	13804	Over	5	CF54443.4
GO:0050657	nucleic acid transport	BP	0.0559425	1	5	158	13804	Over	6	CF54443.4
GO:0050658	RNA transport	BP	0.0559425	1	5	158	13804	Over	4	CF54443.4
GO:0051236	establishment of RNA localization	BP	0.0559425	1	5	158	13804	Over	3	CF54443.4
GO:0004953	icosanoid receptor activity	MF	0.0559425	1	5	158	13804	Over	6	CF63651.33
GO:0004954	prostanoid receptor activity	MF	0.0559425	1	5	158	13804	Over	7	CF63651.33
GO:0042440	pigment metabolic process	BP	0.0559425	1	5	158	13804	Over	4	CF10271.23
GO:0005856	cytoskeleton	CC	0.0607137	6	243	158	13804	Over	5	CF53331.11,CF37297.5,CF34531.44,CF9163.1,CF58035.10,CF61233.7
GO:0006259	DNA metabolic process	BP	0.0666688	6	249	158	13804	Over	5	CF49685.1,CF62425.4,CF49333.4,CF5387.54,CF64573.24,CF10699.28
GO:0008762	UDP-N-acetylmuramate dehydrogenase activity	MF	0.0667521	1	6	158	13804	Over	6	CF64377.20
GO:0000808	origin recognition complex	CC	0.0667521	1	6	158	13804	Over	4	CF62425.4
GO:0051049	regulation of transport	BP	0.0667521	1	6	158	13804	Over	4	CF60899.91
GO:0008289	lipid binding	MF	0.0709818	5	193	158	13804	Over	3	CF26351.10,CF63639.26,CF61389.22,CF3743.59,CF11157.25
GO:0008270	zinc ion binding	MF	0.0717263	17	945	158	13804	Over	7	CF57935.14,CF43873.54,CF20341.4,CF27665.9,CF62143.24,CF35751.3,CF57483.2,CF10839.12,CF64293.14,CF27679.2,CF61329.4,CF45501.11,CF41971.38,CF35967.1,CF2427.1.1,CF27465.32,CF881.25
GO:0008150	biological_process	BP	0.0719876	106	8254	158	13804	Over	1	CF64377.20,CF17725.17,CF49685.1,CF51427.13,CF57935.14,CF3743.41,CF61557.7,CF20341.4,CF62143.24,CF60269.31,CF17339.17,CF35751.3,CF64233.1,CF55129.28,CF35599.5,CF35989.44,CF50135.33,CF48227.125,CF22817.1,CF35989.20,CF19675.3,CF26351.10,CF44441.6,CF7053.24,CF64439.14,CF57483.2,CF11989.7,CF62425.4,CF37297.5,CF60899.91,CF15027.61,CF58169.3,CF26053.10,CF62599.10,CF60879.13,CF4213.1,CF57371.1,CF60103.12…
GO:0031123	RNA 3'-end processing	BP	0.0774386	1	7	158	13804	Over	7	CF61557.7
GO:0032879	regulation of localization	BP	0.0774386	1	7	158	13804	Over	3	CF60899.91
GO:0040029	regulation of gene expression, epigenetic	BP	0.0774386	1	7	158	13804	Over	6	CF54443.4
GO:0006778	porphyrin-containing compound metabolic process	BP	0.0774386	1	7	158	13804	Over	5	CF10271.23
GO:0033014	tetrapyrrole biosynthetic process	BP	0.0774386	1	7	158	13804	Over	6	CF10271.23
GO:0016614	oxidoreductase activity, acting on CH-OH group of donors	MF	0.0842583	3	90	158	13804	Over	4	CF64377.20,CF48227.125,CF54371.6
GO:0000922	spindle pole	CC	0.0880036	1	8	158	13804	Over	4	CF53331.11
GO:0008308	voltage-gated anion channel activity	MF	0.0880036	1	8	158	13804	Over	8	CF60899.91
GO:0001558	regulation of cell growth	BP	0.0880036	1	8	158	13804	Over	4	CF58169.3
GO:0005520	insulin-like growth factor binding	MF	0.0880036	1	8	158	13804	Over	5	CF58169.3
GO:0040008	regulation of growth	BP	0.0880036	1	8	158	13804	Over	3	CF58169.3
GO:0005524	ATP binding	MF	0.0902456	16	898	158	13804	Over	6	CF48021.1,CF35599.5,CF19675.3,CF26351.10,CF37297.5,CF62599.10,CF51239.1,CF35719.5,CF34531.44,CF40299.1,CF64573.24,CF32099.46,CF3811.17,CF54475.23,CF27667.10,CF11157.25
GO:0097367	carbohydrate derivative binding	MF	0.0922241	22	1335	158	13804	Over	3	CF48021.1,CF35599.5,CF19675.3,CF26351.10,CF37297.5,CF15027.61,CF62599.10,CF51239.1,CF35719.5,CF50511.1,CF56301.17,CF34531.44,CF40299.1,CF64573.24,CF32099.46,CF3811.17,CF44339.6,CF22541.10,CF27465.32,CF54475.23,CF27667.10,CF11157.25
GO:0006470	protein dephosphorylation	BP	0.093097	3	94	158	13804	Over	7	CF17339.17,CF11879.1,CF64345.10
GO:0071705	nitrogen compound transport	BP	0.0936904	2	45	158	13804	Over	4	CF26053.10,CF54443.4
GO:0032559	adenyl ribonucleotide binding	MF	0.0964936	16	905	158	13804	Over	6	CF48021.1,CF35599.5,CF19675.3,CF26351.10,CF37297.5,CF62599.10,CF51239.1,CF35719.5,CF34531.44,CF40299.1,CF64573.24,CF32099.46,CF3811.17,CF54475.23,CF27667.10,CF11157.25
GO:0004519	endonuclease activity	MF	0.0972405	2	46	158	13804	Over	6	CF52953.1,CF10699.28
GO:0008745	N-acetylmuramoyl-L-alanine amidase activity	MF	0.0984483	1	9	158	13804	Over	6	CF57935.14
GO:0005179	hormone activity	MF	0.0984483	1	9	158	13804	Over	5	CF35701.1
GO:0005741	mitochondrial outer membrane	CC	0.0984483	1	9	158	13804	Over	5	CF60899.91
GO:0017048	Rho GTPase binding	MF	0.0984483	1	9	158	13804	Over	8	CF11157.25
GO:0005819	spindle	CC	0.0984483	1	9	158	13804	Over	4	CF53331.11
GO:0031968	organelle outer membrane	CC	0.0984483	1	9	158	13804	Over	4	CF60899.91
GO:0005253	anion channel activity	MF	0.0984483	1	9	158	13804	Over	7	CF60899.91
GO:0016049	cell growth	BP	0.0984483	1	9	158	13804	Over	3	CF58169.3
GO:0019838	growth factor binding	MF	0.0984483	1	9	158	13804	Over	4	CF58169.3
GO:0010608	posttranscriptional regulation of gene expression	BP	0.0984483	1	9	158	13804	Over	6	CF54443.4
GO:0004721	phosphoprotein phosphatase activity	MF	0.0999672	3	97	158	13804	Over	7	CF17339.17,CF11879.1,CF64345.10
GO:0051188	cofactor biosynthetic process	BP	0.100828	2	47	158	13804	Over	5	CF35719.5,CF10271.23
GO:0030554	adenyl nucleotide binding	MF	0.105918	16	915	158	13804	Over	6	CF48021.1,CF35599.5,CF19675.3,CF26351.10,CF37297.5,CF62599.10,CF51239.1,CF35719.5,CF34531.44,CF40299.1,CF64573.24,CF32099.46,CF3811.17,CF54475.23,CF27667.10,CF11157.25
GO:0005543	phospholipid binding	MF	0.106	4	157	158	13804	Over	4	CF26351.10,CF63639.26,CF3743.59,CF11157.25
GO:0009152	purine ribonucleotide biosynthetic process	BP	0.108112	2	49	158	13804	Over	8	CF35719.5,CF61517.10
GO:0009253	peptidoglycan catabolic process	BP	0.108774	1	10	158	13804	Over	8	CF57935.14
GO:0005813	centrosome	CC	0.108774	1	10	158	13804	Over	5	CF53331.11
GO:0005000	vasopressin receptor activity	MF	0.108774	1	10	158	13804	Over	6	CF57371.1
GO:0003857	3-hydroxyacyl-CoA dehydrogenase activity	MF	0.108774	1	10	158	13804	Over	6	CF54371.6
GO:0006027	glycosaminoglycan catabolic process	BP	0.108774	1	10	158	13804	Over	7	CF57935.14
GO:0019867	outer membrane	CC	0.108774	1	10	158	13804	Over	3	CF60899.91
GO:0006897	endocytosis	BP	0.108774	1	10	158	13804	Over	5	CF37959.22
GO:0005328	neurotransmitter:sodium symporter activity	MF	0.116753	3	104	158	13804	Over	4	CF712401.1,CF22095.57,CF58153.20
GO:0005326	neurotransmitter transporter activity	MF	0.116753	3	104	158	13804	Over	3	CF712401.1,CF22095.57,CF58153.20
GO:0008131	primary amine oxidase activity	MF	0.118983	1	11	158	13804	Over	6	CF1925.20
GO:0006013	mannose metabolic process	BP	0.118983	1	11	158	13804	Over	7	CF881.25
GO:0000270	peptidoglycan metabolic process	BP	0.118983	1	11	158	13804	Over	7	CF57935.14
GO:0033013	tetrapyrrole metabolic process	BP	0.118983	1	11	158	13804	Over	5	CF10271.23
GO:0005783	endoplasmic reticulum	CC	0.119288	2	52	158	13804	Over	4	CF1925.28,CF61185.14
GO:0009260	ribonucleotide biosynthetic process	BP	0.119288	2	52	158	13804	Over	7	CF35719.5,CF61517.10
GO:0046390	ribose phosphate biosynthetic process	BP	0.119288	2	52	158	13804	Over	6	CF35719.5,CF61517.10
GO:0006508	proteolysis	BP	0.119479	9	443	158	13804	Over	7	CF51427.13,CF35751.3,CF22817.1,CF11989.7,CF4213.1,CF60103.12,CF27679.2,CF41971.38,CF22817.2
GO:0035639	purine ribonucleoside triphosphate binding	MF	0.120436	20	1222	158	13804	Over	5	CF48021.1,CF35599.5,CF19675.3,CF26351.10,CF37297.5,CF15027.61,CF62599.10,CF51239.1,CF35719.5,CF56301.17,CF34531.44,CF40299.1,CF64573.24,CF32099.46,CF3811.17,CF22541.10,CF27465.32,CF54475.23,CF27667.10,CF11157.25
GO:0019538	protein metabolic process	BP	0.12252	26	1677	158	13804	Over	4	CF17725.17,CF51427.13,CF20341.4,CF17339.17,CF35751.3,CF35599.5,CF22817.1,CF19675.3,CF26351.10,CF11989.7,CF62599.10,CF4213.1,CF60103.12,CF27679.2,CF11879.1,CF63447.7,CF59197.1,CF61185.14,CF41971.38,CF64345.10,CF22817.2,CF40299.1,CF21317.5,CF27667.10,CF11157.25,CF10699.28
GO:0006164	purine nucleotide biosynthetic process	BP	0.123076	2	53	158	13804	Over	7	CF35719.5,CF61517.10
GO:0006836	neurotransmitter transport	BP	0.124251	3	107	158	13804	Over	4	CF712401.1,CF22095.57,CF58153.20
GO:0006022	aminoglycan metabolic process	BP	0.124251	3	107	158	13804	Over	5	CF57935.14,CF50511.1,CF44339.6
GO:0001883	purine nucleoside binding	MF	0.125963	20	1228	158	13804	Over	5	CF48021.1,CF35599.5,CF19675.3,CF26351.10,CF37297.5,CF15027.61,CF62599.10,CF51239.1,CF35719.5,CF56301.17,CF34531.44,CF40299.1,CF64573.24,CF32099.46,CF3811.17,CF22541.10,CF27465.32,CF54475.23,CF27667.10,CF11157.25
GO:0032550	purine ribonucleoside binding	MF	0.125963	20	1228	158	13804	Over	6	CF48021.1,CF35599.5,CF19675.3,CF26351.10,CF37297.5,CF15027.61,CF62599.10,CF51239.1,CF35719.5,CF56301.17,CF34531.44,CF40299.1,CF64573.24,CF32099.46,CF3811.17,CF22541.10,CF27465.32,CF54475.23,CF27667.10,CF11157.25
GO:0003779	actin binding	MF	0.126892	2	54	158	13804	Over	5	CF56277.6,CF27287.21.1
GO:0032555	purine ribonucleotide binding	MF	0.126901	20	1229	158	13804	Over	5	CF48021.1,CF35599.5,CF19675.3,CF26351.10,CF37297.5,CF15027.61,CF62599.10,CF51239.1,CF35719.5,CF56301.17,CF34531.44,CF40299.1,CF64573.24,CF32099.46,CF3811.17,CF22541.10,CF27465.32,CF54475.23,CF27667.10,CF11157.25
GO:0000087	mitotic M phase	BP	0.129075	1	12	158	13804	Over	7	CF11879.1
GO:0030131	clathrin adaptor complex	CC	0.129075	1	12	158	13804	Over	4	CF52675.38
GO:0000279	M phase	BP	0.129075	1	12	158	13804	Over	6	CF11879.1
GO:0022403	cell cycle phase	BP	0.129075	1	12	158	13804	Over	5	CF11879.1
GO:0032549	ribonucleoside binding	MF	0.129741	20	1232	158	13804	Over	5	CF48021.1,CF35599.5,CF19675.3,CF26351.10,CF37297.5,CF15027.61,CF62599.10,CF51239.1,CF35719.5,CF56301.17,CF34531.44,CF40299.1,CF64573.24,CF32099.46,CF3811.17,CF22541.10,CF27465.32,CF54475.23,CF27667.10,CF11157.25
GO:0016311	dephosphorylation	BP	0.131919	3	110	158	13804	Over	6	CF17339.17,CF11879.1,CF64345.10
GO:0016485	protein processing	BP	0.133009	9	451	158	13804	Over	6	CF51427.13,CF35751.3,CF22817.1,CF11989.7,CF4213.1,CF60103.12,CF27679.2,CF41971.38,CF22817.2
GO:0051604	protein maturation	BP	0.133009	9	451	158	13804	Over	5	CF51427.13,CF35751.3,CF22817.1,CF11989.7,CF4213.1,CF60103.12,CF27679.2,CF41971.38,CF22817.2
GO:0008168	methyltransferase activity	MF	0.133019	4	171	158	13804	Over	5	CF60269.31,CF22101.1,CF42017.37,CF22509.6
GO:0032553	ribonucleotide binding	MF	0.133594	20	1236	158	13804	Over	4	CF48021.1,CF35599.5,CF19675.3,CF26351.10,CF37297.5,CF15027.61,CF62599.10,CF51239.1,CF35719.5,CF56301.17,CF34531.44,CF40299.1,CF64573.24,CF32099.46,CF3811.17,CF22541.10,CF27465.32,CF54475.23,CF27667.10,CF11157.25
GO:0004518	nuclease activity	MF	0.134511	3	111	158	13804	Over	5	CF61557.7,CF52953.1,CF10699.28
GO:0001882	nucleoside binding	MF	0.134568	20	1237	158	13804	Over	4	CF48021.1,CF35599.5,CF19675.3,CF26351.10,CF37297.5,CF15027.61,CF62599.10,CF51239.1,CF35719.5,CF56301.17,CF34531.44,CF40299.1,CF64573.24,CF32099.46,CF3811.17,CF22541.10,CF27465.32,CF54475.23,CF27667.10,CF11157.25
GO:0051186	cofactor metabolic process	BP	0.134608	2	56	158	13804	Over	4	CF35719.5,CF10271.23
GO:0004175	endopeptidase activity	MF	0.134863	6	272	158	13804	Over	6	CF51427.13,CF22817.1,CF11989.7,CF4213.1,CF60103.12,CF22817.2
GO:0004674	protein serine/threonine kinase activity	MF	0.138505	2	57	158	13804	Over	7	CF26351.10,CF11157.25
GO:0007005	mitochondrion organization	BP	0.139052	1	13	158	13804	Over	4	CF45501.11
GO:0010629	negative regulation of gene expression	BP	0.139052	1	13	158	13804	Over	5	CF54443.4
GO:0017076	purine nucleotide binding	MF	0.139513	20	1242	158	13804	Over	5	CF48021.1,CF35599.5,CF19675.3,CF26351.10,CF37297.5,CF15027.61,CF62599.10,CF51239.1,CF35719.5,CF56301.17,CF34531.44,CF40299.1,CF64573.24,CF32099.46,CF3811.17,CF22541.10,CF27465.32,CF54475.23,CF27667.10,CF11157.25
GO:0034470	ncRNA processing	BP	0.142426	2	58	158	13804	Over	7	CF61557.7,CF3811.17
GO:0072522	purine-containing compound biosynthetic process	BP	0.142426	2	58	158	13804	Over	6	CF35719.5,CF61517.10
GO:0046914	transition metal ion binding	MF	0.147671	20	1250	158	13804	Over	6	CF57935.14,CF43873.54,CF20341.4,CF27665.9,CF62143.24,CF35751.3,CF57483.2,CF10839.12,CF64293.14,CF27679.2,CF31777.33,CF61329.4,CF45501.11,CF41971.38,CF35967.1,CF1925.20,CF2427.1.1,CF27465.32,CF15027.90,CF881.25
GO:0004222	metalloendopeptidase activity	MF	0.147733	3	116	158	13804	Over	7	CF51427.13,CF11989.7,CF60103.12
GO:0004559	alpha-mannosidase activity	MF	0.148916	1	14	158	13804	Over	7	CF881.25
GO:0030119	AP-type membrane coat adaptor complex	CC	0.148916	1	14	158	13804	Over	3	CF52675.38
GO:0016741	transferase activity, transferring one-carbon groups	MF	0.149609	4	179	158	13804	Over	4	CF60269.31,CF22101.1,CF42017.37,CF22509.6
GO:0044427	chromosomal part	CC	0.150339	2	60	158	13804	Over	4	CF49685.1,CF62425.4
GO:0048519	negative regulation of biological process	BP	0.154327	2	61	158	13804	Over	2	CF26351.10,CF54443.4
GO:0006260	DNA replication	BP	0.158337	2	62	158	13804	Over	6	CF62425.4,CF5387.54
GO:0030154	cell differentiation	BP	0.158667	1	15	158	13804	Over	5	CF35751.3
GO:0004114	3',5'-cyclic-nucleotide phosphodiesterase activity	MF	0.158667	1	15	158	13804	Over	8	CF64233.1
GO:0038032	termination of G-protein coupled receptor signaling pathway	BP	0.158667	1	15	158	13804	Over	6	CF26351.10
GO:0048038	quinone binding	MF	0.158667	1	15	158	13804	Over	4	CF1925.20
GO:0015923	mannosidase activity	MF	0.158667	1	15	158	13804	Over	6	CF881.25
GO:0045744	negative regulation of G-protein coupled receptor protein signaling pathway	BP	0.158667	1	15	158	13804	Over	5	CF26351.10
GO:0023021	termination of signal transduction	BP	0.158667	1	15	158	13804	Over	5	CF26351.10
GO:0030118	clathrin coat	CC	0.158667	1	15	158	13804	Over	4	CF52675.38
GO:0004252	serine-type endopeptidase activity	MF	0.166413	2	64	158	13804	Over	6	CF22817.1,CF22817.2
GO:0003684	damaged DNA binding	MF	0.168307	1	16	158	13804	Over	6	CF10699.28
GO:0004112	cyclic-nucleotide phosphodiesterase activity	MF	0.168307	1	16	158	13804	Over	7	CF64233.1
GO:0008277	regulation of G-protein coupled receptor protein signaling pathway	BP	0.168307	1	16	158	13804	Over	5	CF26351.10
GO:0015081	sodium ion transmembrane transporter activity	MF	0.169168	4	188	158	13804	Over	9	CF712401.1,CF22095.57,CF58153.20,CF31781.7
GO:0008092	cytoskeletal protein binding	MF	0.172521	3	125	158	13804	Over	4	CF56277.6,CF37297.5,CF27287.21.1
GO:0003993	acid phosphatase activity	MF	0.177838	1	17	158	13804	Over	7	CF41437.3
GO:0030203	glycosaminoglycan metabolic process	BP	0.177838	1	17	158	13804	Over	6	CF57935.14
GO:0015932	nucleobase-containing compound transmembrane transporter activity	MF	0.177838	1	17	158	13804	Over	5	CF54443.4
GO:0004500	dopamine beta-monooxygenase activity	MF	0.18726	1	18	158	13804	Over	6	CF31777.33
GO:0006584	catecholamine metabolic process	BP	0.18726	1	18	158	13804	Over	5	CF31777.33
GO:0009712	catechol-containing compound metabolic process	BP	0.18726	1	18	158	13804	Over	6	CF31777.33
GO:0018958	phenol-containing compound metabolic process	BP	0.18726	1	18	158	13804	Over	5	CF31777.33
GO:0010605	negative regulation of macromolecule metabolic process	BP	0.18726	1	18	158	13804	Over	4	CF54443.4
GO:0044238	primary metabolic process	BP	0.190844	48	3527	158	13804	Over	3	CF64377.20,CF17725.17,CF49685.1,CF51427.13,CF61557.7,CF20341.4,CF17339.17,CF35751.3,CF35599.5,CF22817.1,CF35989.20,CF19675.3,CF26351.10,CF7053.24,CF57483.2,CF11989.7,CF62425.4,CF15027.61,CF62599.10,CF4213.1,CF60103.12,CF27679.2,CF11879.1,CF35719.5,CF63447.7,CF59197.1,CF49333.4,CF5387.54,CF61185.14,CF54371.6,CF41971.38,CF64345.10,CF22817.2,CF40299.1,CF64573.24,CF64279.108,CF22095.20,CF21317.5,CF38…
GO:0005694	chromosome	CC	0.191034	2	70	158	13804	Over	5	CF49685.1,CF62425.4
GO:0004383	guanylate cyclase activity	MF	0.196575	1	19	158	13804	Over	4	CF61517.10
GO:0006182	cGMP biosynthetic process	BP	0.196575	1	19	158	13804	Over	9	CF61517.10
GO:0005815	microtubule organizing center	CC	0.196575	1	19	158	13804	Over	5	CF53331.11
GO:0009968	negative regulation of signal transduction	BP	0.196575	1	19	158	13804	Over	4	CF26351.10
GO:0010648	negative regulation of cell communication	BP	0.196575	1	19	158	13804	Over	4	CF26351.10
GO:0023057	negative regulation of signaling	BP	0.196575	1	19	158	13804	Over	3	CF26351.10
GO:0048585	negative regulation of response to stimulus	BP	0.196575	1	19	158	13804	Over	3	CF26351.10
GO:0009892	negative regulation of metabolic process	BP	0.196575	1	19	158	13804	Over	3	CF54443.4
GO:0046068	cGMP metabolic process	BP	0.196575	1	19	158	13804	Over	8	CF61517.10
GO:0052652	cyclic purine nucleotide metabolic process	BP	0.196575	1	19	158	13804	Over	8	CF61517.10
GO:0008083	growth factor activity	MF	0.205783	1	20	158	13804	Over	5	CF2379.1
GO:0043228	non-membrane-bounded organelle	CC	0.20801	10	559	158	13804	Over	3	CF49685.1,CF53331.11,CF62425.4,CF37297.5,CF34531.44,CF9163.1,CF21317.5,CF58035.10,CF61233.7,CF10699.28
GO:0043232	intracellular non-membrane-bounded organelle	CC	0.20801	10	559	158	13804	Over	4	CF49685.1,CF53331.11,CF62425.4,CF37297.5,CF34531.44,CF9163.1,CF21317.5,CF58035.10,CF61233.7,CF10699.28
GO:0004672	protein kinase activity	MF	0.208649	7	376	158	13804	Over	6	CF35599.5,CF19675.3,CF26351.10,CF62599.10,CF40299.1,CF27667.10,CF11157.25
GO:0006457	protein folding	BP	0.211898	2	75	158	13804	Over	6	CF17725.17,CF61185.14
GO:0006468	protein phosphorylation	BP	0.213942	7	383	158	13804	Over	7	CF35599.5,CF19675.3,CF26351.10,CF62599.10,CF40299.1,CF27667.10,CF11157.25
GO:0070588	calcium ion transmembrane transport	BP	0.214887	1	21	158	13804	Over	6	CF64439.14
GO:0016765	transferase activity, transferring alkyl or aryl (other than methyl) groups	MF	0.214887	1	21	158	13804	Over	4	CF64377.20
GO:0048869	cellular developmental process	BP	0.214887	1	21	158	13804	Over	4	CF35751.3
GO:0046983	protein dimerization activity	MF	0.220307	2	77	158	13804	Over	4	CF22095.20,CF3811.17
GO:0000166	nucleotide binding	MF	0.223579	21	1391	158	13804	Over	4	CF64377.20,CF48021.1,CF35599.5,CF19675.3,CF26351.10,CF37297.5,CF15027.61,CF62599.10,CF51239.1,CF35719.5,CF56301.17,CF34531.44,CF40299.1,CF64573.24,CF32099.46,CF3811.17,CF22541.10,CF27465.32,CF54475.23,CF27667.10,CF11157.25
GO:1901265	nucleoside phosphate binding	MF	0.223579	21	1391	158	13804	Over	4	CF64377.20,CF48021.1,CF35599.5,CF19675.3,CF26351.10,CF37297.5,CF15027.61,CF62599.10,CF51239.1,CF35719.5,CF56301.17,CF34531.44,CF40299.1,CF64573.24,CF32099.46,CF3811.17,CF22541.10,CF27465.32,CF54475.23,CF27667.10,CF11157.25
GO:0006352	DNA-templated transcription, initiation	BP	0.223887	1	22	158	13804	Over	7	CF49685.1
GO:0005262	calcium channel activity	MF	0.223887	1	22	158	13804	Over	8	CF64439.14
GO:0018149	peptide cross-linking	BP	0.223887	1	22	158	13804	Over	7	CF59197.1
GO:0016641	oxidoreductase activity, acting on the CH-NH2 group of donors, oxygen as acceptor	MF	0.223887	1	22	158	13804	Over	5	CF1925.20
GO:0015370	solute:sodium symporter activity	MF	0.225122	3	143	158	13804	Over	8	CF712401.1,CF22095.57,CF58153.20
GO:0000786	nucleosome	CC	0.232785	1	23	158	13804	Over	5	CF49685.1
GO:0016459	myosin complex	CC	0.232785	1	23	158	13804	Over	4	CF34531.44
GO:1990104	DNA bending complex	CC	0.232785	1	23	158	13804	Over	4	CF49685.1
GO:0016638	oxidoreductase activity, acting on the CH-NH2 group of donors	MF	0.232785	1	23	158	13804	Over	4	CF1925.20
GO:0009975	cyclase activity	MF	0.232785	1	23	158	13804	Over	3	CF61517.10
GO:0008061	chitin binding	MF	0.237204	2	81	158	13804	Over	4	CF50511.1,CF44339.6
GO:0015293	symporter activity	MF	0.240268	3	148	158	13804	Over	6	CF712401.1,CF22095.57,CF58153.20
GO:0015294	solute:cation symporter activity	MF	0.240268	3	148	158	13804	Over	7	CF712401.1,CF22095.57,CF58153.20
GO:0043168	anion binding	MF	0.240498	23	1560	158	13804	Over	4	CF64377.20,CF48021.1,CF35599.5,CF19675.3,CF26351.10,CF37297.5,CF15027.61,CF62599.10,CF51239.1,CF35719.5,CF63639.26,CF56301.17,CF34531.44,CF40299.1,CF64573.24,CF32099.46,CF3811.17,CF22541.10,CF27465.32,CF54475.23,CF27667.10,CF3743.59,CF11157.25
GO:0008236	serine-type peptidase activity	MF	0.24144	2	82	158	13804	Over	5	CF22817.1,CF22817.2
GO:0017171	serine hydrolase activity	MF	0.24144	2	82	158	13804	Over	4	CF22817.1,CF22817.2
GO:0004867	serine-type endopeptidase inhibitor activity	MF	0.241581	1	24	158	13804	Over	6	CF10617.5
GO:0016310	phosphorylation	BP	0.245145	7	415	158	13804	Over	6	CF35599.5,CF19675.3,CF26351.10,CF62599.10,CF40299.1,CF27667.10,CF11157.25
GO:0016192	vesicle-mediated transport	BP	0.249923	2	84	158	13804	Over	4	CF52675.38,CF37959.22
GO:0016888	endodeoxyribonuclease activity, producing 5'-phosphomonoesters	MF	0.250277	1	25	158	13804	Over	8	CF52953.1
GO:0003333	amino acid transmembrane transport	BP	0.250277	1	25	158	13804	Over	6	CF26053.10
GO:0015171	amino acid transmembrane transporter activity	MF	0.250277	1	25	158	13804	Over	7	CF26053.10
GO:0016715	oxidoreductase activity, acting on paired donors, with incorporation or reduction of molecular oxygen, reduced ascorbate as one donor, and incorporation of one atom of oxygen	MF	0.250277	1	25	158	13804	Over	5	CF31777.33
GO:0044815	DNA packaging complex	CC	0.250277	1	25	158	13804	Over	4	CF49685.1
GO:0006865	amino acid transport	BP	0.250277	1	25	158	13804	Over	5	CF26053.10
GO:0016746	transferase activity, transferring acyl groups	MF	0.25866	3	154	158	13804	Over	4	CF62143.24,CF64013.11,CF59079.27
GO:0008509	anion transmembrane transporter activity	MF	0.266911	2	88	158	13804	Over	6	CF60899.91,CF26053.10
GO:0006334	nucleosome assembly	BP	0.267373	1	27	158	13804	Over	6	CF49685.1
GO:0008484	sulfuric ester hydrolase activity	MF	0.267373	1	27	158	13804	Over	5	CF63833.39
GO:0034728	nucleosome organization	BP	0.267373	1	27	158	13804	Over	6	CF49685.1
GO:0031497	chromatin assembly	BP	0.267373	1	27	158	13804	Over	5	CF49685.1
GO:0006030	chitin metabolic process	BP	0.275407	2	90	158	13804	Over	6	CF50511.1,CF44339.6
GO:0005102	receptor binding	MF	0.275407	2	90	158	13804	Over	4	CF35701.1,CF2379.1
GO:0006333	chromatin assembly or disassembly	BP	0.275775	1	28	158	13804	Over	6	CF49685.1
GO:0015085	calcium ion transmembrane transporter activity	MF	0.275775	1	28	158	13804	Over	9	CF64439.14
GO:0004520	endodeoxyribonuclease activity	MF	0.275775	1	28	158	13804	Over	7	CF52953.1
GO:0017016	Ras GTPase binding	MF	0.275775	1	28	158	13804	Over	7	CF11157.25
GO:0031267	small GTPase binding	MF	0.275775	1	28	158	13804	Over	6	CF11157.25
GO:0051020	GTPase binding	MF	0.275775	1	28	158	13804	Over	5	CF11157.25
GO:1901071	glucosamine-containing compound metabolic process	BP	0.279654	2	91	158	13804	Over	6	CF50511.1,CF44339.6
GO:0006040	amino sugar metabolic process	BP	0.283899	2	92	158	13804	Over	5	CF50511.1,CF44339.6
GO:0030117	membrane coat	CC	0.284081	1	29	158	13804	Over	3	CF52675.38
GO:0006026	aminoglycan catabolic process	BP	0.284081	1	29	158	13804	Over	6	CF57935.14
GO:0006816	calcium ion transport	BP	0.284081	1	29	158	13804	Over	8	CF64439.14
GO:0048475	coated membrane	CC	0.284081	1	29	158	13804	Over	3	CF52675.38
GO:0044430	cytoskeletal part	CC	0.291429	4	197	158	13804	Over	4	CF53331.11,CF37297.5,CF34531.44,CF61233.7
GO:0072509	divalent inorganic cation transmembrane transporter activity	MF	0.292292	1	30	158	13804	Over	8	CF64439.14
GO:0042451	purine nucleoside biosynthetic process	BP	0.292292	1	30	158	13804	Over	7	CF35719.5
GO:0046129	purine ribonucleoside biosynthetic process	BP	0.292292	1	30	158	13804	Over	8	CF35719.5
GO:0004842	ubiquitin-protein ligase activity	MF	0.292382	2	94	158	13804	Over	7	CF20341.4,CF45501.11
GO:0006820	anion transport	BP	0.296619	2	95	158	13804	Over	5	CF60899.91,CF26053.10
GO:0019787	small conjugating protein ligase activity	MF	0.296619	2	95	158	13804	Over	6	CF20341.4,CF45501.11
GO:0006464	cellular protein modification process	BP	0.297966	13	823	158	13804	Over	6	CF20341.4,CF17339.17,CF35599.5,CF19675.3,CF26351.10,CF62599.10,CF11879.1,CF63447.7,CF59197.1,CF64345.10,CF40299.1,CF27667.10,CF11157.25
GO:0036211	protein modification process	BP	0.297966	13	823	158	13804	Over	5	CF20341.4,CF17339.17,CF35599.5,CF19675.3,CF26351.10,CF62599.10,CF11879.1,CF63447.7,CF59197.1,CF64345.10,CF40299.1,CF27667.10,CF11157.25
GO:0036094	small molecule binding	MF	0.299048	21	1444	158	13804	Over	3	CF64377.20,CF48021.1,CF35599.5,CF19675.3,CF26351.10,CF37297.5,CF15027.61,CF62599.10,CF51239.1,CF35719.5,CF56301.17,CF34531.44,CF40299.1,CF64573.24,CF32099.46,CF3811.17,CF22541.10,CF27465.32,CF54475.23,CF27667.10,CF11157.25
GO:0000785	chromatin	CC	0.300411	1	31	158	13804	Over	5	CF49685.1
GO:0065004	protein-DNA complex assembly	BP	0.300411	1	31	158	13804	Over	6	CF49685.1
GO:0071824	protein-DNA complex subunit organization	BP	0.300411	1	31	158	13804	Over	5	CF49685.1
GO:0070838	divalent metal ion transport	BP	0.300411	1	31	158	13804	Over	7	CF64439.14
GO:0072511	divalent inorganic cation transport	BP	0.300411	1	31	158	13804	Over	6	CF64439.14
GO:0051082	unfolded protein binding	MF	0.308436	1	32	158	13804	Over	4	CF61185.14
GO:0008094	DNA-dependent ATPase activity	MF	0.308436	1	32	158	13804	Over	10	CF64573.24
GO:0009308	amine metabolic process	BP	0.308436	1	32	158	13804	Over	5	CF1925.20
GO:0008081	phosphoric diester hydrolase activity	MF	0.308436	1	32	158	13804	Over	6	CF64233.1
GO:0016893	endonuclease activity, active with either ribo- or deoxyribonucleic acids and producing 5'-phosphomonoesters	MF	0.308436	1	32	158	13804	Over	7	CF52953.1
GO:0032993	protein-DNA complex	CC	0.31637	1	33	158	13804	Over	3	CF49685.1
GO:0006323	DNA packaging	BP	0.31637	1	33	158	13804	Over	4	CF49685.1
GO:1901615	organic hydroxy compound metabolic process	BP	0.31637	1	33	158	13804	Over	4	CF31777.33
GO:0034660	ncRNA metabolic process	BP	0.317739	2	100	158	13804	Over	6	CF61557.7,CF3811.17
GO:0034220	ion transmembrane transport	BP	0.317739	2	100	158	13804	Over	5	CF64439.14,CF26053.10
GO:0016740	transferase activity	MF	0.318681	22	1536	158	13804	Over	3	CF64377.20,CF62143.24,CF60269.31,CF35599.5,CF19675.3,CF26351.10,CF22101.1,CF62253.2,CF64013.11,CF14233.2,CF62599.10,CF59079.27,CF35719.5,CF63447.7,CF40299.1,CF42017.37,CF32099.46,CF22509.6,CF56703.11,CF27667.10,CF51289.9,CF11157.25
GO:0016773	phosphotransferase activity, alcohol group as acceptor	MF	0.32208	8	461	158	13804	Over	5	CF35599.5,CF19675.3,CF26351.10,CF62599.10,CF35719.5,CF40299.1,CF27667.10,CF11157.25
GO:0006807	nitrogen compound metabolic process	BP	0.326696	23	1621	158	13804	Over	3	CF49685.1,CF57935.14,CF61557.7,CF7053.24,CF57483.2,CF62425.4,CF15027.61,CF31777.33,CF35719.5,CF61259.11,CF49333.4,CF50511.1,CF5387.54,CF64573.24,CF22095.20,CF3811.17,CF1925.20,CF44339.6,CF2427.1.1,CF61517.10,CF10271.23,CF6053.1,CF10699.28
GO:0005576	extracellular region	CC	0.329098	4	224	158	13804	Over	2	CF35701.1,CF58169.3,CF50511.1,CF44339.6
GO:0003774	motor activity	MF	0.330345	2	103	158	13804	Over	8	CF37297.5,CF34531.44
GO:0009165	nucleotide biosynthetic process	BP	0.330345	2	103	158	13804	Over	6	CF35719.5,CF61517.10
GO:0005272	sodium channel activity	MF	0.331968	1	35	158	13804	Over	8	CF31781.7
GO:0000226	microtubule cytoskeleton organization	BP	0.331968	1	35	158	13804	Over	5	CF61233.7
GO:0004536	deoxyribonuclease activity	MF	0.331968	1	35	158	13804	Over	6	CF52953.1
GO:0031966	mitochondrial membrane	CC	0.331968	1	35	158	13804	Over	4	CF60899.91
GO:0009163	nucleoside biosynthetic process	BP	0.331968	1	35	158	13804	Over	6	CF35719.5
GO:0042455	ribonucleoside biosynthetic process	BP	0.331968	1	35	158	13804	Over	7	CF35719.5
GO:1901659	glycosyl compound biosynthetic process	BP	0.331968	1	35	158	13804	Over	5	CF35719.5
GO:0051128	regulation of cellular component organization	BP	0.339633	1	36	158	13804	Over	3	CF58169.3
GO:0043167	ion binding	MF	0.341192	48	3690	158	13804	Over	3	CF36833.26,CF64377.20,CF57935.14,CF43873.54,CF20341.4,CF27665.9,CF48021.1,CF62143.24,CF35751.3,CF35599.5,CF19675.3,CF26351.10,CF57483.2,CF10839.12,CF64293.14,CF37297.5,CF15027.61,CF61389.33,CF62599.10,CF27679.2,CF31777.33,CF51239.1,CF35719.5,CF61329.4,CF12367.1,CF63639.26,CF45501.11,CF61185.14,CF56301.17,CF41971.38,CF34531.44,CF40299.1,CF35967.1,CF64573.24,CF32099.46,CF3811.17,CF1925.20,CF2427.1.…
GO:0016301	kinase activity	MF	0.343337	8	468	158	13804	Over	5	CF35599.5,CF19675.3,CF26351.10,CF62599.10,CF35719.5,CF40299.1,CF27667.10,CF11157.25
GO:1901293	nucleoside phosphate biosynthetic process	BP	0.347051	2	107	158	13804	Over	5	CF35719.5,CF61517.10
GO:0016747	transferase activity, transferring acyl groups other than amino-acyl groups	MF	0.351206	2	108	158	13804	Over	5	CF62143.24,CF59079.27
GO:0016567	protein ubiquitination	BP	0.354704	1	38	158	13804	Over	9	CF20341.4
GO:0003707	steroid hormone receptor activity	MF	0.354704	1	38	158	13804	Over	4	CF57483.2
GO:0043401	steroid hormone mediated signaling pathway	BP	0.354704	1	38	158	13804	Over	6	CF57483.2
GO:0009725	response to hormone	BP	0.354704	1	38	158	13804	Over	4	CF57483.2
GO:0009755	hormone-mediated signaling pathway	BP	0.354704	1	38	158	13804	Over	5	CF57483.2
GO:0014070	response to organic cyclic compound	BP	0.354704	1	38	158	13804	Over	5	CF57483.2
GO:0032870	cellular response to hormone stimulus	BP	0.354704	1	38	158	13804	Over	5	CF57483.2
GO:0048545	response to steroid hormone	BP	0.354704	1	38	158	13804	Over	5	CF57483.2
GO:0071383	cellular response to steroid hormone stimulus	BP	0.354704	1	38	158	13804	Over	6	CF57483.2
GO:0071407	cellular response to organic cyclic compound	BP	0.354704	1	38	158	13804	Over	6	CF57483.2
GO:0043412	macromolecule modification	BP	0.358605	13	851	158	13804	Over	5	CF20341.4,CF17339.17,CF35599.5,CF19675.3,CF26351.10,CF62599.10,CF11879.1,CF63447.7,CF59197.1,CF64345.10,CF40299.1,CF27667.10,CF11157.25
GO:0016627	oxidoreductase activity, acting on the CH-CH group of donors	MF	0.36211	1	39	158	13804	Over	4	CF10271.23
GO:0071103	DNA conformation change	BP	0.36211	1	39	158	13804	Over	6	CF49685.1
GO:0032446	protein modification by small protein conjugation	BP	0.36211	1	39	158	13804	Over	8	CF20341.4
GO:0007155	cell adhesion	BP	0.364524	4	244	158	13804	Over	3	CF17339.17,CF35989.21,CF9163.1,CF58035.10
GO:0022610	biological adhesion	BP	0.364524	4	244	158	13804	Over	2	CF17339.17,CF35989.21,CF9163.1,CF58035.10
GO:0006281	DNA repair	BP	0.367737	2	112	158	13804	Over	4	CF49333.4,CF10699.28
GO:0033993	response to lipid	BP	0.369432	1	40	158	13804	Over	5	CF57483.2
GO:0071396	cellular response to lipid	BP	0.369432	1	40	158	13804	Over	6	CF57483.2
GO:0005740	mitochondrial envelope	CC	0.369432	1	40	158	13804	Over	5	CF60899.91
GO:0022804	active transmembrane transporter activity	MF	0.372172	4	248	158	13804	Over	4	CF712401.1,CF22095.57,CF58153.20,CF54475.23
GO:0008033	tRNA processing	BP	0.37667	1	41	158	13804	Over	8	CF3811.17
GO:0070647	protein modification by small protein conjugation or removal	BP	0.37667	1	41	158	13804	Over	7	CF20341.4
GO:0016830	carbon-carbon lyase activity	MF	0.37667	1	41	158	13804	Over	4	CF49333.4
GO:0009719	response to endogenous stimulus	BP	0.383826	1	42	158	13804	Over	3	CF57483.2
GO:0071495	cellular response to endogenous stimulus	BP	0.383826	1	42	158	13804	Over	4	CF57483.2
GO:0006974	cellular response to DNA damage stimulus	BP	0.384104	2	116	158	13804	Over	5	CF49333.4,CF10699.28
GO:0009108	coenzyme biosynthetic process	BP	0.3909	1	43	158	13804	Over	6	CF35719.5
GO:0009190	cyclic nucleotide biosynthetic process	BP	0.397894	1	44	158	13804	Over	7	CF61517.10
GO:0004713	protein tyrosine kinase activity	MF	0.403581	5	305	158	13804	Over	7	CF19675.3,CF26351.10,CF62599.10,CF27667.10,CF11157.25
GO:0033554	cellular response to stress	BP	0.404305	2	121	158	13804	Over	4	CF49333.4,CF10699.28
GO:0016849	phosphorus-oxygen lyase activity	MF	0.404808	1	45	158	13804	Over	4	CF61517.10
GO:0009187	cyclic nucleotide metabolic process	BP	0.404808	1	45	158	13804	Over	7	CF61517.10
GO:0019899	enzyme binding	MF	0.404808	1	45	158	13804	Over	4	CF11157.25
GO:0010467	gene expression	BP	0.410816	20	1430	158	13804	Over	5	CF49685.1,CF51427.13,CF61557.7,CF35751.3,CF22817.1,CF7053.24,CF57483.2,CF11989.7,CF4213.1,CF60103.12,CF27679.2,CF54443.4,CF41971.38,CF22817.2,CF22095.20,CF21317.5,CF3811.17,CF2427.1.1,CF6053.1,CF10699.28
GO:0055114	oxidation-reduction process	BP	0.410951	11	718	158	13804	Over	4	CF64377.20,CF62143.24,CF50135.33,CF48227.125,CF44441.6,CF31777.33,CF65017.22,CF54371.6,CF1925.20,CF15027.90,CF10271.23
GO:0044711	single-organism biosynthetic process	BP	0.414033	5	315	158	13804	Over	4	CF64377.20,CF35719.5,CF61517.10,CF51289.9,CF10271.23
GO:0046873	metal ion transmembrane transporter activity	MF	0.414033	5	315	158	13804	Over	8	CF64439.14,CF712401.1,CF22095.57,CF58153.20,CF31781.7
GO:0006325	chromatin organization	BP	0.418399	1	47	158	13804	Over	5	CF49685.1
GO:0006796	phosphate-containing compound metabolic process	BP	0.41932	13	877	158	13804	Over	5	CF17339.17,CF35599.5,CF19675.3,CF26351.10,CF15027.61,CF62599.10,CF11879.1,CF35719.5,CF64345.10,CF40299.1,CF61517.10,CF27667.10,CF11157.25
GO:0071310	cellular response to organic substance	BP	0.425079	1	48	158	13804	Over	5	CF57483.2
GO:0044429	mitochondrial part	CC	0.425079	1	48	158	13804	Over	4	CF60899.91
GO:0006793	phosphorus metabolic process	BP	0.429	13	881	158	13804	Over	4	CF17339.17,CF35599.5,CF19675.3,CF26351.10,CF15027.61,CF62599.10,CF11879.1,CF35719.5,CF64345.10,CF40299.1,CF61517.10,CF27667.10,CF11157.25
GO:0033036	macromolecule localization	BP	0.430725	5	329	158	13804	Over	3	CF35989.44,CF15027.61,CF54443.4,CF52675.38,CF22541.10
GO:0070887	cellular response to chemical stimulus	BP	0.431683	1	49	158	13804	Over	4	CF57483.2
GO:0006732	coenzyme metabolic process	BP	0.431683	1	49	158	13804	Over	5	CF35719.5
GO:0015630	microtubule cytoskeleton	CC	0.432785	3	159	158	13804	Over	6	CF53331.11,CF37297.5,CF61233.7
GO:1901566	organonitrogen compound biosynthetic process	BP	0.438009	3	163	158	13804	Over	5	CF35719.5,CF61517.10,CF10271.23
GO:0015849	organic acid transport	BP	0.438211	1	50	158	13804	Over	4	CF26053.10
GO:0046942	carboxylic acid transport	BP	0.438211	1	50	158	13804	Over	5	CF26053.10
GO:0006631	fatty acid metabolic process	BP	0.444664	1	51	158	13804	Over	5	CF54371.6
GO:0005871	kinesin complex	CC	0.451044	1	52	158	13804	Over	5	CF37297.5
GO:0005874	microtubule	CC	0.451044	1	52	158	13804	Over	4	CF61233.7
GO:0031967	organelle envelope	CC	0.451044	1	52	158	13804	Over	4	CF60899.91
GO:0031975	envelope	CC	0.451044	1	52	158	13804	Over	3	CF60899.91
GO:0005342	organic acid transmembrane transporter activity	MF	0.451044	1	52	158	13804	Over	5	CF26053.10
GO:0008514	organic anion transmembrane transporter activity	MF	0.451044	1	52	158	13804	Over	7	CF26053.10
GO:0046943	carboxylic acid transmembrane transporter activity	MF	0.451044	1	52	158	13804	Over	6	CF26053.10
GO:0071702	organic substance transport	BP	0.453923	6	378	158	13804	Over	4	CF35989.44,CF15027.61,CF26053.10,CF54443.4,CF52675.38,CF22541.10
GO:0015291	secondary active transmembrane transporter activity	MF	0.454207	3	174	158	13804	Over	5	CF712401.1,CF22095.57,CF58153.20
GO:0006979	response to oxidative stress	BP	0.457351	1	53	158	13804	Over	4	CF65017.22
GO:0048523	negative regulation of cellular process	BP	0.463586	1	54	158	13804	Over	3	CF26351.10
GO:0010033	response to organic substance	BP	0.463586	1	54	158	13804	Over	4	CF57483.2
GO:0004866	endopeptidase inhibitor activity	MF	0.463586	1	54	158	13804	Over	5	CF10617.5
GO:0061135	endopeptidase regulator activity	MF	0.463586	1	54	158	13804	Over	4	CF10617.5
GO:0019318	hexose metabolic process	BP	0.463586	1	54	158	13804	Over	6	CF881.25
GO:0008017	microtubule binding	MF	0.46975	1	55	158	13804	Over	5	CF37297.5
GO:0004601	peroxidase activity	MF	0.46975	1	55	158	13804	Over	3	CF65017.22
GO:0016684	oxidoreductase activity, acting on peroxide as acceptor	MF	0.46975	1	55	158	13804	Over	4	CF65017.22
GO:0015631	tubulin binding	MF	0.475844	1	56	158	13804	Over	5	CF37297.5
GO:0005996	monosaccharide metabolic process	BP	0.475844	1	56	158	13804	Over	5	CF881.25
GO:0016051	carbohydrate biosynthetic process	BP	0.481868	1	57	158	13804	Over	5	CF51289.9
GO:0015711	organic anion transport	BP	0.481868	1	57	158	13804	Over	5	CF26053.10
GO:0001653	peptide receptor activity	MF	0.487823	1	58	158	13804	Over	4	CF57371.1
GO:0008528	G-protein coupled peptide receptor activity	MF	0.487823	1	58	158	13804	Over	5	CF57371.1
GO:0006814	sodium ion transport	BP	0.49371	1	59	158	13804	Over	7	CF31781.7
GO:0032787	monocarboxylic acid metabolic process	BP	0.49371	1	59	158	13804	Over	7	CF54371.6
GO:0016491	oxidoreductase activity	MF	0.496429	13	908	158	13804	Over	3	CF64377.20,CF62143.24,CF50135.33,CF48227.125,CF44441.6,CF31777.33,CF65017.22,CF54371.6,CF1925.20,CF47297.14,CF26821.29,CF15027.90,CF10271.23
GO:0042221	response to chemical	BP	0.49953	1	60	158	13804	Over	3	CF57483.2
GO:0019438	aromatic compound biosynthetic process	BP	0.501356	10	672	158	13804	Over	5	CF49685.1,CF7053.24,CF57483.2,CF35719.5,CF22095.20,CF3811.17,CF2427.1.1,CF61517.10,CF10271.23,CF6053.1
GO:0044260	cellular macromolecule metabolic process	BP	0.505939	29	2223	158	13804	Over	4	CF17725.17,CF49685.1,CF61557.7,CF20341.4,CF17339.17,CF35599.5,CF19675.3,CF26351.10,CF7053.24,CF57483.2,CF62425.4,CF62599.10,CF11879.1,CF63447.7,CF59197.1,CF49333.4,CF5387.54,CF61185.14,CF64345.10,CF40299.1,CF64573.24,CF22095.20,CF21317.5,CF3811.17,CF2427.1.1,CF27667.10,CF11157.25,CF6053.1,CF10699.28
GO:0006996	organelle organization	BP	0.516138	3	208	158	13804	Over	3	CF49685.1,CF45501.11,CF61233.7
GO:0022402	cell cycle process	BP	0.516593	1	63	158	13804	Over	4	CF11879.1
GO:0016209	antioxidant activity	MF	0.522152	1	64	158	13804	Over	2	CF65017.22
GO:0004497	monooxygenase activity	MF	0.527647	1	65	158	13804	Over	4	CF31777.33
GO:0005085	guanyl-nucleotide exchange factor activity	MF	0.527647	1	65	158	13804	Over	2	CF721587.1
GO:0006913	nucleocytoplasmic transport	BP	0.533079	1	66	158	13804	Over	6	CF15027.61
GO:0051169	nuclear transport	BP	0.533079	1	66	158	13804	Over	5	CF15027.61
GO:0043229	intracellular organelle	CC	0.536467	17	1248	158	13804	Over	3	CF49685.1,CF1925.28,CF53331.11,CF7053.24,CF57483.2,CF62425.4,CF37297.5,CF60899.91,CF5387.54,CF61185.14,CF34531.44,CF9163.1,CF21317.5,CF3811.17,CF58035.10,CF61233.7,CF10699.28
GO:0043226	organelle	CC	0.53872	17	1249	158	13804	Over	2	CF49685.1,CF1925.28,CF53331.11,CF7053.24,CF57483.2,CF62425.4,CF37297.5,CF60899.91,CF5387.54,CF61185.14,CF34531.44,CF9163.1,CF21317.5,CF3811.17,CF58035.10,CF61233.7,CF10699.28
GO:0018130	heterocycle biosynthetic process	BP	0.547051	10	687	158	13804	Over	5	CF49685.1,CF7053.24,CF57483.2,CF35719.5,CF22095.20,CF3811.17,CF2427.1.1,CF61517.10,CF10271.23,CF6053.1
GO:0004197	cysteine-type endopeptidase activity	MF	0.549005	1	69	158	13804	Over	7	CF4213.1
GO:0030414	peptidase inhibitor activity	MF	0.549005	1	69	158	13804	Over	4	CF10617.5
GO:0061134	peptidase regulator activity	MF	0.549005	1	69	158	13804	Over	3	CF10617.5
GO:0050660	flavin adenine dinucleotide binding	MF	0.554193	1	70	158	13804	Over	5	CF64377.20
GO:0034622	cellular macromolecular complex assembly	BP	0.559322	1	71	158	13804	Over	6	CF49685.1
GO:1901362	organic cyclic compound biosynthetic process	BP	0.562498	10	692	158	13804	Over	5	CF49685.1,CF7053.24,CF57483.2,CF35719.5,CF22095.20,CF3811.17,CF2427.1.1,CF61517.10,CF10271.23,CF6053.1
GO:0015031	protein transport	BP	0.5675	4	282	158	13804	Over	4	CF35989.44,CF15027.61,CF52675.38,CF22541.10
GO:0005739	mitochondrion	CC	0.569404	1	73	158	13804	Over	5	CF60899.91
GO:0045184	establishment of protein localization	BP	0.570914	4	285	158	13804	Over	3	CF35989.44,CF15027.61,CF52675.38,CF22541.10
GO:0042626	ATPase activity, coupled to transmembrane movement of substances	MF	0.574359	1	74	158	13804	Over	5	CF54475.23
GO:0005244	voltage-gated ion channel activity	MF	0.574359	1	74	158	13804	Over	7	CF60899.91
GO:0022832	voltage-gated channel activity	MF	0.574359	1	74	158	13804	Over	7	CF60899.91
GO:0015399	primary active transmembrane transporter activity	MF	0.574359	1	74	158	13804	Over	5	CF54475.23
GO:0015405	P-P-bond-hydrolysis-driven transmembrane transporter activity	MF	0.574359	1	74	158	13804	Over	6	CF54475.23
GO:0098588	bounding membrane of organelle	CC	0.579257	1	75	158	13804	Over	4	CF60899.91
GO:0008104	protein localization	BP	0.581639	4	294	158	13804	Over	4	CF35989.44,CF15027.61,CF52675.38,CF22541.10
GO:0004857	enzyme inhibitor activity	MF	0.584099	1	76	158	13804	Over	3	CF10617.5
GO:0044767	single-organism developmental process	BP	0.588886	1	77	158	13804	Over	3	CF35751.3
GO:0043492	ATPase activity, coupled to movement of substances	MF	0.588886	1	77	158	13804	Over	10	CF54475.23
GO:1901564	organonitrogen compound metabolic process	BP	0.591005	9	621	158	13804	Over	4	CF57935.14,CF15027.61,CF31777.33,CF35719.5,CF50511.1,CF1925.20,CF44339.6,CF61517.10,CF10271.23
GO:0051276	chromosome organization	BP	0.593618	1	78	158	13804	Over	4	CF49685.1
GO:0032502	developmental process	BP	0.593618	1	78	158	13804	Over	2	CF35751.3
GO:0032403	protein complex binding	MF	0.598296	1	79	158	13804	Over	4	CF37297.5
GO:0006399	tRNA metabolic process	BP	0.598296	1	79	158	13804	Over	7	CF3811.17
GO:0016820	hydrolase activity, acting on acid anhydrides, catalyzing transmembrane movement of substances	MF	0.598296	1	79	158	13804	Over	4	CF54475.23
GO:0003777	microtubule motor activity	MF	0.60292	1	80	158	13804	Over	9	CF37297.5
GO:0044271	cellular nitrogen compound biosynthetic process	BP	0.603082	10	705	158	13804	Over	5	CF49685.1,CF7053.24,CF57483.2,CF35719.5,CF22095.20,CF3811.17,CF2427.1.1,CF61517.10,CF10271.23,CF6053.1
GO:0022890	inorganic cation transmembrane transporter activity	MF	0.610554	5	360	158	13804	Over	7	CF64439.14,CF712401.1,CF22095.57,CF58153.20,CF31781.7
GO:0008610	lipid biosynthetic process	BP	0.612011	1	82	158	13804	Over	5	CF64377.20
GO:0007010	cytoskeleton organization	BP	0.612011	1	82	158	13804	Over	4	CF61233.7
GO:0007018	microtubule-based movement	BP	0.616478	1	83	158	13804	Over	5	CF37297.5
GO:0008417	fucosyltransferase activity	MF	0.616478	1	83	158	13804	Over	6	CF63447.7
GO:0090304	nucleic acid metabolic process	BP	0.628933	13	958	158	13804	Over	5	CF49685.1,CF61557.7,CF7053.24,CF57483.2,CF62425.4,CF49333.4,CF5387.54,CF64573.24,CF22095.20,CF3811.17,CF2427.1.1,CF6053.1,CF10699.28
GO:0022891	substrate-specific transmembrane transporter activity	MF	0.63148	10	714	158	13804	Over	4	CF64439.14,CF60899.91,CF26053.10,CF64053.1,CF64527.17,CF712401.1,CF22095.57,CF54443.4,CF58153.20,CF31781.7
GO:0044424	intracellular part	CC	0.647055	20	1546	158	13804	Over	3	CF49685.1,CF1925.28,CF53331.11,CF7053.24,CF57483.2,CF62425.4,CF37297.5,CF60899.91,CF4213.1,CF59197.1,CF5387.54,CF61185.14,CF34531.44,CF9163.1,CF52675.38,CF21317.5,CF3811.17,CF58035.10,CF61233.7,CF10699.28
GO:0006725	cellular aromatic compound metabolic process	BP	0.649327	18	1380	158	13804	Over	4	CF49685.1,CF61557.7,CF7053.24,CF57483.2,CF62425.4,CF15027.61,CF31777.33,CF35719.5,CF49333.4,CF5387.54,CF64573.24,CF22095.20,CF3811.17,CF2427.1.1,CF61517.10,CF10271.23,CF6053.1,CF10699.28
GO:0016829	lyase activity	MF	0.653456	2	123	158	13804	Over	3	CF49333.4,CF61517.10
GO:0009987	cellular process	BP	0.658326	67	5573	158	13804	Over	2	CF17725.17,CF49685.1,CF61557.7,CF20341.4,CF17339.17,CF35751.3,CF64233.1,CF55129.28,CF35599.5,CF48227.125,CF19675.3,CF26351.10,CF7053.24,CF64439.14,CF57483.2,CF62425.4,CF37297.5,CF60899.91,CF15027.61,CF58169.3,CF26053.10,CF62599.10,CF60879.13,CF4213.1,CF57371.1,CF64053.1,CF60899.73,CF11879.1,CF31777.33,CF721587.1,CF35719.5,CF63447.7,CF59197.1,CF49333.4,CF35989.21,CF54443.4,CF5387.54,CF45501.11,CF6…
GO:0006396	RNA processing	BP	0.660874	2	129	158	13804	Over	6	CF61557.7,CF3811.17
GO:0012505	endomembrane system	CC	0.662168	2	130	158	13804	Over	3	CF1925.28,CF61185.14
GO:0010468	regulation of gene expression	BP	0.668293	7	482	158	13804	Over	5	CF7053.24,CF57483.2,CF54443.4,CF22095.20,CF3811.17,CF2427.1.1,CF6053.1
GO:0044267	cellular protein metabolic process	BP	0.669042	17	1305	158	13804	Over	5	CF17725.17,CF20341.4,CF17339.17,CF35599.5,CF19675.3,CF26351.10,CF62599.10,CF11879.1,CF63447.7,CF59197.1,CF61185.14,CF64345.10,CF40299.1,CF21317.5,CF27667.10,CF11157.25,CF10699.28
GO:0016881	acid-amino acid ligase activity	MF	0.674447	2	139	158	13804	Over	5	CF20341.4,CF45501.11
GO:0090407	organophosphate biosynthetic process	BP	0.684629	2	146	158	13804	Over	5	CF35719.5,CF61517.10
GO:0004553	hydrolase activity, hydrolyzing O-glycosyl compounds	MF	0.687617	2	148	158	13804	Over	5	CF64279.108,CF881.25
GO:0006810	transport	BP	0.694099	22	1736	158	13804	Over	3	CF35989.44,CF64439.14,CF60899.91,CF15027.61,CF26053.10,CF64053.1,CF64527.17,CF712401.1,CF22095.57,CF54443.4,CF14109.3,CF61389.22,CF52675.38,CF64801.3,CF58153.20,CF31781.7,CF22541.10,CF54475.23,CF9643.6,CF64069.1,CF37959.22,CF2335.46
GO:0034654	nucleobase-containing compound biosynthetic process	BP	0.695626	9	652	158	13804	Over	5	CF49685.1,CF7053.24,CF57483.2,CF35719.5,CF22095.20,CF3811.17,CF2427.1.1,CF61517.10,CF6053.1
GO:0051234	establishment of localization	BP	0.702555	22	1740	158	13804	Over	2	CF35989.44,CF64439.14,CF60899.91,CF15027.61,CF26053.10,CF64053.1,CF64527.17,CF712401.1,CF22095.57,CF54443.4,CF14109.3,CF61389.22,CF52675.38,CF64801.3,CF58153.20,CF31781.7,CF22541.10,CF54475.23,CF9643.6,CF64069.1,CF37959.22,CF2335.46
GO:1901360	organic cyclic compound metabolic process	BP	0.70505	18	1404	158	13804	Over	4	CF49685.1,CF61557.7,CF7053.24,CF57483.2,CF62425.4,CF15027.61,CF31777.33,CF35719.5,CF49333.4,CF5387.54,CF64573.24,CF22095.20,CF3811.17,CF2427.1.1,CF61517.10,CF10271.23,CF6053.1,CF10699.28
GO:0016798	hydrolase activity, acting on glycosyl bonds	MF	0.709196	2	162	158	13804	Over	4	CF64279.108,CF881.25
GO:0005261	cation channel activity	MF	0.710768	2	163	158	13804	Over	7	CF64439.14,CF31781.7
GO:0007017	microtubule-based process	BP	0.717081	2	167	158	13804	Over	4	CF37297.5,CF61233.7
GO:0005515	protein binding	MF	0.724083	46	3803	158	13804	Over	3	CF61389.39,CF43873.54,CF20341.4,CF35701.1,CF27665.9,CF56277.6,CF17339.17,CF55129.28,CF35599.5,CF63253.1,CF59697.5,CF19675.3,CF26351.10,CF62253.2,CF7053.24,CF64293.14,CF37297.5,CF58169.3,CF3169.1,CF58095.5,CF63387.14,CF27287.21.1,CF12367.1,CF63639.26,CF50417.7,CF45501.11,CF64399.15,CF61185.14,CF56301.17,CF64345.10,CF34531.44,CF56167.35,CF20655.5,CF9163.1,CF21317.4,CF22095.20,CF3811.17,CF44339.6,CF…
GO:0022892	substrate-specific transporter activity	MF	0.730494	10	745	158	13804	Over	3	CF64439.14,CF60899.91,CF26053.10,CF64053.1,CF64527.17,CF712401.1,CF22095.57,CF54443.4,CF58153.20,CF31781.7
GO:0022857	transmembrane transporter activity	MF	0.733416	11	829	158	13804	Over	3	CF64439.14,CF60899.91,CF26053.10,CF64053.1,CF64527.17,CF712401.1,CF22095.57,CF54443.4,CF58153.20,CF31781.7,CF54475.23
GO:0044763	single-organism cellular process	BP	0.738468	45	3726	158	13804	Over	3	CF17339.17,CF35751.3,CF64233.1,CF55129.28,CF48227.125,CF26351.10,CF64439.14,CF57483.2,CF37297.5,CF60899.91,CF15027.61,CF58169.3,CF26053.10,CF60879.13,CF4213.1,CF57371.1,CF64053.1,CF60899.73,CF11879.1,CF721587.1,CF35719.5,CF63447.7,CF49333.4,CF35989.21,CF54443.4,CF14109.3,CF54371.6,CF63651.33,CF9163.1,CF22095.20,CF64801.3,CF22541.10,CF54475.23,CF61517.10,CF9643.6,CF58035.10,CF64289.4,CF23883.1,CF6…
GO:0006950	response to stress	BP	0.75468	3	238	158	13804	Over	3	CF65017.22,CF49333.4,CF10699.28
GO:0060255	regulation of macromolecule metabolic process	BP	0.755074	7	504	158	13804	Over	4	CF7053.24,CF57483.2,CF54443.4,CF22095.20,CF3811.17,CF2427.1.1,CF6053.1
GO:0009150	purine ribonucleotide metabolic process	BP	0.757023	3	241	158	13804	Over	7	CF15027.61,CF35719.5,CF61517.10
GO:0051179	localization	BP	0.757952	22	1766	158	13804	Over	2	CF35989.44,CF64439.14,CF60899.91,CF15027.61,CF26053.10,CF64053.1,CF64527.17,CF712401.1,CF22095.57,CF54443.4,CF14109.3,CF61389.22,CF52675.38,CF64801.3,CF58153.20,CF31781.7,CF22541.10,CF54475.23,CF9643.6,CF64069.1,CF37959.22,CF2335.46
GO:0044422	organelle part	CC	0.759011	7	505	158	13804	Over	2	CF49685.1,CF53331.11,CF62425.4,CF37297.5,CF60899.91,CF34531.44,CF61233.7
GO:0044446	intracellular organelle part	CC	0.759011	7	505	158	13804	Over	3	CF49685.1,CF53331.11,CF62425.4,CF37297.5,CF60899.91,CF34531.44,CF61233.7
GO:0009259	ribonucleotide metabolic process	BP	0.75942	3	244	158	13804	Over	6	CF15027.61,CF35719.5,CF61517.10
GO:0019693	ribose phosphate metabolic process	BP	0.75942	3	244	158	13804	Over	5	CF15027.61,CF35719.5,CF61517.10
GO:0006163	purine nucleotide metabolic process	BP	0.760231	3	245	158	13804	Over	6	CF15027.61,CF35719.5,CF61517.10
GO:0007264	small GTPase mediated signal transduction	BP	0.763526	3	249	158	13804	Over	6	CF15027.61,CF721587.1,CF22541.10
GO:0072521	purine-containing compound metabolic process	BP	0.766899	3	253	158	13804	Over	5	CF15027.61,CF35719.5,CF61517.10
GO:0043231	intracellular membrane-bounded organelle	CC	0.772269	10	758	158	13804	Over	4	CF49685.1,CF1925.28,CF7053.24,CF57483.2,CF62425.4,CF60899.91,CF5387.54,CF61185.14,CF3811.17,CF10699.28
GO:0044699	single-organism process	BP	0.777897	60	5050	158	13804	Over	2	CF64377.20,CF62143.24,CF17339.17,CF35751.3,CF64233.1,CF55129.28,CF50135.33,CF48227.125,CF26351.10,CF44441.6,CF64439.14,CF57483.2,CF37297.5,CF60899.91,CF15027.61,CF58169.3,CF26053.10,CF60879.13,CF4213.1,CF57371.1,CF64053.1,CF60899.73,CF11879.1,CF31777.33,CF64527.17,CF721587.1,CF65017.22,CF712401.1,CF35719.5,CF22095.57,CF63447.7,CF49333.4,CF35989.21,CF54443.4,CF14109.3,CF54371.6,CF63651.33,CF9163.1…
GO:0005198	structural molecule activity	MF	0.779964	4	302	158	13804	Over	2	CF9163.1,CF21317.5,CF58035.10,CF10699.28
GO:0015077	monovalent inorganic cation transmembrane transporter activity	MF	0.782958	4	310	158	13804	Over	8	CF712401.1,CF22095.57,CF58153.20,CF31781.7
GO:0044237	cellular metabolic process	BP	0.783279	36	2978	158	13804	Over	3	CF17725.17,CF49685.1,CF61557.7,CF20341.4,CF17339.17,CF35599.5,CF48227.125,CF19675.3,CF26351.10,CF7053.24,CF57483.2,CF62425.4,CF15027.61,CF62599.10,CF11879.1,CF31777.33,CF35719.5,CF63447.7,CF59197.1,CF49333.4,CF5387.54,CF61185.14,CF54371.6,CF64345.10,CF40299.1,CF64573.24,CF22095.20,CF21317.5,CF3811.17,CF2427.1.1,CF61517.10,CF27667.10,CF10271.23,CF11157.25,CF6053.1,CF10699.28
GO:0003700	sequence-specific DNA binding transcription factor activity	MF	0.793137	4	332	158	13804	Over	3	CF7053.24,CF57483.2,CF3811.17,CF6053.1
GO:0001071	nucleic acid binding transcription factor activity	MF	0.793137	4	332	158	13804	Over	2	CF7053.24,CF57483.2,CF3811.17,CF6053.1
GO:0005525	GTP binding	MF	0.794713	4	335	158	13804	Over	6	CF15027.61,CF56301.17,CF22541.10,CF27465.32
GO:0032561	guanyl ribonucleotide binding	MF	0.794713	4	335	158	13804	Over	6	CF15027.61,CF56301.17,CF22541.10,CF27465.32
GO:0055085	transmembrane transport	BP	0.794757	10	765	158	13804	Over	4	CF64439.14,CF60899.91,CF26053.10,CF64053.1,CF14109.3,CF64801.3,CF54475.23,CF9643.6,CF64069.1,CF2335.46
GO:0019001	guanyl nucleotide binding	MF	0.796329	4	338	158	13804	Over	6	CF15027.61,CF56301.17,CF22541.10,CF27465.32
GO:0005216	ion channel activity	MF	0.805715	5	388	158	13804	Over	6	CF64439.14,CF60899.91,CF64053.1,CF64527.17,CF31781.7
GO:0022838	substrate-specific channel activity	MF	0.805715	5	388	158	13804	Over	5	CF64439.14,CF60899.91,CF64053.1,CF64527.17,CF31781.7
GO:0005634	nucleus	CC	0.806106	7	517	158	13804	Over	5	CF49685.1,CF7053.24,CF57483.2,CF62425.4,CF5387.54,CF3811.17,CF10699.28
GO:0015267	channel activity	MF	0.80619	5	390	158	13804	Over	5	CF64439.14,CF60899.91,CF64053.1,CF64527.17,CF31781.7
GO:0022803	passive transmembrane transporter activity	MF	0.80619	5	390	158	13804	Over	4	CF64439.14,CF60899.91,CF64053.1,CF64527.17,CF31781.7
GO:0035556	intracellular signal transduction	BP	0.811644	5	409	158	13804	Over	5	CF15027.61,CF721587.1,CF22541.10,CF61517.10,CF11157.25
GO:0008324	cation transmembrane transporter activity	MF	0.820212	5	432	158	13804	Over	6	CF64439.14,CF712401.1,CF22095.57,CF58153.20,CF31781.7
GO:0016772	transferase activity, transferring phosphorus-containing groups	MF	0.822116	8	605	158	13804	Over	4	CF35599.5,CF19675.3,CF26351.10,CF62599.10,CF35719.5,CF40299.1,CF27667.10,CF11157.25
GO:0043227	membrane-bounded organelle	CC	0.823627	10	774	158	13804	Over	3	CF49685.1,CF1925.28,CF7053.24,CF57483.2,CF62425.4,CF60899.91,CF5387.54,CF61185.14,CF3811.17,CF10699.28
GO:0046483	heterocycle metabolic process	BP	0.824063	17	1369	158	13804	Over	4	CF49685.1,CF61557.7,CF7053.24,CF57483.2,CF62425.4,CF15027.61,CF35719.5,CF49333.4,CF5387.54,CF64573.24,CF22095.20,CF3811.17,CF2427.1.1,CF61517.10,CF10271.23,CF6053.1,CF10699.28
GO:0015075	ion transmembrane transporter activity	MF	0.855422	9	699	158	13804	Over	5	CF64439.14,CF60899.91,CF26053.10,CF64053.1,CF64527.17,CF712401.1,CF22095.57,CF58153.20,CF31781.7
GO:0006351	transcription, DNA-templated	BP	0.875999	7	535	158	13804	Over	6	CF49685.1,CF7053.24,CF57483.2,CF22095.20,CF3811.17,CF2427.1.1,CF6053.1
GO:0032774	RNA biosynthetic process	BP	0.891367	7	539	158	13804	Over	6	CF49685.1,CF7053.24,CF57483.2,CF22095.20,CF3811.17,CF2427.1.1,CF6053.1
GO:0034641	cellular nitrogen compound metabolic process	BP	0.894806	17	1398	158	13804	Over	4	CF49685.1,CF61557.7,CF7053.24,CF57483.2,CF62425.4,CF15027.61,CF35719.5,CF49333.4,CF5387.54,CF64573.24,CF22095.20,CF3811.17,CF2427.1.1,CF61517.10,CF10271.23,CF6053.1,CF10699.28
GO:0051716	cellular response to stimulus	BP	0.899069	18	1486	158	13804	Over	3	CF64233.1,CF55129.28,CF26351.10,CF57483.2,CF15027.61,CF60879.13,CF57371.1,CF60899.73,CF721587.1,CF49333.4,CF63651.33,CF22095.20,CF22541.10,CF61517.10,CF64289.4,CF23883.1,CF11157.25,CF10699.28
GO:0003677	DNA binding	MF	0.918845	8	632	158	13804	Over	5	CF49685.1,CF48021.1,CF57483.2,CF51239.1,CF64573.24,CF2427.1.1,CF6053.1,CF10699.28
GO:0006139	nucleobase-containing compound metabolic process	BP	0.9202	16	1322	158	13804	Over	4	CF49685.1,CF61557.7,CF7053.24,CF57483.2,CF62425.4,CF15027.61,CF35719.5,CF49333.4,CF5387.54,CF64573.24,CF22095.20,CF3811.17,CF2427.1.1,CF61517.10,CF6053.1,CF10699.28
GO:0005622	intracellular	CC	0.941959	24	2025	158	13804	Over	3	CF49685.1,CF1925.28,CF27665.9,CF53331.11,CF7053.24,CF57483.2,CF64293.14,CF62425.4,CF37297.5,CF60899.91,CF15027.61,CF4213.1,CF11879.1,CF59197.1,CF5387.54,CF61185.14,CF34531.44,CF9163.1,CF52675.38,CF21317.5,CF3811.17,CF58035.10,CF61233.7,CF10699.28
GO:0006355	regulation of transcription, DNA-templated	BP	0.949486	6	468	158	13804	Over	6	CF7053.24,CF57483.2,CF22095.20,CF3811.17,CF2427.1.1,CF6053.1
GO:0051252	regulation of RNA metabolic process	BP	0.949486	6	468	158	13804	Over	5	CF7053.24,CF57483.2,CF22095.20,CF3811.17,CF2427.1.1,CF6053.1
GO:2001141	regulation of RNA biosynthetic process	BP	0.949486	6	468	158	13804	Over	6	CF7053.24,CF57483.2,CF22095.20,CF3811.17,CF2427.1.1,CF6053.1
GO:0019222	regulation of metabolic process	BP	0.970797	7	560	158	13804	Over	3	CF7053.24,CF57483.2,CF54443.4,CF22095.20,CF3811.17,CF2427.1.1,CF6053.1
GO:0007154	cell communication	BP	0.996278	17	1440	158	13804	Over	4	CF64233.1,CF55129.28,CF26351.10,CF57483.2,CF15027.61,CF60879.13,CF57371.1,CF60899.73,CF721587.1,CF63651.33,CF22095.20,CF22541.10,CF61517.10,CF64289.4,CF23883.1,CF11157.25,CF3889.1
GO:1901576	organic substance biosynthetic process	BP	0.996278	17	1440	158	13804	Over	4	CF64377.20,CF49685.1,CF7053.24,CF57483.2,CF62425.4,CF35719.5,CF63447.7,CF5387.54,CF22095.20,CF21317.5,CF3811.17,CF2427.1.1,CF61517.10,CF51289.9,CF10271.23,CF6053.1,CF10699.28
GO:0009889	regulation of biosynthetic process	BP	0.99793	6	480	158	13804	Over	4	CF7053.24,CF57483.2,CF22095.20,CF3811.17,CF2427.1.1,CF6053.1
GO:0010556	regulation of macromolecule biosynthetic process	BP	0.99793	6	480	158	13804	Over	5	CF7053.24,CF57483.2,CF22095.20,CF3811.17,CF2427.1.1,CF6053.1
GO:0031326	regulation of cellular biosynthetic process	BP	0.99793	6	480	158	13804	Over	5	CF7053.24,CF57483.2,CF22095.20,CF3811.17,CF2427.1.1,CF6053.1
GO:2000112	regulation of cellular macromolecule biosynthetic process	BP	0.99793	6	480	158	13804	Over	6	CF7053.24,CF57483.2,CF22095.20,CF3811.17,CF2427.1.1,CF6053.1
GO:0044765	single-organism transport	BP	0.999534	16	1354	158	13804	Over	3	CF64439.14,CF60899.91,CF26053.10,CF64053.1,CF64527.17,CF712401.1,CF22095.57,CF54443.4,CF14109.3,CF64801.3,CF58153.20,CF31781.7,CF54475.23,CF9643.6,CF64069.1,CF2335.46
GO:0007165	signal transduction	BP	1	16	1372	158	13804	Over	4	CF64233.1,CF55129.28,CF26351.10,CF57483.2,CF15027.61,CF60879.13,CF57371.1,CF60899.73,CF721587.1,CF63651.33,CF22095.20,CF22541.10,CF61517.10,CF64289.4,CF23883.1,CF11157.25
GO:0003674	molecular_function	MF	1	142	12363	158	13804	Over	1	CF36833.26,CF64377.20,CF49685.1,CF51427.13,CF61389.39,CF57935.14,CF3743.41,CF43873.54,CF61557.7,CF20341.4,CF35701.1,CF27665.9,CF48021.1,CF56277.6,CF62143.24,CF60269.31,CF17339.17,CF35751.3,CF64233.1,CF55129.28,CF35599.5,CF63253.1,CF50135.33,CF48227.125,CF22817.1,CF35989.20,CF59697.5,CF19675.3,CF26351.10,CF44441.6,CF22101.1,CF41437.3,CF62253.2,CF7053.24,CF64439.14,CF57483.2,CF10839.12,CF52953.1,CF…
GO:0043234	protein complex	CC	1	7	606	158	13804	Over	3	CF49685.1,CF53331.11,CF62425.4,CF37297.5,CF34531.44,CF52675.38,CF61233.7
GO:1901135	carbohydrate derivative metabolic process	BP	1	7	606	158	13804	Over	4	CF57935.14,CF15027.61,CF35719.5,CF63447.7,CF50511.1,CF44339.6,CF61517.10
GO:0043169	cation binding	MF	1	26	2265	158	13804	Over	4	CF36833.26,CF57935.14,CF43873.54,CF20341.4,CF27665.9,CF62143.24,CF35751.3,CF57483.2,CF10839.12,CF64293.14,CF61389.33,CF27679.2,CF31777.33,CF61329.4,CF12367.1,CF45501.11,CF61185.14,CF41971.38,CF35967.1,CF1925.20,CF2427.1.1,CF27465.32,CF15027.90,CF881.25,CF63539.3,CF37959.22
GO:0019219	regulation of nucleobase-containing compound metabolic process	BP	1	6	520	158	13804	Over	5	CF7053.24,CF57483.2,CF22095.20,CF3811.17,CF2427.1.1,CF6053.1
GO:0051171	regulation of nitrogen compound metabolic process	BP	1	6	520	158	13804	Over	4	CF7053.24,CF57483.2,CF22095.20,CF3811.17,CF2427.1.1,CF6053.1
GO:0007186	G-protein coupled receptor signaling pathway	BP	1	7	582	158	13804	Over	6	CF26351.10,CF60879.13,CF57371.1,CF60899.73,CF63651.33,CF64289.4,CF23883.1
GO:0050896	response to stimulus	BP	1	19	1637	158	13804	Over	2	CF64233.1,CF55129.28,CF26351.10,CF57483.2,CF15027.61,CF60879.13,CF57371.1,CF60899.73,CF721587.1,CF65017.22,CF49333.4,CF63651.33,CF22095.20,CF22541.10,CF61517.10,CF64289.4,CF23883.1,CF11157.25,CF10699.28
GO:0044425	membrane part	CC	1	22	1921	158	13804	Over	2	CF1925.28,CF35989.44,CF60879.13,CF57371.1,CF60899.73,CF64527.17,CF712401.1,CF22095.57,CF54443.4,CF14109.3,CF63651.33,CF52675.38,CF64801.3,CF58153.20,CF54475.23,CF9643.6,CF64289.4,CF23883.1,CF64069.1,CF51289.9,CF3889.1,CF2335.46
GO:0004930	G-protein coupled receptor activity	MF	1	6	523	158	13804	Over	5	CF60879.13,CF57371.1,CF60899.73,CF63651.33,CF64289.4,CF23883.1
GO:0023052	signaling	BP	1	16	1386	158	13804	Over	2	CF64233.1,CF55129.28,CF26351.10,CF57483.2,CF15027.61,CF60879.13,CF57371.1,CF60899.73,CF721587.1,CF63651.33,CF22095.20,CF22541.10,CF61517.10,CF64289.4,CF23883.1,CF11157.25
GO:0044700	single organism signaling	BP	1	16	1386	158	13804	Over	3	CF64233.1,CF55129.28,CF26351.10,CF57483.2,CF15027.61,CF60879.13,CF57371.1,CF60899.73,CF721587.1,CF63651.33,CF22095.20,CF22541.10,CF61517.10,CF64289.4,CF23883.1,CF11157.25
GO:0046872	metal ion binding	MF	1	26	2251	158	13804	Over	5	CF36833.26,CF57935.14,CF43873.54,CF20341.4,CF27665.9,CF62143.24,CF35751.3,CF57483.2,CF10839.12,CF64293.14,CF61389.33,CF27679.2,CF31777.33,CF61329.4,CF12367.1,CF45501.11,CF61185.14,CF41971.38,CF35967.1,CF1925.20,CF2427.1.1,CF27465.32,CF15027.90,CF881.25,CF63539.3,CF37959.22

## Sheet: M1
GO_ID	GO_Term	GO_Class	Pvalue	x1	x2	n	N	GOlevl	GeneID
GO:0030246	carbohydrate binding	MF	0.00112571	29	342	644	13804	3	CF61253.20,CF8525.1,CF61573.15,CF44479.1,CF42415.1,CF27219.20,CF43873.32,CF34977.3,CF3709.12,CF64279.177,CF64279.210,CF64527.11,CF31421.1,CF57047.37,CF5663.55,CF46507.2,CF64145.2,CF57359.4,CF63763.19,CF63753.1,CF57359.1,CF43733.3,CF26231.4,CF57011.72,CF64279.178,CF60179.9,CF48227.100,CF493.13,CF18731.1
GO:0050290	sphingomyelin phosphodiesterase D activity	MF	0.00217329	2	2	644	13804	7	CF723055.1,CF7777.19
GO:0006030	chitin metabolic process	BP	0.00904075	10	90	644	13804	6	CF10699.29,CF31777.43,CF26513.9,CF58153.21,CF3709.12,CF26513.8,CF41779.12,CF14161.7,CF231.7,CF56431.6
GO:1901071	glucosamine-containing compound metabolic process	BP	0.00974637	10	91	644	13804	6	CF10699.29,CF31777.43,CF26513.9,CF58153.21,CF3709.12,CF26513.8,CF41779.12,CF14161.7,CF231.7,CF56431.6
GO:0006040	amino sugar metabolic process	BP	0.0104932	10	92	644	13804	5	CF10699.29,CF31777.43,CF26513.9,CF58153.21,CF3709.12,CF26513.8,CF41779.12,CF14161.7,CF231.7,CF56431.6
GO:0008061	chitin binding	MF	0.0129315	9	81	644	13804	4	CF10699.29,CF31777.43,CF26513.9,CF58153.21,CF3709.12,CF26513.8,CF41779.12,CF14161.7,CF56431.6
GO:0004620	phospholipase activity	MF	0.0175577	4	22	644	13804	6	CF47691.28,CF723055.1,CF7777.19,CF55943.23
GO:0016286	small conductance calcium-activated potassium channel activity	MF	0.0197807	2	5	644	13804	10	CF36483.35,CF36483.34
GO:0044272	sulfur compound biosynthetic process	BP	0.0204891	4	23	644	13804	5	CF16985.13,CF62425.3.1,CF33489.18,CF62497.1
GO:0004867	serine-type endopeptidase inhibitor activity	MF	0.0237037	4	24	644	13804	6	CF1553.5,CF51277.3,CF3709.12,CF22095.59
GO:0005576	extracellular region	CC	0.0243339	18	224	644	13804	2	CF57427.58,CF64399.8,CF10699.29,CF35721.1,CF27219.25,CF31777.43,CF22095.26,CF22095.28,CF26513.9,CF58153.21,CF5387.4,CF10839.17,CF3709.12,CF26513.8,CF41779.12,CF14161.7,CF32013.20,CF56431.6
GO:0003755	peptidyl-prolyl cis-trans isomerase activity	MF	0.0272068	4	25	644	13804	5	CF7151.1,CF23939.19,CF26237.73,CF21959.13
GO:0016859	cis-trans isomerase activity	MF	0.0272068	4	25	644	13804	4	CF7151.1,CF23939.19,CF26237.73,CF21959.13
GO:0008762	UDP-N-acetylmuramate dehydrogenase activity	MF	0.0287619	2	6	644	13804	6	CF63423.21,CF38167.8
GO:0080019	fatty-acyl-CoA reductase (alcohol-forming) activity	MF	0.0287619	2	6	644	13804	6	CF53637.1,CF2671.1
GO:0045047	protein targeting to ER	BP	0.0287619	2	6	644	13804	6	CF62373.6,CF35925.14
GO:0072599	establishment of protein localization to endoplasmic reticulum	BP	0.0287619	2	6	644	13804	5	CF62373.6,CF35925.14
GO:0006790	sulfur compound metabolic process	BP	0.0305865	5	38	644	13804	4	CF16985.13,CF52675.79,CF62425.3.1,CF33489.18,CF62497.1
GO:0006022	aminoglycan metabolic process	BP	0.0335333	10	107	644	13804	5	CF10699.29,CF31777.43,CF26513.9,CF58153.21,CF3709.12,CF26513.8,CF41779.12,CF14161.7,CF231.7,CF56431.6
GO:0004012	phospholipid-translocating ATPase activity	MF	0.0390379	2	7	644	13804	6	CF24877.1,CF13299.7
GO:0015914	phospholipid transport	BP	0.0390379	2	7	644	13804	5	CF24877.1,CF13299.7
GO:0070972	protein localization to endoplasmic reticulum	BP	0.0390379	2	7	644	13804	7	CF62373.6,CF35925.14
GO:0005548	phospholipid transporter activity	MF	0.0390379	2	7	644	13804	5	CF24877.1,CF13299.7
GO:0015748	organophosphate ester transport	BP	0.0390379	2	7	644	13804	4	CF24877.1,CF13299.7
GO:0008188	neuropeptide receptor activity	MF	0.0407888	5	41	644	13804	5	CF41405.31,CF28689.6,CF38315.1,CF63407.6,CF16535.86
GO:0051382	kinetochore assembly	BP	0.0466531	1	1	644	13804	5	CF58803.2
GO:0003689	DNA clamp loader activity	MF	0.0466531	1	1	644	13804	6	CF55111.9
GO:0005663	DNA replication factor C complex	CC	0.0466531	1	1	644	13804	4	CF55111.9
GO:0004994	somatostatin receptor activity	MF	0.0466531	1	1	644	13804	6	CF41405.31
GO:0015379	potassium:chloride symporter activity	MF	0.0466531	1	1	644	13804	9	CF47691.27
GO:0031204	posttranslational protein targeting to membrane, translocation	BP	0.0466531	1	1	644	13804	6	CF62373.6
GO:0034551	mitochondrial respiratory chain complex III assembly	BP	0.0466531	1	1	644	13804	6	CF10617.2
GO:0019700	organic phosphonate catabolic process	BP	0.0466531	1	1	644	13804	6	CF55943.2
GO:0047304	2-aminoethylphosphonate-pyruvate transaminase activity	MF	0.0466531	1	1	644	13804	6	CF55943.2
GO:0019799	tubulin N-acetyltransferase activity	MF	0.0466531	1	1	644	13804	9	CF63597.4.2
GO:0071929	alpha-tubulin acetylation	BP	0.0466531	1	1	644	13804	11	CF63597.4.2
GO:0042256	mature ribosome assembly	BP	0.0466531	1	1	644	13804	6	CF36483.52
GO:0008537	proteasome activator complex	CC	0.0466531	1	1	644	13804	4	CF60745.11
GO:0033130	acetylcholine receptor binding	MF	0.0466531	1	1	644	13804	5	CF20733.29
GO:0004788	thiamine diphosphokinase activity	MF	0.0466531	1	1	644	13804	6	CF62425.3.1
GO:0009229	thiamine diphosphate biosynthetic process	BP	0.0466531	1	1	644	13804	6	CF62425.3.1
GO:0051183	vitamin transporter activity	MF	0.0466531	1	1	644	13804	3	CF15027.3
GO:0018738	S-formylglutathione hydrolase activity	MF	0.0466531	1	1	644	13804	6	CF61535.20
GO:0046294	formaldehyde catabolic process	BP	0.0466531	1	1	644	13804	6	CF61535.20
GO:0051383	kinetochore organization	BP	0.0466531	1	1	644	13804	5	CF58803.2
GO:0033170	protein-DNA loading ATPase activity	MF	0.0466531	1	1	644	13804	11	CF55111.9
GO:0005657	replication fork	CC	0.0466531	1	1	644	13804	5	CF55111.9
GO:0015377	cation:chloride symporter activity	MF	0.0466531	1	1	644	13804	8	CF47691.27
GO:0006620	posttranslational protein targeting to membrane	BP	0.0466531	1	1	644	13804	6	CF62373.6
GO:0017004	cytochrome complex assembly	BP	0.0466531	1	1	644	13804	7	CF10617.2
GO:0017062	respiratory chain complex III assembly	BP	0.0466531	1	1	644	13804	8	CF10617.2
GO:0033108	mitochondrial respiratory chain complex assembly	BP	0.0466531	1	1	644	13804	5	CF10617.2
GO:0097033	mitochondrial respiratory chain complex III biogenesis	BP	0.0466531	1	1	644	13804	5	CF10617.2
GO:0019634	organic phosphonate metabolic process	BP	0.0466531	1	1	644	13804	5	CF55943.2
GO:0034212	peptide N-acetyltransferase activity	MF	0.0466531	1	1	644	13804	8	CF63597.4.2
GO:0042357	thiamine diphosphate metabolic process	BP	0.0466531	1	1	644	13804	5	CF62425.3.1
GO:0046185	aldehyde catabolic process	BP	0.0466531	1	1	644	13804	5	CF61535.20
GO:0046292	formaldehyde metabolic process	BP	0.0466531	1	1	644	13804	5	CF61535.20
GO:0000775	chromosome, centromeric region	CC	0.0504687	2	8	644	13804	4	CF58803.2,CF55129.26
GO:0004435	phosphatidylinositol phospholipase C activity	MF	0.0504687	2	8	644	13804	8	CF47691.28,CF55943.23
GO:0006612	protein targeting to membrane	BP	0.0504687	2	8	644	13804	5	CF62373.6,CF35925.14
GO:0008202	steroid metabolic process	BP	0.0504687	2	8	644	13804	5	CF19831.15,CF16535.63
GO:0004629	phospholipase C activity	MF	0.0504687	2	8	644	13804	7	CF47691.28,CF55943.23
GO:0071702	organic substance transport	BP	0.0517736	26	378	644	13804	4	CF52069.4,CF56703.3,CF57229.1,CF41779.23,CF62373.6,CF27667.5,CF57527.36,CF63639.1,CF61329.45,CF35925.14,CF21411.28,CF35989.33,CF59491.1,CF49949.7,CF41405.65,CF24877.1,CF36987.13,CF35925.7,CF13299.7,CF32463.17,CF1989.47,CF30983.10,CF59443.8,CF59443.5,CF27219.55,CF53289.8
GO:0001653	peptide receptor activity	MF	0.0524085	6	58	644	13804	4	CF45621.4,CF41405.31,CF28689.6,CF38315.1,CF63407.6,CF16535.86
GO:0008528	G-protein coupled peptide receptor activity	MF	0.0524085	6	58	644	13804	5	CF45621.4,CF41405.31,CF28689.6,CF38315.1,CF63407.6,CF16535.86
GO:0004568	chitinase activity	MF	0.0561374	3	19	644	13804	6	CF58153.21,CF41779.12,CF231.7
GO:0006032	chitin catabolic process	BP	0.0561374	3	19	644	13804	7	CF58153.21,CF41779.12,CF231.7
GO:0046348	amino sugar catabolic process	BP	0.0561374	3	19	644	13804	6	CF58153.21,CF41779.12,CF231.7
GO:1901072	glucosamine-containing compound catabolic process	BP	0.0561374	3	19	644	13804	7	CF58153.21,CF41779.12,CF231.7
GO:0008081	phosphoric diester hydrolase activity	MF	0.0600161	4	32	644	13804	6	CF47691.28,CF723055.1,CF7777.19,CF55943.23
GO:0016298	lipase activity	MF	0.0600161	4	32	644	13804	5	CF47691.28,CF723055.1,CF7777.19,CF55943.23
GO:0015108	chloride transmembrane transporter activity	MF	0.0629245	2	9	644	13804	8	CF47691.27,CF16535.98
GO:0030594	neurotransmitter receptor activity	MF	0.0667155	5	47	644	13804	4	CF41405.31,CF28689.6,CF38315.1,CF63407.6,CF16535.86
GO:0005089	Rho guanyl-nucleotide exchange factor activity	MF	0.0720377	4	34	644	13804	4	CF64559.33,CF27033.10,CF44339.28,CF56431.16
GO:0035023	regulation of Rho protein signal transduction	BP	0.0720377	4	34	644	13804	8	CF64559.33,CF27033.10,CF44339.28,CF56431.16
GO:0004983	neuropeptide Y receptor activity	MF	0.0720377	4	34	644	13804	6	CF28689.6,CF38315.1,CF63407.6,CF16535.86
GO:0005088	Ras guanyl-nucleotide exchange factor activity	MF	0.0720377	4	34	644	13804	3	CF64559.33,CF27033.10,CF44339.28,CF56431.16
GO:0007266	Rho protein signal transduction	BP	0.0720377	4	34	644	13804	8	CF64559.33,CF27033.10,CF44339.28,CF56431.16
GO:0005102	receptor binding	MF	0.0720541	8	90	644	13804	4	CF64399.8,CF2335.31,CF52377.7,CF5387.4,CF10839.17,CF20733.29,CF39875.17,CF3799.10
GO:0005227	calcium activated cation channel activity	MF	0.0762852	2	10	644	13804	8	CF36483.35,CF36483.34
GO:0015269	calcium-activated potassium channel activity	MF	0.0762852	2	10	644	13804	9	CF36483.35,CF36483.34
GO:0022839	ion gated channel activity	MF	0.0762852	2	10	644	13804	7	CF36483.35,CF36483.34
GO:0070925	organelle assembly	BP	0.0762852	2	10	644	13804	4	CF58803.2,CF36483.52
GO:0005272	sodium channel activity	MF	0.0784738	4	35	644	13804	8	CF62253.21,CF19717.5,CF5387.26,CF5387.29
GO:0022900	electron transport chain	BP	0.0904395	2	11	644	13804	4	CF725165.1,CF63763.32
GO:0006729	tetrahydrobiopterin biosynthetic process	BP	0.091133	1	2	644	13804	7	CF64529.15
GO:0008124	4-alpha-hydroxytetrahydrobiopterin dehydratase activity	MF	0.091133	1	2	644	13804	6	CF64529.15
GO:0015054	gastrin receptor activity	MF	0.091133	1	2	644	13804	6	CF45621.4
GO:0047750	cholestenol delta-isomerase activity	MF	0.091133	1	2	644	13804	6	CF19831.15
GO:0043140	ATP-dependent 3'-5' DNA helicase activity	MF	0.091133	1	2	644	13804	11	CF61389.46
GO:0006122	mitochondrial electron transport, ubiquinol to cytochrome c	BP	0.091133	1	2	644	13804	6	CF725165.1
GO:0004825	methionine-tRNA ligase activity	MF	0.091133	1	2	644	13804	7	CF30295.3
GO:0006431	methionyl-tRNA aminoacylation	BP	0.091133	1	2	644	13804	8	CF30295.3
GO:0045502	dynein binding	MF	0.091133	1	2	644	13804	4	CF12629.1
GO:0003867	4-aminobutyrate transaminase activity	MF	0.091133	1	2	644	13804	6	CF41405.59
GO:0009448	gamma-aminobutyric acid metabolic process	BP	0.091133	1	2	644	13804	5	CF41405.59
GO:0008479	queuine tRNA-ribosyltransferase activity	MF	0.091133	1	2	644	13804	6	CF60269.6
GO:0008616	queuosine biosynthetic process	BP	0.091133	1	2	644	13804	8	CF60269.6
GO:0019509	L-methionine salvage from methylthioadenosine	BP	0.091133	1	2	644	13804	7	CF33489.18
GO:0015996	chlorophyll catabolic process	BP	0.091133	1	2	644	13804	4	CF57753.4
GO:0047746	chlorophyllase activity	MF	0.091133	1	2	644	13804	6	CF57753.4
GO:0015232	heme transporter activity	MF	0.091133	1	2	644	13804	4	CF27219.55
GO:0015886	heme transport	BP	0.091133	1	2	644	13804	5	CF27219.55
GO:0046146	tetrahydrobiopterin metabolic process	BP	0.091133	1	2	644	13804	6	CF64529.15
GO:0043138	3'-5' DNA helicase activity	MF	0.091133	1	2	644	13804	10	CF61389.46
GO:0042255	ribosome assembly	BP	0.091133	1	2	644	13804	5	CF36483.52
GO:0046116	queuosine metabolic process	BP	0.091133	1	2	644	13804	7	CF60269.6
GO:0043102	amino acid salvage	BP	0.091133	1	2	644	13804	6	CF33489.18
GO:0071265	L-methionine biosynthetic process	BP	0.091133	1	2	644	13804	8	CF33489.18
GO:0071267	L-methionine salvage	BP	0.091133	1	2	644	13804	9	CF33489.18
GO:0006787	porphyrin-containing compound catabolic process	BP	0.091133	1	2	644	13804	6	CF57753.4
GO:0015994	chlorophyll metabolic process	BP	0.091133	1	2	644	13804	6	CF57753.4
GO:0033015	tetrapyrrole catabolic process	BP	0.091133	1	2	644	13804	6	CF57753.4
GO:0046149	pigment catabolic process	BP	0.091133	1	2	644	13804	5	CF57753.4
GO:0051181	cofactor transport	BP	0.091133	1	2	644	13804	4	CF27219.55
GO:1901678	iron coordination entity transport	BP	0.091133	1	2	644	13804	4	CF27219.55
GO:0018193	peptidyl-amino acid modification	BP	0.0990135	3	24	644	13804	7	CF51643.42,CF34397.3,CF63597.4.2
GO:0046578	regulation of Ras protein signal transduction	BP	0.100843	7	80	644	13804	7	CF64559.33,CF27033.10,CF44339.28,CF50109.17,CF56431.16,CF63231.1,CF18541.32
GO:0000087	mitotic M phase	BP	0.105285	2	12	644	13804	7	CF33047.15,CF52471.1
GO:0008483	transaminase activity	MF	0.105285	2	12	644	13804	5	CF55943.2,CF41405.59
GO:0000279	M phase	BP	0.105285	2	12	644	13804	6	CF33047.15,CF52471.1
GO:0022403	cell cycle phase	BP	0.105285	2	12	644	13804	5	CF33047.15,CF52471.1
GO:0016769	transferase activity, transferring nitrogenous groups	MF	0.105285	2	12	644	13804	4	CF55943.2,CF41405.59
GO:0042981	regulation of apoptotic process	BP	0.114606	7	84	644	13804	6	CF56703.5,CF15571.2,CF64293.16,CF63423.32,CF38447.27,CF65015.9,CF61185.75
GO:0010941	regulation of cell death	BP	0.114606	7	84	644	13804	4	CF56703.5,CF15571.2,CF64293.16,CF63423.32,CF38447.27,CF65015.9,CF61185.75
GO:0043067	regulation of programmed cell death	BP	0.114606	7	84	644	13804	5	CF56703.5,CF15571.2,CF64293.16,CF63423.32,CF38447.27,CF65015.9,CF61185.75
GO:0007160	cell-matrix adhesion	BP	0.118953	3	26	644	13804	5	CF57427.58,CF22095.26,CF22095.28
GO:0031589	cell-substrate adhesion	BP	0.118953	3	26	644	13804	4	CF57427.58,CF22095.26,CF22095.28
GO:0010629	negative regulation of gene expression	BP	0.120725	2	13	644	13804	5	CF32095.6,CF34531.24
GO:0015031	protein transport	BP	0.12737	19	282	644	13804	4	CF52069.4,CF56703.3,CF57229.1,CF41779.23,CF62373.6,CF27667.5,CF63639.1,CF61329.45,CF35925.14,CF21411.28,CF35989.33,CF59491.1,CF49949.7,CF41405.65,CF36987.13,CF35925.7,CF32463.17,CF1989.47,CF30983.10
GO:0006810	transport	BP	0.127841	94	1736	644	13804	3	CF5387.42,CF64061.17,CF36483.35,CF21411.39,CF61389.37,CF52069.4,CF56703.3,CF57229.1,CF54885.21,CF47691.27,CF41779.23,CF62373.6,CF27667.5,CF57527.36,CF10271.6,CF34309.1,CF30691.4,CF26513.23,CF55315.32,CF63639.1,CF62307.14,CF32099.37,CF64865.1,CF61329.45,CF35925.14,CF21411.28,CF60103.24,CF62335.7,CF30691.2,CF62253.21,CF58553.6,CF3959.14,CF12629.1,CF35989.33,CF41405.32,CF22095.58,CF36483.34,CF59491.…
GO:0008150	biological_process	BP	0.129374	404	8254	644	13804	1	CF36001.43,CF8073.1,CF64529.15,CF38447.60,CF16985.13,CF3811.19,CF56703.14,CF51643.42,CF5387.42,CF64061.17,CF56703.5,CF53331.2.1,CF57427.58,CF64565.1,CF36833.31,CF38447.17,CF48227.120,CF25859.5,CF37251.1,CF36483.35,CF27219.51,CF52797.7,CF21411.39,CF64399.8,CF26513.19,CF61389.37,CF41509.71,CF57527.19,CF63213.11,CF52069.4,CF52873.4,CF10699.29,CF52675.79,CF47619.21,CF56703.3,CF65015.31,CF64279.67,CF5…
GO:0007265	Ras protein signal transduction	BP	0.130863	4	42	644	13804	7	CF64559.33,CF27033.10,CF44339.28,CF56431.16
GO:0018095	protein polyglutamylation	BP	0.133541	1	3	644	13804	9	CF51643.42
GO:0006269	DNA replication, synthesis of RNA primer	BP	0.133541	1	3	644	13804	6	CF63929.18
GO:0008121	ubiquinol-cytochrome-c reductase activity	MF	0.133541	1	3	644	13804	6	CF725165.1
GO:0010970	microtubule-based transport	BP	0.133541	1	3	644	13804	6	CF12629.1
GO:0000159	protein phosphatase type 2A complex	CC	0.133541	1	3	644	13804	4	CF32099.54
GO:0008601	protein phosphatase type 2A regulator activity	MF	0.133541	1	3	644	13804	5	CF32099.54
GO:0031047	gene silencing by RNA	BP	0.133541	1	3	644	13804	5	CF34531.24
GO:0006659	phosphatidylserine biosynthetic process	BP	0.133541	1	3	644	13804	6	CF63493.9
GO:0003854	3-beta-hydroxy-delta5-steroid dehydrogenase activity	MF	0.133541	1	3	644	13804	6	CF16535.63
GO:0043564	Ku70:Ku80 complex	CC	0.133541	1	3	644	13804	4	CF7537.8
GO:0004890	GABA-A receptor activity	MF	0.133541	1	3	644	13804	6	CF16339.5
GO:0042318	penicillin biosynthetic process	BP	0.133541	1	3	644	13804	6	CF62497.1
GO:0042775	mitochondrial ATP synthesis coupled electron transport	BP	0.133541	1	3	644	13804	7	CF725165.1
GO:0016681	oxidoreductase activity, acting on diphenols and related substances as donors, cytochrome as acceptor	MF	0.133541	1	3	644	13804	5	CF725165.1
GO:0030705	cytoskeleton-dependent intracellular transport	BP	0.133541	1	3	644	13804	5	CF12629.1
GO:0006658	phosphatidylserine metabolic process	BP	0.133541	1	3	644	13804	6	CF63493.9
GO:0016229	steroid dehydrogenase activity	MF	0.133541	1	3	644	13804	4	CF16535.63
GO:0033764	steroid dehydrogenase activity, acting on the CH-OH group of donors, NAD or NADP as acceptor	MF	0.133541	1	3	644	13804	5	CF16535.63
GO:0022624	proteasome accessory complex	CC	0.133541	1	3	644	13804	4	CF60745.11
GO:0016778	diphosphotransferase activity	MF	0.133541	1	3	644	13804	5	CF62425.3.1
GO:0000097	sulfur amino acid biosynthetic process	BP	0.133541	1	3	644	13804	6	CF33489.18
GO:0009086	methionine biosynthetic process	BP	0.133541	1	3	644	13804	7	CF33489.18
GO:0051187	cofactor catabolic process	BP	0.133541	1	3	644	13804	5	CF57753.4
GO:0016999	antibiotic metabolic process	BP	0.133541	1	3	644	13804	5	CF62497.1
GO:0017000	antibiotic biosynthetic process	BP	0.133541	1	3	644	13804	5	CF62497.1
GO:0017144	drug metabolic process	BP	0.133541	1	3	644	13804	4	CF62497.1
GO:0030653	beta-lactam antibiotic metabolic process	BP	0.133541	1	3	644	13804	5	CF62497.1
GO:0030654	beta-lactam antibiotic biosynthetic process	BP	0.133541	1	3	644	13804	6	CF62497.1
GO:0042316	penicillin metabolic process	BP	0.133541	1	3	644	13804	5	CF62497.1
GO:0072338	cellular lactam metabolic process	BP	0.133541	1	3	644	13804	4	CF62497.1
GO:0072339	cellular lactam biosynthetic process	BP	0.133541	1	3	644	13804	5	CF62497.1
GO:0051184	cofactor transporter activity	MF	0.133541	1	3	644	13804	3	CF27219.55
GO:0051234	establishment of localization	BP	0.134008	94	1740	644	13804	2	CF5387.42,CF64061.17,CF36483.35,CF21411.39,CF61389.37,CF52069.4,CF56703.3,CF57229.1,CF54885.21,CF47691.27,CF41779.23,CF62373.6,CF27667.5,CF57527.36,CF10271.6,CF34309.1,CF30691.4,CF26513.23,CF55315.32,CF63639.1,CF62307.14,CF32099.37,CF64865.1,CF61329.45,CF35925.14,CF21411.28,CF60103.24,CF62335.7,CF30691.2,CF62253.21,CF58553.6,CF3959.14,CF12629.1,CF35989.33,CF41405.32,CF22095.58,CF36483.34,CF59491.…
GO:0007267	cell-cell signaling	BP	0.136674	2	14	644	13804	4	CF41509.74,CF20733.29
GO:0008565	protein transporter activity	MF	0.136674	2	14	644	13804	4	CF62373.6,CF49949.7
GO:0005125	cytokine activity	MF	0.136674	2	14	644	13804	5	CF5387.4,CF10839.17
GO:0072657	protein localization to membrane	BP	0.136674	2	14	644	13804	4	CF62373.6,CF35925.14
GO:0016620	oxidoreductase activity, acting on the aldehyde or oxo group of donors, NAD or NADP as acceptor	MF	0.136674	2	14	644	13804	5	CF53637.1,CF2671.1
GO:0005215	transporter activity	MF	0.138374	61	1085	644	13804	2	CF5387.42,CF64061.17,CF36483.35,CF61389.37,CF54885.21,CF47691.27,CF62373.6,CF30691.4,CF26513.23,CF725165.1,CF62307.14,CF32099.37,CF60103.24,CF62335.7,CF30691.2,CF62253.21,CF58553.6,CF3959.14,CF22095.58,CF36483.34,CF17795.69,CF49949.7,CF19717.5,CF8583.10,CF5387.26,CF15027.64,CF65053.6,CF58593.22,CF43873.3,CF60269.24,CF43733.4,CF65015.14,CF40483.2,CF4787.5,CF64981.19,CF62557.2,CF61389.38,CF30295.4,…
GO:0045184	establishment of protein localization	BP	0.139688	19	285	644	13804	3	CF52069.4,CF56703.3,CF57229.1,CF41779.23,CF62373.6,CF27667.5,CF63639.1,CF61329.45,CF35925.14,CF21411.28,CF35989.33,CF59491.1,CF49949.7,CF41405.65,CF36987.13,CF35925.7,CF32463.17,CF1989.47,CF30983.10
GO:0032313	regulation of Rab GTPase activity	BP	0.14023	3	28	644	13804	8	CF50109.17,CF63231.1,CF18541.32
GO:0015296	anion:cation symporter activity	MF	0.14023	3	28	644	13804	7	CF47691.27,CF59443.8,CF59443.5
GO:0032483	regulation of Rab protein signal transduction	BP	0.14023	3	28	644	13804	8	CF50109.17,CF63231.1,CF18541.32
GO:0051056	regulation of small GTPase mediated signal transduction	BP	0.146362	8	101	644	13804	6	CF38447.60,CF64559.33,CF27033.10,CF44339.28,CF50109.17,CF56431.16,CF63231.1,CF18541.32
GO:0016763	transferase activity, transferring pentosyl groups	MF	0.147946	4	44	644	13804	5	CF48227.124,CF62487.16,CF60969.29,CF60269.6
GO:0006026	aminoglycan catabolic process	BP	0.151314	3	29	644	13804	6	CF58153.21,CF41779.12,CF231.7
GO:0004177	aminopeptidase activity	MF	0.15305	2	15	644	13804	7	CF27281.11,CF22657.20
GO:0090150	establishment of protein localization to membrane	BP	0.15305	2	15	644	13804	4	CF62373.6,CF35925.14
GO:0003899	DNA-directed RNA polymerase activity	MF	0.162664	3	30	644	13804	7	CF25859.5,CF37251.1,CF63929.18
GO:0005097	Rab GTPase activator activity	MF	0.162664	3	30	644	13804	6	CF50109.17,CF63231.1,CF18541.32
GO:0016853	isomerase activity	MF	0.164408	6	75	644	13804	3	CF38493.14,CF7151.1,CF23939.19,CF19831.15,CF26237.73,CF21959.13
GO:0016884	carbon-nitrogen ligase activity, with glutamine as amido-N-donor	MF	0.169779	2	16	644	13804	5	CF58903.1,CF17795.35
GO:0008170	N-methyltransferase activity	MF	0.169779	2	16	644	13804	6	CF37027.9,CF21407.2
GO:0046907	intracellular transport	BP	0.172188	15	220	644	13804	4	CF52069.4,CF56703.3,CF57229.1,CF41779.23,CF62373.6,CF63639.1,CF35925.14,CF12629.1,CF35989.33,CF49949.7,CF41405.65,CF52675.52,CF35925.7,CF32463.17,CF1989.47
GO:0033036	macromolecule localization	BP	0.172903	21	329	644	13804	3	CF52069.4,CF56703.3,CF57229.1,CF41779.23,CF62373.6,CF27667.5,CF63639.1,CF61329.45,CF35925.14,CF21411.28,CF35989.33,CF59491.1,CF49949.7,CF41405.65,CF24877.1,CF36987.13,CF35925.7,CF13299.7,CF32463.17,CF1989.47,CF30983.10
GO:0016226	iron-sulfur cluster assembly	BP	0.173972	1	4	644	13804	4	CF8073.1
GO:0043065	positive regulation of apoptotic process	BP	0.173972	1	4	644	13804	6	CF56703.5
GO:0000776	kinetochore	CC	0.173972	1	4	644	13804	4	CF58803.2
GO:0000062	fatty-acyl-CoA binding	MF	0.173972	1	4	644	13804	5	CF36483.30
GO:0003896	DNA primase activity	MF	0.173972	1	4	644	13804	8	CF63929.18
GO:0005581	collagen	CC	0.173972	1	4	644	13804	3	CF27219.25
GO:0015889	cobalamin transport	BP	0.173972	1	4	644	13804	5	CF57527.36
GO:0006909	phagocytosis	BP	0.173972	1	4	644	13804	4	CF10271.6
GO:0006206	pyrimidine nucleobase metabolic process	BP	0.173972	1	4	644	13804	6	CF62487.16
GO:0019236	response to pheromone	BP	0.173972	1	4	644	13804	5	CF32293.9
GO:0005024	transforming growth factor beta-activated receptor activity	MF	0.173972	1	4	644	13804	7	CF34531.104
GO:0008312	7S RNA binding	MF	0.173972	1	4	644	13804	6	CF35925.14
GO:0048500	signal recognition particle	CC	0.173972	1	4	644	13804	4	CF35925.14
GO:0003910	DNA ligase (ATP) activity	MF	0.173972	1	4	644	13804	6	CF231.39
GO:0006777	Mo-molybdopterin cofactor biosynthetic process	BP	0.173972	1	4	644	13804	7	CF35381.17
GO:0006306	DNA methylation	BP	0.173972	1	4	644	13804	5	CF48227.110
GO:0006303	double-strand break repair via nonhomologous end joining	BP	0.173972	1	4	644	13804	6	CF7537.8
GO:0017069	snRNA binding	MF	0.173972	1	4	644	13804	6	CF20733.27
GO:0032934	sterol binding	MF	0.173972	1	4	644	13804	5	CF14127.36
GO:0005351	sugar:hydrogen symporter activity	MF	0.173972	1	4	644	13804	7	CF53289.8
GO:0031163	metallo-sulfur cluster assembly	BP	0.173972	1	4	644	13804	5	CF8073.1
GO:0010942	positive regulation of cell death	BP	0.173972	1	4	644	13804	4	CF56703.5
GO:0043068	positive regulation of programmed cell death	BP	0.173972	1	4	644	13804	5	CF56703.5
GO:0016863	intramolecular oxidoreductase activity, transposing C=C bonds	MF	0.173972	1	4	644	13804	5	CF19831.15
GO:0051180	vitamin transport	BP	0.173972	1	4	644	13804	4	CF57527.36
GO:0016679	oxidoreductase activity, acting on diphenols and related substances as donors	MF	0.173972	1	4	644	13804	4	CF725165.1
GO:0006473	protein acetylation	BP	0.173972	1	4	644	13804	8	CF63597.4.2
GO:0006475	internal protein amino acid acetylation	BP	0.173972	1	4	644	13804	9	CF63597.4.2
GO:0018393	internal peptidyl-lysine acetylation	BP	0.173972	1	4	644	13804	10	CF63597.4.2
GO:0018394	peptidyl-lysine acetylation	BP	0.173972	1	4	644	13804	9	CF63597.4.2
GO:0003909	DNA ligase activity	MF	0.173972	1	4	644	13804	5	CF231.39
GO:0008287	protein serine/threonine phosphatase complex	CC	0.173972	1	4	644	13804	3	CF32099.54
GO:0019888	protein phosphatase regulator activity	MF	0.173972	1	4	644	13804	4	CF32099.54
GO:0016458	gene silencing	BP	0.173972	1	4	644	13804	4	CF34531.24
GO:0051189	prosthetic group metabolic process	BP	0.173972	1	4	644	13804	5	CF35381.17
GO:0019720	Mo-molybdopterin cofactor metabolic process	BP	0.173972	1	4	644	13804	6	CF35381.17
GO:0032324	molybdopterin cofactor biosynthetic process	BP	0.173972	1	4	644	13804	6	CF35381.17
GO:0043545	molybdopterin cofactor metabolic process	BP	0.173972	1	4	644	13804	5	CF35381.17
GO:0006304	DNA modification	BP	0.173972	1	4	644	13804	6	CF48227.110
GO:0006305	DNA alkylation	BP	0.173972	1	4	644	13804	7	CF48227.110
GO:0044728	DNA methylation or demethylation	BP	0.173972	1	4	644	13804	7	CF48227.110
GO:0000726	non-recombinational repair	BP	0.173972	1	4	644	13804	5	CF7537.8
GO:0006555	methionine metabolic process	BP	0.173972	1	4	644	13804	6	CF33489.18
GO:0019748	secondary metabolic process	BP	0.173972	1	4	644	13804	4	CF62497.1
GO:0044550	secondary metabolite biosynthetic process	BP	0.173972	1	4	644	13804	5	CF62497.1
GO:0043178	alcohol binding	MF	0.173972	1	4	644	13804	4	CF14127.36
GO:0005402	cation:sugar symporter activity	MF	0.173972	1	4	644	13804	6	CF53289.8
GO:0015295	solute:hydrogen symporter activity	MF	0.173972	1	4	644	13804	8	CF53289.8
GO:0016790	thiolester hydrolase activity	MF	0.17457	6	77	644	13804	5	CF36001.43,CF12851.25,CF60679.4,CF61535.20,CF18541.7,CF38285.31
GO:0051179	localization	BP	0.179449	94	1766	644	13804	2	CF5387.42,CF64061.17,CF36483.35,CF21411.39,CF61389.37,CF52069.4,CF56703.3,CF57229.1,CF54885.21,CF47691.27,CF41779.23,CF62373.6,CF27667.5,CF57527.36,CF10271.6,CF34309.1,CF30691.4,CF26513.23,CF55315.32,CF63639.1,CF62307.14,CF32099.37,CF64865.1,CF61329.45,CF35925.14,CF21411.28,CF60103.24,CF62335.7,CF30691.2,CF62253.21,CF58553.6,CF3959.14,CF12629.1,CF35989.33,CF41405.32,CF22095.58,CF36483.34,CF59491.…
GO:0008104	protein localization	BP	0.181129	19	294	644	13804	4	CF52069.4,CF56703.3,CF57229.1,CF41779.23,CF62373.6,CF27667.5,CF63639.1,CF61329.45,CF35925.14,CF21411.28,CF35989.33,CF59491.1,CF49949.7,CF41405.65,CF36987.13,CF35925.7,CF32463.17,CF1989.47,CF30983.10
GO:0004970	ionotropic glutamate receptor activity	MF	0.186078	3	32	644	13804	6	CF58553.6,CF51689.16,CF61233.36
GO:0005234	extracellular-glutamate-gated ion channel activity	MF	0.186078	3	32	644	13804	10	CF58553.6,CF51689.16,CF61233.36
GO:0008094	DNA-dependent ATPase activity	MF	0.186078	3	32	644	13804	10	CF55111.9,CF61389.46,CF7537.8
GO:0008066	glutamate receptor activity	MF	0.186078	3	32	644	13804	5	CF58553.6,CF51689.16,CF61233.36
GO:0005099	Ras GTPase activator activity	MF	0.186078	3	32	644	13804	5	CF50109.17,CF63231.1,CF18541.32
GO:0015934	large ribosomal subunit	CC	0.186792	2	17	644	13804	5	CF64013.8,CF27749.28
GO:0004221	ubiquitin thiolesterase activity	MF	0.187662	5	56	644	13804	5	CF36001.43,CF12851.25,CF60679.4,CF18541.7,CF38285.31
GO:0036459	ubiquitinyl hydrolase activity	MF	0.187662	5	56	644	13804	4	CF36001.43,CF12851.25,CF60679.4,CF18541.7,CF38285.31
GO:0032993	protein-DNA complex	CC	0.198098	3	33	644	13804	3	CF64565.1,CF58803.2,CF55129.26
GO:0006814	sodium ion transport	BP	0.199282	5	59	644	13804	7	CF62253.21,CF19717.5,CF5387.26,CF65015.20,CF5387.29
GO:0044427	chromosomal part	CC	0.203768	5	60	644	13804	4	CF64565.1,CF58803.2,CF55111.9,CF55129.26,CF64953.7
GO:0006954	inflammatory response	BP	0.204027	2	18	644	13804	5	CF5387.4,CF10839.17
GO:0031418	L-ascorbic acid binding	MF	0.204027	2	18	644	13804	5	CF5663.55,CF48227.100
GO:0005164	tumor necrosis factor receptor binding	MF	0.204027	2	18	644	13804	7	CF39875.17,CF3799.10
GO:0046474	glycerophospholipid biosynthetic process	BP	0.204027	2	18	644	13804	6	CF63493.9,CF28647.8
GO:0016903	oxidoreductase activity, acting on the aldehyde or oxo group of donors	MF	0.204027	2	18	644	13804	4	CF53637.1,CF2671.1
GO:0010605	negative regulation of macromolecule metabolic process	BP	0.204027	2	18	644	13804	4	CF32095.6,CF34531.24
GO:0005126	cytokine receptor binding	MF	0.204027	2	18	644	13804	5	CF39875.17,CF3799.10
GO:0032813	tumor necrosis factor receptor superfamily binding	MF	0.204027	2	18	644	13804	6	CF39875.17,CF3799.10
GO:0006886	intracellular protein transport	BP	0.20787	13	190	644	13804	5	CF52069.4,CF56703.3,CF57229.1,CF41779.23,CF62373.6,CF63639.1,CF35925.14,CF35989.33,CF49949.7,CF41405.65,CF35925.7,CF32463.17,CF1989.47
GO:0015012	heparan sulfate proteoglycan biosynthetic process	BP	0.21252	1	5	644	13804	5	CF16985.13
GO:0005761	mitochondrial ribosome	CC	0.21252	1	5	644	13804	4	CF32099.11
GO:0004571	mannosyl-oligosaccharide 1,2-alpha-mannosidase activity	MF	0.21252	1	5	644	13804	9	CF8583.6
GO:0017137	Rab GTPase binding	MF	0.21252	1	5	644	13804	8	CF57229.1
GO:0005201	extracellular matrix structural constituent	MF	0.21252	1	5	644	13804	3	CF27219.25
GO:0016125	sterol metabolic process	BP	0.21252	1	5	644	13804	6	CF19831.15
GO:0004645	phosphorylase activity	MF	0.21252	1	5	644	13804	6	CF62487.16
GO:0006614	SRP-dependent cotranslational protein targeting to membrane	BP	0.21252	1	5	644	13804	7	CF35925.14
GO:0043022	ribosome binding	MF	0.21252	1	5	644	13804	4	CF36483.52
GO:0005869	dynactin complex	CC	0.21252	1	5	644	13804	5	CF12629.1
GO:0006694	steroid biosynthetic process	BP	0.21252	1	5	644	13804	6	CF16535.63
GO:0051920	peroxiredoxin activity	MF	0.21252	1	5	644	13804	5	CF33047.5
GO:0042162	telomeric DNA binding	MF	0.21252	1	5	644	13804	7	CF7537.8
GO:0031409	pigment binding	MF	0.21252	1	5	644	13804	3	CF64707.2
GO:0006400	tRNA modification	BP	0.21252	1	5	644	13804	7	CF60269.6
GO:0030915	Smc5-Smc6 complex	CC	0.21252	1	5	644	13804	4	CF64953.7
GO:0000030	mannosyltransferase activity	MF	0.21252	1	5	644	13804	6	CF40617.3
GO:0005432	calcium:sodium antiporter activity	MF	0.21252	1	5	644	13804	10	CF56203.1.1
GO:0008643	carbohydrate transport	BP	0.21252	1	5	644	13804	4	CF53289.8
GO:0006029	proteoglycan metabolic process	BP	0.21252	1	5	644	13804	6	CF16985.13
GO:0030166	proteoglycan biosynthetic process	BP	0.21252	1	5	644	13804	7	CF16985.13
GO:0030201	heparan sulfate proteoglycan metabolic process	BP	0.21252	1	5	644	13804	5	CF16985.13
GO:0000313	organellar ribosome	CC	0.21252	1	5	644	13804	3	CF32099.11
GO:0015924	mannosyl-oligosaccharide mannosidase activity	MF	0.21252	1	5	644	13804	8	CF8583.6
GO:0034508	centromere complex assembly	BP	0.21252	1	5	644	13804	5	CF58803.2
GO:0006119	oxidative phosphorylation	BP	0.21252	1	5	644	13804	5	CF725165.1
GO:0042773	ATP synthesis coupled electron transport	BP	0.21252	1	5	644	13804	6	CF725165.1
GO:0043543	protein acylation	BP	0.21252	1	5	644	13804	7	CF63597.4.2
GO:0016886	ligase activity, forming phosphoric ester bonds	MF	0.21252	1	5	644	13804	4	CF231.39
GO:0019208	phosphatase regulator activity	MF	0.21252	1	5	644	13804	3	CF32099.54
GO:0043094	cellular metabolic compound salvage	BP	0.21252	1	5	644	13804	5	CF33489.18
GO:0006081	cellular aldehyde metabolic process	BP	0.21252	1	5	644	13804	4	CF61535.20
GO:0042440	pigment metabolic process	BP	0.21252	1	5	644	13804	4	CF57753.4
GO:0015368	calcium:cation antiporter activity	MF	0.21252	1	5	644	13804	9	CF56203.1.1
GO:0005496	steroid binding	MF	0.21252	1	5	644	13804	4	CF14127.36
GO:0015144	carbohydrate transmembrane transporter activity	MF	0.21252	1	5	644	13804	4	CF53289.8
GO:0051119	sugar transmembrane transporter activity	MF	0.21252	1	5	644	13804	5	CF53289.8
GO:1901476	carbohydrate transporter activity	MF	0.21252	1	5	644	13804	3	CF53289.8
GO:0006260	DNA replication	BP	0.213591	5	62	644	13804	6	CF52797.7,CF55111.9,CF63929.18,CF61389.46,CF1811.4
GO:0016616	oxidoreductase activity, acting on the CH-OH group of donors, NAD or NADP as acceptor	MF	0.213591	5	62	644	13804	5	CF63423.21,CF38113.5,CF16535.63,CF38167.8,CF493.27
GO:0044802	single-organism membrane organization	BP	0.221425	2	19	644	13804	3	CF62373.6,CF35925.14
GO:0061024	membrane organization	BP	0.221425	2	19	644	13804	4	CF62373.6,CF35925.14
GO:0009892	negative regulation of metabolic process	BP	0.221425	2	19	644	13804	3	CF32095.6,CF34531.24
GO:0045017	glycerolipid biosynthetic process	BP	0.221425	2	19	644	13804	5	CF63493.9,CF28647.8
GO:0034062	RNA polymerase activity	MF	0.222656	3	35	644	13804	6	CF25859.5,CF37251.1,CF63929.18
GO:0008083	growth factor activity	MF	0.238935	2	20	644	13804	5	CF2335.31,CF52377.7
GO:0004003	ATP-dependent DNA helicase activity	MF	0.238935	2	20	644	13804	10	CF61389.46,CF7537.8
GO:0048029	monosaccharide binding	MF	0.238935	2	20	644	13804	4	CF5663.55,CF48227.100
GO:0007264	small GTPase mediated signal transduction	BP	0.238959	16	249	644	13804	6	CF38447.60,CF52069.4,CF27667.5,CF7323.9,CF63639.1,CF61329.45,CF35989.33,CF64559.33,CF59491.1,CF27033.10,CF44339.28,CF56431.16,CF36987.13,CF35925.7,CF1989.47,CF30983.10
GO:0004725	protein tyrosine phosphatase activity	MF	0.242571	5	67	644	13804	8	CF33047.15,CF42973.1,CF48227.65,CF52471.1,CF3959.2
GO:0004675	transmembrane receptor protein serine/threonine kinase activity	MF	0.249272	1	6	644	13804	6	CF34531.104
GO:0004185	serine-type carboxypeptidase activity	MF	0.249272	1	6	644	13804	7	CF12611.13
GO:0005242	inward rectifier potassium channel activity	MF	0.249272	1	6	644	13804	8	CF65015.14
GO:0007268	synaptic transmission	BP	0.249272	1	6	644	13804	5	CF20733.29
GO:0051539	4 iron, 4 sulfur cluster binding	MF	0.249272	1	6	644	13804	5	CF4427.19
GO:0018200	peptidyl-glutamic acid modification	BP	0.249272	1	6	644	13804	8	CF51643.42
GO:0044420	extracellular matrix part	CC	0.249272	1	6	644	13804	2	CF27219.25
GO:0006613	cotranslational protein targeting to membrane	BP	0.249272	1	6	644	13804	6	CF35925.14
GO:0022618	ribonucleoprotein complex assembly	BP	0.249272	1	6	644	13804	5	CF36483.52
GO:0071826	ribonucleoprotein complex subunit organization	BP	0.249272	1	6	644	13804	5	CF36483.52
GO:0043021	ribonucleoprotein complex binding	MF	0.249272	1	6	644	13804	3	CF36483.52
GO:0070008	serine-type exopeptidase activity	MF	0.249272	1	6	644	13804	6	CF12611.13
GO:0000096	sulfur amino acid metabolic process	BP	0.249272	1	6	644	13804	5	CF33489.18
GO:0016787	hydrolase activity	MF	0.251236	94	1799	644	13804	3	CF36001.43,CF36833.31,CF52069.4,CF64279.67,CF57011.32,CF8583.6,CF4081.1,CF48227.29,CF55111.9,CF33047.15,CF63699.5,CF63551.9,CF31781.12,CF12851.25,CF48227.129,CF27667.5,CF61389.46,CF63115.9,CF35209.11,CF725587.1,CF10617.2,CF53827.11,CF26009.5,CF42089.13,CF32095.10,CF61329.45,CF43585.3,CF58153.21,CF16885.1,CF34677.6,CF58903.1,CF60269.43,CF12931.5,CF52589.1,CF63423.32,CF59491.1,CF62393.25,CF60679.4,…
GO:1902578	single-organism localization	BP	0.256509	2	21	644	13804	3	CF62373.6,CF35925.14
GO:1902580	single-organism cellular localization	BP	0.256509	2	21	644	13804	4	CF62373.6,CF35925.14
GO:0044106	cellular amine metabolic process	BP	0.256509	2	21	644	13804	5	CF46507.22,CF62497.1
GO:1902531	regulation of intracellular signal transduction	BP	0.259527	8	108	644	13804	5	CF38447.60,CF64559.33,CF27033.10,CF44339.28,CF50109.17,CF56431.16,CF63231.1,CF18541.32
GO:0051536	iron-sulfur cluster binding	MF	0.260485	3	38	644	13804	4	CF8073.1,CF4427.19,CF42345.2
GO:0016567	protein ubiquitination	BP	0.260485	3	38	644	13804	9	CF42729.3,CF54663.1,CF59629.13
GO:0008080	N-acetyltransferase activity	MF	0.260485	3	38	644	13804	7	CF61403.5,CF63597.4.2,CF61765.14
GO:0051540	metal cluster binding	MF	0.260485	3	38	644	13804	3	CF8073.1,CF4427.19,CF42345.2
GO:0016407	acetyltransferase activity	MF	0.260485	3	38	644	13804	6	CF61403.5,CF63597.4.2,CF61765.14
GO:0006650	glycerophospholipid metabolic process	BP	0.260485	3	38	644	13804	6	CF63493.9,CF41405.65,CF28647.8
GO:0032318	regulation of Ras GTPase activity	BP	0.260485	3	38	644	13804	7	CF50109.17,CF63231.1,CF18541.32
GO:0005694	chromosome	CC	0.262551	5	70	644	13804	5	CF64565.1,CF58803.2,CF55111.9,CF55129.26,CF64953.7
GO:0016641	oxidoreductase activity, acting on the CH-NH2 group of donors, oxygen as acceptor	MF	0.274101	2	22	644	13804	5	CF5663.14,CF3743.63
GO:0072527	pyrimidine-containing compound metabolic process	BP	0.274101	2	22	644	13804	5	CF62487.16,CF62425.3.1
GO:0004180	carboxypeptidase activity	MF	0.274101	2	22	644	13804	7	CF725587.1,CF12611.13
GO:0015297	antiporter activity	MF	0.274101	2	22	644	13804	6	CF3959.14,CF56203.1.1
GO:0006952	defense response	BP	0.274101	2	22	644	13804	4	CF5387.4,CF10839.17
GO:0017111	nucleoside-triphosphatase activity	MF	0.277328	35	620	644	13804	7	CF36833.31,CF52069.4,CF4081.1,CF48227.29,CF55111.9,CF63699.5,CF48227.129,CF27667.5,CF61389.46,CF10617.2,CF26009.5,CF42089.13,CF61329.45,CF16885.1,CF34677.6,CF59491.1,CF8583.10,CF7537.8,CF26513.13,CF44735.16,CF3743.47,CF21411.42,CF55631.3,CF24877.1,CF36987.13,CF32099.28,CF35925.7,CF16525.14,CF13299.7,CF59079.32,CF61591.7,CF1989.47,CF30983.10,CF55803.2,CF42795.11
GO:1901564	organonitrogen compound metabolic process	BP	0.281738	35	621	644	13804	4	CF64529.15,CF38447.17,CF52069.4,CF10699.29,CF52675.79,CF31777.43,CF27667.5,CF62487.16,CF26513.9,CF61329.45,CF30295.3,CF58153.21,CF59491.1,CF63493.9,CF35381.17,CF3709.12,CF41405.59,CF26513.8,CF41779.12,CF60269.6,CF50109.17,CF62425.3.1,CF14161.7,CF33489.18,CF63231.1,CF36987.13,CF35925.7,CF231.7,CF57753.4,CF18541.32,CF1989.47,CF46507.22,CF56431.6,CF30983.10,CF62497.1
GO:0031419	cobalamin binding	MF	0.284311	1	7	644	13804	5	CF57527.36
GO:0005452	inorganic anion exchanger activity	MF	0.284311	1	7	644	13804	8	CF3959.14
GO:0004656	procollagen-proline 4-dioxygenase activity	MF	0.284311	1	7	644	13804	8	CF5663.55
GO:0005247	voltage-gated chloride channel activity	MF	0.284311	1	7	644	13804	9	CF16535.98
GO:0004077	biotin-[acetyl-CoA-carboxylase] ligase activity	MF	0.284311	1	7	644	13804	6	CF10271.31
GO:0015301	anion:anion antiporter activity	MF	0.284311	1	7	644	13804	7	CF3959.14
GO:0040029	regulation of gene expression, epigenetic	BP	0.284311	1	7	644	13804	6	CF48227.110
GO:0019798	procollagen-proline dioxygenase activity	MF	0.284311	1	7	644	13804	7	CF5663.55
GO:0031543	peptidyl-proline dioxygenase activity	MF	0.284311	1	7	644	13804	6	CF5663.55
GO:0031545	peptidyl-proline 4-dioxygenase activity	MF	0.284311	1	7	644	13804	7	CF5663.55
GO:0006778	porphyrin-containing compound metabolic process	BP	0.284311	1	7	644	13804	5	CF57753.4
GO:0018271	biotin-protein ligase activity	MF	0.284311	1	7	644	13804	5	CF10271.31
GO:0034613	cellular protein localization	BP	0.284422	13	200	644	13804	5	CF52069.4,CF56703.3,CF57229.1,CF41779.23,CF62373.6,CF63639.1,CF35925.14,CF35989.33,CF49949.7,CF41405.65,CF35925.7,CF32463.17,CF1989.47
GO:0070727	cellular macromolecule localization	BP	0.284422	13	200	644	13804	4	CF52069.4,CF56703.3,CF57229.1,CF41779.23,CF62373.6,CF63639.1,CF35925.14,CF35989.33,CF49949.7,CF41405.65,CF35925.7,CF32463.17,CF1989.47
GO:0007018	microtubule-based movement	BP	0.285836	6	83	644	13804	5	CF4081.1,CF12629.1,CF3743.47,CF55631.3,CF59079.32,CF42795.11
GO:0006835	dicarboxylic acid transport	BP	0.291672	2	23	644	13804	6	CF59443.8,CF59443.5
GO:0017153	sodium:dicarboxylate symporter activity	MF	0.291672	2	23	644	13804	7	CF59443.8,CF59443.5
GO:0016638	oxidoreductase activity, acting on the CH-NH2 group of donors	MF	0.291672	2	23	644	13804	4	CF5663.14,CF3743.63
GO:0005310	dicarboxylic acid transmembrane transporter activity	MF	0.291672	2	23	644	13804	7	CF59443.8,CF59443.5
GO:0051649	establishment of localization in cell	BP	0.29998	15	239	644	13804	3	CF52069.4,CF56703.3,CF57229.1,CF41779.23,CF62373.6,CF63639.1,CF35925.14,CF12629.1,CF35989.33,CF49949.7,CF41405.65,CF52675.52,CF35925.7,CF32463.17,CF1989.47
GO:0005783	endoplasmic reticulum	CC	0.306489	4	52	644	13804	4	CF16985.13,CF19831.15,CF21411.28,CF5663.55
GO:0005871	kinesin complex	CC	0.306489	4	52	644	13804	5	CF4081.1,CF3743.47,CF55631.3,CF42795.11
GO:0008238	exopeptidase activity	MF	0.306489	4	52	644	13804	6	CF725587.1,CF12611.13,CF27281.11,CF22657.20
GO:0009966	regulation of signal transduction	BP	0.308918	9	130	644	13804	4	CF38447.60,CF30275.5.1,CF64559.33,CF27033.10,CF44339.28,CF50109.17,CF56431.16,CF63231.1,CF18541.32
GO:0010646	regulation of cell communication	BP	0.308918	9	130	644	13804	4	CF38447.60,CF30275.5.1,CF64559.33,CF27033.10,CF44339.28,CF50109.17,CF56431.16,CF63231.1,CF18541.32
GO:0016462	pyrophosphatase activity	MF	0.309034	35	627	644	13804	6	CF36833.31,CF52069.4,CF4081.1,CF48227.29,CF55111.9,CF63699.5,CF48227.129,CF27667.5,CF61389.46,CF10617.2,CF26009.5,CF42089.13,CF61329.45,CF16885.1,CF34677.6,CF59491.1,CF8583.10,CF7537.8,CF26513.13,CF44735.16,CF3743.47,CF21411.42,CF55631.3,CF24877.1,CF36987.13,CF32099.28,CF35925.7,CF16525.14,CF13299.7,CF59079.32,CF61591.7,CF1989.47,CF30983.10,CF55803.2,CF42795.11
GO:0016818	hydrolase activity, acting on acid anhydrides, in phosphorus-containing anhydrides	MF	0.309034	35	627	644	13804	5	CF36833.31,CF52069.4,CF4081.1,CF48227.29,CF55111.9,CF63699.5,CF48227.129,CF27667.5,CF61389.46,CF10617.2,CF26009.5,CF42089.13,CF61329.45,CF16885.1,CF34677.6,CF59491.1,CF8583.10,CF7537.8,CF26513.13,CF44735.16,CF3743.47,CF21411.42,CF55631.3,CF24877.1,CF36987.13,CF32099.28,CF35925.7,CF16525.14,CF13299.7,CF59079.32,CF61591.7,CF1989.47,CF30983.10,CF55803.2,CF42795.11
GO:0004553	hydrolase activity, hydrolyzing O-glycosyl compounds	MF	0.309135	10	148	644	13804	5	CF57011.32,CF8583.6,CF58153.21,CF62393.25,CF47515.1,CF41779.12,CF50739.1,CF231.7,CF58949.2,CF50739.2
GO:0009451	RNA modification	BP	0.309187	2	24	644	13804	6	CF60269.6,CF41309.21
GO:0006928	cellular component movement	BP	0.310835	6	89	644	13804	4	CF4081.1,CF12629.1,CF3743.47,CF55631.3,CF59079.32,CF42795.11
GO:0016614	oxidoreductase activity, acting on CH-OH group of donors	MF	0.3157	6	90	644	13804	4	CF63423.21,CF38113.5,CF16535.63,CF38167.8,CF493.27,CF60661.25
GO:0000922	spindle pole	CC	0.317717	1	8	644	13804	4	CF63213.11
GO:0050909	sensory perception of taste	BP	0.317717	1	8	644	13804	8	CF13457.7
GO:0006821	chloride transport	BP	0.317717	1	8	644	13804	7	CF16535.98
GO:0042559	pteridine-containing compound biosynthetic process	BP	0.317717	1	8	644	13804	6	CF64529.15
GO:0005759	mitochondrial matrix	CC	0.317717	1	8	644	13804	5	CF32099.11
GO:0009112	nucleobase metabolic process	BP	0.317717	1	8	644	13804	5	CF62487.16
GO:0022904	respiratory electron transport chain	BP	0.317717	1	8	644	13804	5	CF725165.1
GO:0007606	sensory perception of chemical stimulus	BP	0.317717	1	8	644	13804	7	CF13457.7
GO:0009067	aspartate family amino acid biosynthetic process	BP	0.317717	1	8	644	13804	7	CF33489.18
GO:0005254	chloride channel activity	MF	0.317717	1	8	644	13804	8	CF16535.98
GO:0008308	voltage-gated anion channel activity	MF	0.317717	1	8	644	13804	8	CF16535.98
GO:0003779	actin binding	MF	0.319178	4	54	644	13804	5	CF53113.21,CF42417.4,CF53113.18,CF53113.19
GO:0004866	endopeptidase inhibitor activity	MF	0.319178	4	54	644	13804	5	CF1553.5,CF51277.3,CF3709.12,CF22095.59
GO:0061135	endopeptidase regulator activity	MF	0.319178	4	54	644	13804	4	CF1553.5,CF51277.3,CF3709.12,CF22095.59
GO:0023051	regulation of signaling	BP	0.320115	9	131	644	13804	3	CF38447.60,CF30275.5.1,CF64559.33,CF27033.10,CF44339.28,CF50109.17,CF56431.16,CF63231.1,CF18541.32
GO:0005578	proteinaceous extracellular matrix	CC	0.326611	2	25	644	13804	3	CF27219.25,CF32013.20
GO:0005319	lipid transporter activity	MF	0.326611	2	25	644	13804	4	CF24877.1,CF13299.7
GO:0006644	phospholipid metabolic process	BP	0.332949	4	56	644	13804	5	CF21407.2,CF63493.9,CF41405.65,CF28647.8
GO:0051186	cofactor metabolic process	BP	0.332949	4	56	644	13804	4	CF64529.15,CF35381.17,CF62425.3.1,CF57753.4
GO:1901136	carbohydrate derivative catabolic process	BP	0.338499	14	225	644	13804	5	CF52069.4,CF27667.5,CF61329.45,CF58153.21,CF59491.1,CF41779.12,CF50109.17,CF63231.1,CF36987.13,CF35925.7,CF231.7,CF18541.32,CF1989.47,CF30983.10
GO:0005096	GTPase activator activity	MF	0.340195	4	57	644	13804	4	CF38447.60,CF50109.17,CF63231.1,CF18541.32
GO:0015711	organic anion transport	BP	0.340195	4	57	644	13804	5	CF24877.1,CF13299.7,CF59443.8,CF59443.5
GO:0015081	sodium ion transmembrane transporter activity	MF	0.34195	12	188	644	13804	9	CF60103.24,CF62253.21,CF22095.58,CF19717.5,CF5387.26,CF43733.4,CF64981.19,CF5387.29,CF56203.1.1,CF59443.8,CF5387.37,CF59443.5
GO:0016817	hydrolase activity, acting on acid anhydrides	MF	0.342658	35	634	644	13804	4	CF36833.31,CF52069.4,CF4081.1,CF48227.29,CF55111.9,CF63699.5,CF48227.129,CF27667.5,CF61389.46,CF10617.2,CF26009.5,CF42089.13,CF61329.45,CF16885.1,CF34677.6,CF59491.1,CF8583.10,CF7537.8,CF26513.13,CF44735.16,CF3743.47,CF21411.42,CF55631.3,CF24877.1,CF36987.13,CF32099.28,CF35925.7,CF16525.14,CF13299.7,CF59079.32,CF61591.7,CF1989.47,CF30983.10,CF55803.2,CF42795.11
GO:0003950	NAD+ ADP-ribosyltransferase activity	MF	0.343916	2	26	644	13804	6	CF48227.124,CF60969.29
GO:0040007	growth	BP	0.343916	2	26	644	13804	2	CF2335.31,CF52377.7
GO:0005789	endoplasmic reticulum membrane	CC	0.343916	2	26	644	13804	4	CF16985.13,CF21411.28
GO:0042175	nuclear outer membrane-endoplasmic reticulum membrane network	CC	0.343916	2	26	644	13804	3	CF16985.13,CF21411.28
GO:0098589	membrane region	CC	0.343916	2	26	644	13804	3	CF16985.13,CF21411.28
GO:0003840	gamma-glutamyltransferase activity	MF	0.349566	1	9	644	13804	6	CF52675.79
GO:0000123	histone acetyltransferase complex	CC	0.349566	1	9	644	13804	5	CF27219.34
GO:0006284	base-excision repair	BP	0.349566	1	9	644	13804	5	CF4427.19
GO:0001510	RNA methylation	BP	0.349566	1	9	644	13804	5	CF41309.21
GO:0042558	pteridine-containing compound metabolic process	BP	0.349566	1	9	644	13804	5	CF64529.15
GO:0005819	spindle	CC	0.349566	1	9	644	13804	4	CF63213.11
GO:0018205	peptidyl-lysine modification	BP	0.349566	1	9	644	13804	8	CF63597.4.2
GO:0031248	protein acetyltransferase complex	CC	0.349566	1	9	644	13804	4	CF27219.34
GO:1902493	acetyltransferase complex	CC	0.349566	1	9	644	13804	6	CF27219.34
GO:0009066	aspartate family amino acid metabolic process	BP	0.349566	1	9	644	13804	6	CF33489.18
GO:0016917	GABA receptor activity	MF	0.349566	1	9	644	13804	5	CF16339.5
GO:0005253	anion channel activity	MF	0.349566	1	9	644	13804	7	CF16535.98
GO:0008484	sulfuric ester hydrolase activity	MF	0.361075	2	27	644	13804	5	CF60269.43,CF43873.15
GO:0008235	metalloexopeptidase activity	MF	0.361075	2	27	644	13804	7	CF725587.1,CF27281.11
GO:0044432	endoplasmic reticulum part	CC	0.361075	2	27	644	13804	4	CF16985.13,CF21411.28
GO:0009611	response to wounding	BP	0.361075	2	27	644	13804	4	CF5387.4,CF10839.17
GO:0043414	macromolecule methylation	BP	0.361075	2	27	644	13804	4	CF48227.110,CF41309.21
GO:0005343	organic acid:sodium symporter activity	MF	0.361075	2	27	644	13804	6	CF59443.8,CF59443.5
GO:0017016	Ras GTPase binding	MF	0.378063	2	28	644	13804	7	CF57229.1,CF49949.7
GO:0031267	small GTPase binding	MF	0.378063	2	28	644	13804	6	CF57229.1,CF49949.7
GO:0051020	GTPase binding	MF	0.378063	2	28	644	13804	5	CF57229.1,CF49949.7
GO:0015103	inorganic anion transmembrane transporter activity	MF	0.378063	2	28	644	13804	7	CF47691.27,CF16535.98
GO:0044391	ribosomal subunit	CC	0.378063	2	28	644	13804	4	CF64013.8,CF27749.28
GO:0031406	carboxylic acid binding	MF	0.378063	2	28	644	13804	5	CF5663.55,CF48227.100
GO:0043177	organic acid binding	MF	0.378063	2	28	644	13804	4	CF5663.55,CF48227.100
GO:0048583	regulation of response to stimulus	BP	0.378515	9	136	644	13804	3	CF38447.60,CF30275.5.1,CF64559.33,CF27033.10,CF44339.28,CF50109.17,CF56431.16,CF63231.1,CF18541.32
GO:0005852	eukaryotic translation initiation factor 3 complex	CC	0.379931	1	10	644	13804	4	CF64279.86
GO:0045892	negative regulation of transcription, DNA-templated	BP	0.379931	1	10	644	13804	6	CF32095.6
GO:0006801	superoxide metabolic process	BP	0.379931	1	10	644	13804	5	CF9607.38
GO:0005643	nuclear pore	CC	0.379931	1	10	644	13804	4	CF52675.52
GO:0030145	manganese ion binding	MF	0.379931	1	10	644	13804	7	CF22657.20
GO:0065002	intracellular protein transmembrane transport	BP	0.379931	1	10	644	13804	5	CF62373.6
GO:0071806	protein transmembrane transport	BP	0.379931	1	10	644	13804	5	CF62373.6
GO:0006897	endocytosis	BP	0.379931	1	10	644	13804	5	CF10271.6
GO:0072593	reactive oxygen species metabolic process	BP	0.379931	1	10	644	13804	4	CF9607.38
GO:0015491	cation:cation antiporter activity	MF	0.379931	1	10	644	13804	8	CF56203.1.1
GO:0015291	secondary active transmembrane transporter activity	MF	0.388783	11	174	644	13804	5	CF47691.27,CF60103.24,CF3959.14,CF22095.58,CF43733.4,CF64981.19,CF56203.1.1,CF59443.8,CF5387.37,CF59443.5,CF53289.8
GO:0051641	cellular localization	BP	0.390608	15	250	644	13804	3	CF52069.4,CF56703.3,CF57229.1,CF41779.23,CF62373.6,CF63639.1,CF35925.14,CF12629.1,CF35989.33,CF49949.7,CF41405.65,CF52675.52,CF35925.7,CF32463.17,CF1989.47
GO:0008289	lipid binding	MF	0.390936	12	193	644	13804	3	CF38447.60,CF5387.42,CF53609.14,CF64559.33,CF27033.10,CF47793.17,CF47691.28,CF44339.28,CF56431.16,CF20725.32,CF57427.80,CF14127.36
GO:0006816	calcium ion transport	BP	0.394859	2	29	644	13804	8	CF34309.1,CF56203.1.1
GO:0006955	immune response	BP	0.394859	2	29	644	13804	3	CF39875.17,CF3799.10
GO:0005543	phospholipid binding	MF	0.407683	10	157	644	13804	4	CF38447.60,CF53609.14,CF64559.33,CF27033.10,CF47793.17,CF47691.28,CF44339.28,CF56431.16,CF20725.32,CF57427.80
GO:0018024	histone-lysine N-methyltransferase activity	MF	0.40888	1	11	644	13804	8	CF37027.9
GO:0019898	extrinsic component of membrane	CC	0.40888	1	11	644	13804	3	CF22657.24
GO:0006879	cellular iron ion homeostasis	BP	0.40888	1	11	644	13804	10	CF10271.28
GO:0004993	serotonin receptor activity	MF	0.40888	1	11	644	13804	7	CF39551.41
GO:0016278	lysine N-methyltransferase activity	MF	0.40888	1	11	644	13804	7	CF37027.9
GO:0016279	protein-lysine N-methyltransferase activity	MF	0.40888	1	11	644	13804	7	CF37027.9
GO:0042054	histone methyltransferase activity	MF	0.40888	1	11	644	13804	7	CF37027.9
GO:0006066	alcohol metabolic process	BP	0.40888	1	11	644	13804	5	CF19831.15
GO:0046916	cellular transition metal ion homeostasis	BP	0.40888	1	11	644	13804	9	CF10271.28
GO:0055072	iron ion homeostasis	BP	0.40888	1	11	644	13804	10	CF10271.28
GO:0051253	negative regulation of RNA metabolic process	BP	0.40888	1	11	644	13804	5	CF32095.6
GO:1902679	negative regulation of RNA biosynthetic process	BP	0.40888	1	11	644	13804	6	CF32095.6
GO:0000793	condensed chromosome	CC	0.40888	1	11	644	13804	6	CF64953.7
GO:0033013	tetrapyrrole metabolic process	BP	0.40888	1	11	644	13804	5	CF57753.4
GO:0003777	microtubule motor activity	MF	0.424395	5	80	644	13804	9	CF4081.1,CF3743.47,CF55631.3,CF59079.32,CF42795.11
GO:1901565	organonitrogen compound catabolic process	BP	0.426139	15	254	644	13804	5	CF52069.4,CF27667.5,CF61329.45,CF58153.21,CF59491.1,CF41779.12,CF50109.17,CF63231.1,CF36987.13,CF35925.7,CF231.7,CF57753.4,CF18541.32,CF1989.47,CF30983.10
GO:0032446	protein modification by small protein conjugation	BP	0.428038	3	39	644	13804	8	CF42729.3,CF54663.1,CF59629.13
GO:0019842	vitamin binding	MF	0.428038	3	39	644	13804	4	CF57527.36,CF5663.55,CF48227.100
GO:0046486	glycerolipid metabolic process	BP	0.428038	3	39	644	13804	5	CF63493.9,CF41405.65,CF28647.8
GO:0016887	ATPase activity	MF	0.428743	14	235	644	13804	8	CF55111.9,CF61389.46,CF26009.5,CF42089.13,CF16885.1,CF8583.10,CF7537.8,CF26513.13,CF21411.42,CF24877.1,CF32099.28,CF16525.14,CF13299.7,CF55803.2
GO:0008236	serine-type peptidase activity	MF	0.435143	5	82	644	13804	5	CF64279.67,CF63551.9,CF63115.9,CF12611.13,CF61765.12
GO:0017171	serine hydrolase activity	MF	0.435143	5	82	644	13804	4	CF64279.67,CF63551.9,CF63115.9,CF12611.13,CF61765.12
GO:0031227	intrinsic component of endoplasmic reticulum membrane	CC	0.43648	1	12	644	13804	4	CF16985.13
GO:0008199	ferric iron binding	MF	0.43648	1	12	644	13804	8	CF10271.28
GO:0003746	translation elongation factor activity	MF	0.43648	1	12	644	13804	7	CF44735.16
GO:0006596	polyamine biosynthetic process	BP	0.43648	1	12	644	13804	8	CF46507.22
GO:0007219	Notch signaling pathway	BP	0.43648	1	12	644	13804	6	CF23091.1
GO:0006261	DNA-dependent DNA replication	BP	0.43648	1	12	644	13804	7	CF63929.18
GO:0045333	cellular respiration	BP	0.43648	1	12	644	13804	5	CF725165.1
GO:0006873	cellular ion homeostasis	BP	0.43648	1	12	644	13804	6	CF10271.28
GO:0006875	cellular metal ion homeostasis	BP	0.43648	1	12	644	13804	8	CF10271.28
GO:0030003	cellular cation homeostasis	BP	0.43648	1	12	644	13804	7	CF10271.28
GO:0055076	transition metal ion homeostasis	BP	0.43648	1	12	644	13804	9	CF10271.28
GO:0055082	cellular chemical homeostasis	BP	0.43648	1	12	644	13804	5	CF10271.28
GO:0052646	alditol phosphate metabolic process	BP	0.43648	1	12	644	13804	5	CF63493.9
GO:0005635	nuclear envelope	CC	0.43648	1	12	644	13804	4	CF52675.52
GO:0046930	pore complex	CC	0.43648	1	12	644	13804	3	CF52675.52
GO:0006595	polyamine metabolic process	BP	0.43648	1	12	644	13804	7	CF46507.22
GO:0009309	amine biosynthetic process	BP	0.43648	1	12	644	13804	6	CF46507.22
GO:0042401	cellular biogenic amine biosynthetic process	BP	0.43648	1	12	644	13804	7	CF46507.22
GO:0008033	tRNA processing	BP	0.439664	3	41	644	13804	8	CF52873.4,CF63929.8,CF60269.6
GO:0070647	protein modification by small protein conjugation or removal	BP	0.439664	3	41	644	13804	7	CF42729.3,CF54663.1,CF59629.13
GO:0016410	N-acyltransferase activity	MF	0.446022	3	42	644	13804	6	CF61403.5,CF63597.4.2,CF61765.14
GO:0009108	coenzyme biosynthetic process	BP	0.452702	3	43	644	13804	6	CF64529.15,CF35381.17,CF62425.3.1
GO:0044421	extracellular region part	CC	0.452702	3	43	644	13804	2	CF35721.1,CF27219.25,CF32013.20
GO:0009118	regulation of nucleoside metabolic process	BP	0.452702	3	43	644	13804	6	CF50109.17,CF63231.1,CF18541.32
GO:0030811	regulation of nucleotide catabolic process	BP	0.452702	3	43	644	13804	6	CF50109.17,CF63231.1,CF18541.32
GO:0033121	regulation of purine nucleotide catabolic process	BP	0.452702	3	43	644	13804	7	CF50109.17,CF63231.1,CF18541.32
GO:0033124	regulation of GTP catabolic process	BP	0.452702	3	43	644	13804	7	CF50109.17,CF63231.1,CF18541.32
GO:0043087	regulation of GTPase activity	BP	0.452702	3	43	644	13804	6	CF50109.17,CF63231.1,CF18541.32
GO:1900542	regulation of purine nucleotide metabolic process	BP	0.452702	3	43	644	13804	7	CF50109.17,CF63231.1,CF18541.32
GO:0006470	protein dephosphorylation	BP	0.453848	6	94	644	13804	7	CF33047.15,CF52589.1,CF42973.1,CF48227.65,CF52471.1,CF3959.2
GO:0070011	peptidase activity, acting on L-amino acid peptides	MF	0.455652	21	375	644	13804	5	CF64279.67,CF63551.9,CF63115.9,CF35209.11,CF725587.1,CF53827.11,CF32095.10,CF12931.5,CF63423.32,CF35209.10,CF12611.13,CF61765.12,CF63879.1,CF41119.14,CF52377.53,CF32013.20,CF19777.4,CF56467.4,CF27281.11,CF22657.20,CF726247.1
GO:0006820	anion transport	BP	0.456447	6	95	644	13804	5	CF3959.14,CF24877.1,CF13299.7,CF16535.98,CF59443.8,CF59443.5
GO:0005875	microtubule associated complex	CC	0.456447	6	95	644	13804	4	CF4081.1,CF12629.1,CF3743.47,CF55631.3,CF42795.11,CF45501.8
GO:0015629	actin cytoskeleton	CC	0.459674	3	44	644	13804	6	CF36833.31,CF12629.1,CF48227.61
GO:0006140	regulation of nucleotide metabolic process	BP	0.459674	3	44	644	13804	6	CF50109.17,CF63231.1,CF18541.32
GO:0004721	phosphoprotein phosphatase activity	MF	0.462226	6	97	644	13804	7	CF33047.15,CF52589.1,CF42973.1,CF48227.65,CF52471.1,CF3959.2
GO:0006213	pyrimidine nucleoside metabolic process	BP	0.462793	1	13	644	13804	6	CF62487.16
GO:0006505	GPI anchor metabolic process	BP	0.462793	1	13	644	13804	6	CF41405.65
GO:0008021	synaptic vesicle	CC	0.462793	1	13	644	13804	3	CF58571.6
GO:0007005	mitochondrion organization	BP	0.462793	1	13	644	13804	4	CF10617.2
GO:0055065	metal ion homeostasis	BP	0.462793	1	13	644	13804	8	CF10271.28
GO:0045934	negative regulation of nucleobase-containing compound metabolic process	BP	0.462793	1	13	644	13804	5	CF32095.6
GO:0051172	negative regulation of nitrogen compound metabolic process	BP	0.462793	1	13	644	13804	4	CF32095.6
GO:2000113	negative regulation of cellular macromolecule biosynthetic process	BP	0.462793	1	13	644	13804	6	CF32095.6
GO:0006302	double-strand break repair	BP	0.462793	1	13	644	13804	5	CF7537.8
GO:0015298	solute:cation antiporter activity	MF	0.462793	1	13	644	13804	7	CF56203.1.1
GO:0016798	hydrolase activity, acting on glycosyl bonds	MF	0.466716	10	162	644	13804	4	CF57011.32,CF8583.6,CF58153.21,CF62393.25,CF47515.1,CF41779.12,CF50739.1,CF231.7,CF58949.2,CF50739.2
GO:0031329	regulation of cellular catabolic process	BP	0.46691	3	45	644	13804	5	CF50109.17,CF63231.1,CF18541.32
GO:0008092	cytoskeletal protein binding	MF	0.477212	8	125	644	13804	4	CF22657.24,CF53113.21,CF42417.4,CF3743.47,CF53113.18,CF55631.3,CF53113.19,CF42795.11
GO:0008237	metallopeptidase activity	MF	0.478825	10	163	644	13804	6	CF725587.1,CF32095.10,CF12931.5,CF63879.1,CF41119.14,CF52377.53,CF32013.20,CF56467.4,CF27281.11,CF726247.1
GO:0051188	cofactor biosynthetic process	BP	0.482068	3	47	644	13804	5	CF64529.15,CF35381.17,CF62425.3.1
GO:0009894	regulation of catabolic process	BP	0.482068	3	47	644	13804	4	CF50109.17,CF63231.1,CF18541.32
GO:0051336	regulation of hydrolase activity	BP	0.482068	3	47	644	13804	5	CF50109.17,CF63231.1,CF18541.32
GO:0003774	motor activity	MF	0.483699	6	103	644	13804	8	CF36833.31,CF4081.1,CF3743.47,CF55631.3,CF59079.32,CF42795.11
GO:0016482	cytoplasmic transport	BP	0.483699	6	103	644	13804	5	CF52069.4,CF62373.6,CF35925.14,CF49949.7,CF35925.7,CF1989.47
GO:0019843	rRNA binding	MF	0.487879	1	14	644	13804	6	CF57011.81
GO:0008536	Ran GTPase binding	MF	0.487879	1	14	644	13804	8	CF49949.7
GO:0000398	mRNA splicing, via spliceosome	BP	0.487879	1	14	644	13804	8	CF20733.27
GO:0004559	alpha-mannosidase activity	MF	0.487879	1	14	644	13804	7	CF8583.6
GO:0019199	transmembrane receptor protein kinase activity	MF	0.487879	1	14	644	13804	5	CF34531.104
GO:0009890	negative regulation of biosynthetic process	BP	0.487879	1	14	644	13804	4	CF32095.6
GO:0010558	negative regulation of macromolecule biosynthetic process	BP	0.487879	1	14	644	13804	5	CF32095.6
GO:0031327	negative regulation of cellular biosynthetic process	BP	0.487879	1	14	644	13804	5	CF32095.6
GO:0006664	glycolipid metabolic process	BP	0.487879	1	14	644	13804	5	CF41405.65
GO:0000375	RNA splicing, via transesterification reactions	BP	0.487879	1	14	644	13804	8	CF20733.27
GO:0000377	RNA splicing, via transesterification reactions with bulged adenosine as nucleophile	BP	0.487879	1	14	644	13804	9	CF20733.27
GO:0006732	coenzyme metabolic process	BP	0.497979	3	49	644	13804	5	CF64529.15,CF35381.17,CF62425.3.1
GO:0038032	termination of G-protein coupled receptor signaling pathway	BP	0.511795	1	15	644	13804	6	CF30275.5.1
GO:0000723	telomere maintenance	BP	0.511795	1	15	644	13804	4	CF7537.8
GO:0019239	deaminase activity	MF	0.511795	1	15	644	13804	3	CF63213.2
GO:0005337	nucleoside transmembrane transporter activity	MF	0.511795	1	15	644	13804	4	CF62557.2
GO:0015923	mannosidase activity	MF	0.511795	1	15	644	13804	6	CF8583.6
GO:0016860	intramolecular oxidoreductase activity	MF	0.511795	1	15	644	13804	4	CF19831.15
GO:0045744	negative regulation of G-protein coupled receptor protein signaling pathway	BP	0.511795	1	15	644	13804	5	CF30275.5.1
GO:0023021	termination of signal transduction	BP	0.511795	1	15	644	13804	5	CF30275.5.1
GO:0007600	sensory perception	BP	0.511795	1	15	644	13804	6	CF13457.7
GO:0032200	telomere organization	BP	0.511795	1	15	644	13804	5	CF7537.8
GO:0060249	anatomical structure homeostasis	BP	0.511795	1	15	644	13804	5	CF7537.8
GO:0006508	proteolysis	BP	0.516566	24	443	644	13804	7	CF36001.43,CF64279.67,CF63551.9,CF12851.25,CF63115.9,CF35209.11,CF725587.1,CF53827.11,CF32095.10,CF12931.5,CF63423.32,CF60679.4,CF35209.10,CF12611.13,CF61765.12,CF63879.1,CF52377.53,CF32013.20,CF19777.4,CF56467.4,CF27281.11,CF18541.7,CF38285.31,CF726247.1
GO:1901135	carbohydrate derivative metabolic process	BP	0.524825	32	606	644	13804	4	CF16985.13,CF52069.4,CF10699.29,CF31777.43,CF27667.5,CF62487.16,CF26513.9,CF61329.45,CF58153.21,CF59491.1,CF63493.9,CF3709.12,CF41405.65,CF26513.8,CF41779.12,CF60269.6,CF50109.17,CF57585.9,CF14161.7,CF40617.3,CF63231.1,CF36987.13,CF35925.7,CF231.7,CF64301.1,CF18541.32,CF1989.47,CF56431.6,CF30983.10,CF43677.3,CF4787.6,CF20445.5
GO:0015293	symporter activity	MF	0.531862	9	148	644	13804	6	CF47691.27,CF60103.24,CF22095.58,CF43733.4,CF64981.19,CF59443.8,CF5387.37,CF59443.5,CF53289.8
GO:0015294	solute:cation symporter activity	MF	0.531862	9	148	644	13804	7	CF47691.27,CF60103.24,CF22095.58,CF43733.4,CF64981.19,CF59443.8,CF5387.37,CF59443.5,CF53289.8
GO:0006749	glutathione metabolic process	BP	0.534596	1	16	644	13804	5	CF52675.79
GO:0004181	metallocarboxypeptidase activity	MF	0.534596	1	16	644	13804	8	CF725587.1
GO:0003684	damaged DNA binding	MF	0.534596	1	16	644	13804	6	CF7537.8
GO:0006493	protein O-linked glycosylation	BP	0.534596	1	16	644	13804	5	CF40617.3
GO:0008277	regulation of G-protein coupled receptor protein signaling pathway	BP	0.534596	1	16	644	13804	5	CF30275.5.1
GO:0031324	negative regulation of cellular metabolic process	BP	0.534596	1	16	644	13804	4	CF32095.6
GO:0050877	neurological system process	BP	0.534596	1	16	644	13804	5	CF13457.7
GO:0030136	clathrin-coated vesicle	CC	0.534596	1	16	644	13804	7	CF58571.6
GO:0043604	amide biosynthetic process	BP	0.534596	1	16	644	13804	6	CF62497.1
GO:0008047	enzyme activator activity	MF	0.535913	4	62	644	13804	3	CF38447.60,CF50109.17,CF63231.1,CF18541.32
GO:0004252	serine-type endopeptidase activity	MF	0.542933	4	64	644	13804	6	CF64279.67,CF63551.9,CF63115.9,CF61765.12
GO:0005085	guanyl-nucleotide exchange factor activity	MF	0.546791	4	65	644	13804	2	CF64559.33,CF27033.10,CF44339.28,CF56431.16
GO:0006184	GTP catabolic process	BP	0.547097	11	188	644	13804	8	CF52069.4,CF27667.5,CF61329.45,CF59491.1,CF50109.17,CF63231.1,CF36987.13,CF35925.7,CF18541.32,CF1989.47,CF30983.10
GO:0006152	purine nucleoside catabolic process	BP	0.547097	11	188	644	13804	7	CF52069.4,CF27667.5,CF61329.45,CF59491.1,CF50109.17,CF63231.1,CF36987.13,CF35925.7,CF18541.32,CF1989.47,CF30983.10
GO:0006195	purine nucleotide catabolic process	BP	0.547097	11	188	644	13804	7	CF52069.4,CF27667.5,CF61329.45,CF59491.1,CF50109.17,CF63231.1,CF36987.13,CF35925.7,CF18541.32,CF1989.47,CF30983.10
GO:0009143	nucleoside triphosphate catabolic process	BP	0.547097	11	188	644	13804	6	CF52069.4,CF27667.5,CF61329.45,CF59491.1,CF50109.17,CF63231.1,CF36987.13,CF35925.7,CF18541.32,CF1989.47,CF30983.10
GO:0009146	purine nucleoside triphosphate catabolic process	BP	0.547097	11	188	644	13804	7	CF52069.4,CF27667.5,CF61329.45,CF59491.1,CF50109.17,CF63231.1,CF36987.13,CF35925.7,CF18541.32,CF1989.47,CF30983.10
GO:0009154	purine ribonucleotide catabolic process	BP	0.547097	11	188	644	13804	7	CF52069.4,CF27667.5,CF61329.45,CF59491.1,CF50109.17,CF63231.1,CF36987.13,CF35925.7,CF18541.32,CF1989.47,CF30983.10
GO:0009164	nucleoside catabolic process	BP	0.547097	11	188	644	13804	6	CF52069.4,CF27667.5,CF61329.45,CF59491.1,CF50109.17,CF63231.1,CF36987.13,CF35925.7,CF18541.32,CF1989.47,CF30983.10
GO:0009203	ribonucleoside triphosphate catabolic process	BP	0.547097	11	188	644	13804	7	CF52069.4,CF27667.5,CF61329.45,CF59491.1,CF50109.17,CF63231.1,CF36987.13,CF35925.7,CF18541.32,CF1989.47,CF30983.10
GO:0009207	purine ribonucleoside triphosphate catabolic process	BP	0.547097	11	188	644	13804	8	CF52069.4,CF27667.5,CF61329.45,CF59491.1,CF50109.17,CF63231.1,CF36987.13,CF35925.7,CF18541.32,CF1989.47,CF30983.10
GO:0009261	ribonucleotide catabolic process	BP	0.547097	11	188	644	13804	6	CF52069.4,CF27667.5,CF61329.45,CF59491.1,CF50109.17,CF63231.1,CF36987.13,CF35925.7,CF18541.32,CF1989.47,CF30983.10
GO:0042454	ribonucleoside catabolic process	BP	0.547097	11	188	644	13804	7	CF52069.4,CF27667.5,CF61329.45,CF59491.1,CF50109.17,CF63231.1,CF36987.13,CF35925.7,CF18541.32,CF1989.47,CF30983.10
GO:0046130	purine ribonucleoside catabolic process	BP	0.547097	11	188	644	13804	8	CF52069.4,CF27667.5,CF61329.45,CF59491.1,CF50109.17,CF63231.1,CF36987.13,CF35925.7,CF18541.32,CF1989.47,CF30983.10
GO:1901069	guanosine-containing compound catabolic process	BP	0.547097	11	188	644	13804	9	CF52069.4,CF27667.5,CF61329.45,CF59491.1,CF50109.17,CF63231.1,CF36987.13,CF35925.7,CF18541.32,CF1989.47,CF30983.10
GO:1901658	glycosyl compound catabolic process	BP	0.547097	11	188	644	13804	5	CF52069.4,CF27667.5,CF61329.45,CF59491.1,CF50109.17,CF63231.1,CF36987.13,CF35925.7,CF18541.32,CF1989.47,CF30983.10
GO:0006913	nucleocytoplasmic transport	BP	0.550864	4	66	644	13804	6	CF52069.4,CF49949.7,CF35925.7,CF1989.47
GO:0030695	GTPase regulator activity	MF	0.550864	4	66	644	13804	4	CF38447.60,CF50109.17,CF63231.1,CF18541.32
GO:0051169	nuclear transport	BP	0.550864	4	66	644	13804	5	CF52069.4,CF49949.7,CF35925.7,CF1989.47
GO:0005615	extracellular space	CC	0.556334	1	17	644	13804	3	CF35721.1
GO:0009607	response to biotic stimulus	BP	0.556334	1	17	644	13804	3	CF48227.31
GO:0000976	transcription regulatory region sequence-specific DNA binding	MF	0.556334	1	17	644	13804	7	CF65033.3
GO:0000981	sequence-specific DNA binding RNA polymerase II transcription factor activity	MF	0.556334	1	17	644	13804	4	CF59551.3
GO:0016836	hydro-lyase activity	MF	0.556334	1	17	644	13804	5	CF64529.15
GO:0008276	protein methyltransferase activity	MF	0.556334	1	17	644	13804	6	CF37027.9
GO:0015932	nucleobase-containing compound transmembrane transporter activity	MF	0.556334	1	17	644	13804	5	CF62557.2
GO:0060589	nucleoside-triphosphatase regulator activity	MF	0.559597	4	68	644	13804	3	CF38447.60,CF50109.17,CF63231.1,CF18541.32
GO:0046434	organophosphate catabolic process	BP	0.563122	12	209	644	13804	5	CF52069.4,CF27667.5,CF61329.45,CF55943.2,CF59491.1,CF50109.17,CF63231.1,CF36987.13,CF35925.7,CF18541.32,CF1989.47,CF30983.10
GO:0030414	peptidase inhibitor activity	MF	0.564232	4	69	644	13804	4	CF1553.5,CF51277.3,CF3709.12,CF22095.59
GO:0061134	peptidase regulator activity	MF	0.564232	4	69	644	13804	3	CF1553.5,CF51277.3,CF3709.12,CF22095.59
GO:0006281	DNA repair	BP	0.566289	7	112	644	13804	4	CF27219.51,CF61389.46,CF231.39,CF7537.8,CF64279.109,CF4427.19,CF64953.7
GO:0006259	DNA metabolic process	BP	0.567923	14	249	644	13804	5	CF64565.1,CF27219.51,CF52797.7,CF55111.9,CF63929.18,CF61389.46,CF231.39,CF1811.4,CF48227.110,CF7537.8,CF64279.109,CF4427.19,CF64953.7,CF63405.3
GO:0050660	flavin adenine dinucleotide binding	MF	0.56903	4	70	644	13804	5	CF63423.21,CF38167.8,CF60661.25,CF62831.9
GO:0034622	cellular macromolecular complex assembly	BP	0.573978	4	71	644	13804	6	CF64565.1,CF58803.2,CF10617.2,CF36483.52
GO:0016485	protein processing	BP	0.576617	24	451	644	13804	6	CF36001.43,CF64279.67,CF63551.9,CF12851.25,CF63115.9,CF35209.11,CF725587.1,CF53827.11,CF32095.10,CF12931.5,CF63423.32,CF60679.4,CF35209.10,CF12611.13,CF61765.12,CF63879.1,CF52377.53,CF32013.20,CF19777.4,CF56467.4,CF27281.11,CF18541.7,CF38285.31,CF726247.1
GO:0051604	protein maturation	BP	0.576617	24	451	644	13804	5	CF36001.43,CF64279.67,CF63551.9,CF12851.25,CF63115.9,CF35209.11,CF725587.1,CF53827.11,CF32095.10,CF12931.5,CF63423.32,CF60679.4,CF35209.10,CF12611.13,CF61765.12,CF63879.1,CF52377.53,CF32013.20,CF19777.4,CF56467.4,CF27281.11,CF18541.7,CF38285.31,CF726247.1
GO:0004143	diacylglycerol kinase activity	MF	0.577058	1	18	644	13804	6	CF52787.27
GO:0007205	protein kinase C-activating G-protein coupled receptor signaling pathway	BP	0.577058	1	18	644	13804	7	CF52787.27
GO:0015074	DNA integration	BP	0.577058	1	18	644	13804	6	CF63405.3
GO:0016651	oxidoreductase activity, acting on NAD(P)H	MF	0.577058	1	18	644	13804	4	CF63763.32
GO:0015980	energy derivation by oxidation of organic compounds	BP	0.577058	1	18	644	13804	4	CF725165.1
GO:0050801	ion homeostasis	BP	0.577058	1	18	644	13804	6	CF10271.28
GO:0048878	chemical homeostasis	BP	0.577058	1	18	644	13804	5	CF10271.28
GO:0055080	cation homeostasis	BP	0.577058	1	18	644	13804	7	CF10271.28
GO:0003008	system process	BP	0.577058	1	18	644	13804	4	CF13457.7
GO:0044212	transcription regulatory region DNA binding	MF	0.577058	1	18	644	13804	7	CF65033.3
GO:0072528	pyrimidine-containing compound biosynthetic process	BP	0.577058	1	18	644	13804	6	CF62425.3.1
GO:0006576	cellular biogenic amine metabolic process	BP	0.577058	1	18	644	13804	6	CF46507.22
GO:0072523	purine-containing compound catabolic process	BP	0.582951	11	191	644	13804	6	CF52069.4,CF27667.5,CF61329.45,CF59491.1,CF50109.17,CF63231.1,CF36987.13,CF35925.7,CF18541.32,CF1989.47,CF30983.10
GO:0016020	membrane	CC	0.58369	155	3189	644	13804	2	CF16985.13,CF64061.17,CF36483.35,CF61389.37,CF52069.4,CF65015.31,CF8583.6,CF45621.4,CF54885.21,CF41405.31,CF47691.27,CF43087.1,CF19911.2,CF11735.3,CF19831.15,CF27667.5,CF22657.24,CF34309.1,CF30691.4,CF55129.22,CF26513.23,CF64279.73,CF44479.1,CF55315.32,CF28667.18,CF62173.6.2,CF62307.14,CF48227.31,CF31501.14,CF32099.37,CF65007.3,CF64865.1,CF32095.10,CF52871.25,CF61329.45,CF39551.41,CF34531.104,CF2…
GO:0008233	peptidase activity	MF	0.590968	21	392	644	13804	4	CF64279.67,CF63551.9,CF63115.9,CF35209.11,CF725587.1,CF53827.11,CF32095.10,CF12931.5,CF63423.32,CF35209.10,CF12611.13,CF61765.12,CF63879.1,CF41119.14,CF52377.53,CF32013.20,CF19777.4,CF56467.4,CF27281.11,CF22657.20,CF726247.1
GO:0005815	microtubule organizing center	CC	0.596815	1	19	644	13804	5	CF63213.11
GO:0006388	tRNA splicing, via endonucleolytic cleavage and ligation	BP	0.596815	1	19	644	13804	9	CF52873.4
GO:0003887	DNA-directed DNA polymerase activity	MF	0.596815	1	19	644	13804	7	CF1811.4
GO:0016835	carbon-oxygen lyase activity	MF	0.596815	1	19	644	13804	4	CF64529.15
GO:0000394	RNA splicing, via endonucleolytic cleavage and ligation	BP	0.596815	1	19	644	13804	8	CF52873.4
GO:0009968	negative regulation of signal transduction	BP	0.596815	1	19	644	13804	4	CF30275.5.1
GO:0010648	negative regulation of cell communication	BP	0.596815	1	19	644	13804	4	CF30275.5.1
GO:0023057	negative regulation of signaling	BP	0.596815	1	19	644	13804	3	CF30275.5.1
GO:0048585	negative regulation of response to stimulus	BP	0.596815	1	19	644	13804	3	CF30275.5.1
GO:1901505	carbohydrate derivative transporter activity	MF	0.596815	1	19	644	13804	3	CF62557.2
GO:0006511	ubiquitin-dependent protein catabolic process	BP	0.597201	5	84	644	13804	8	CF36001.43,CF12851.25,CF60679.4,CF18541.7,CF38285.31
GO:0019941	modification-dependent protein catabolic process	BP	0.597201	5	84	644	13804	7	CF36001.43,CF12851.25,CF60679.4,CF18541.7,CF38285.31
GO:0043632	modification-dependent macromolecule catabolic process	BP	0.597201	5	84	644	13804	6	CF36001.43,CF12851.25,CF60679.4,CF18541.7,CF38285.31
GO:0008509	anion transmembrane transporter activity	MF	0.607436	5	88	644	13804	6	CF47691.27,CF3959.14,CF16535.98,CF59443.8,CF59443.5
GO:0008375	acetylglucosaminyltransferase activity	MF	0.615651	1	20	644	13804	6	CF11735.3
GO:0007067	mitosis	BP	0.615651	1	20	644	13804	5	CF55129.26
GO:0009168	purine ribonucleoside monophosphate biosynthetic process	BP	0.615651	1	20	644	13804	8	CF63213.2
GO:0016755	transferase activity, transferring amino-acyl groups	MF	0.615651	1	20	644	13804	5	CF52675.79
GO:0008227	G-protein coupled amine receptor activity	MF	0.615651	1	20	644	13804	6	CF39551.41
GO:0000502	proteasome complex	CC	0.615651	1	20	644	13804	4	CF60745.11
GO:0009127	purine nucleoside monophosphate biosynthetic process	BP	0.615651	1	20	644	13804	7	CF63213.2
GO:0008234	cysteine-type peptidase activity	MF	0.616712	5	91	644	13804	6	CF35209.11,CF53827.11,CF63423.32,CF35209.10,CF19777.4
GO:0042578	phosphoric ester hydrolase activity	MF	0.617024	10	174	644	13804	5	CF33047.15,CF52589.1,CF47691.28,CF723055.1,CF42973.1,CF48227.65,CF7777.19,CF55943.23,CF52471.1,CF3959.2
GO:0051603	proteolysis involved in cellular protein catabolic process	BP	0.620071	5	92	644	13804	7	CF36001.43,CF12851.25,CF60679.4,CF18541.7,CF38285.31
GO:0044257	cellular protein catabolic process	BP	0.620071	5	92	644	13804	6	CF36001.43,CF12851.25,CF60679.4,CF18541.7,CF38285.31
GO:0004222	metalloendopeptidase activity	MF	0.630426	7	116	644	13804	7	CF32095.10,CF12931.5,CF63879.1,CF41119.14,CF52377.53,CF32013.20,CF56467.4
GO:0006974	cellular response to DNA damage stimulus	BP	0.630426	7	116	644	13804	5	CF27219.51,CF61389.46,CF231.39,CF7537.8,CF64279.109,CF4427.19,CF64953.7
GO:0016705	oxidoreductase activity, acting on paired donors, with incorporation or reduction of molecular oxygen	MF	0.642763	13	236	644	13804	4	CF56703.14,CF26513.19,CF60415.2,CF49503.13,CF47415.1,CF33047.5,CF5663.55,CF899.10,CF62831.9,CF61649.10,CF48227.100,CF15949.21,CF61191.38
GO:0046039	GTP metabolic process	BP	0.643681	11	196	644	13804	8	CF52069.4,CF27667.5,CF61329.45,CF59491.1,CF50109.17,CF63231.1,CF36987.13,CF35925.7,CF18541.32,CF1989.47,CF30983.10
GO:0006915	apoptotic process	BP	0.64656	7	117	644	13804	6	CF56703.5,CF15571.2,CF64293.16,CF63423.32,CF38447.27,CF65015.9,CF61185.75
GO:0008219	cell death	BP	0.64656	7	117	644	13804	4	CF56703.5,CF15571.2,CF64293.16,CF63423.32,CF38447.27,CF65015.9,CF61185.75
GO:0012501	programmed cell death	BP	0.64656	7	117	644	13804	5	CF56703.5,CF15571.2,CF64293.16,CF63423.32,CF38447.27,CF65015.9,CF61185.75
GO:0016265	death	BP	0.64656	7	117	644	13804	3	CF56703.5,CF15571.2,CF64293.16,CF63423.32,CF38447.27,CF65015.9,CF61185.75
GO:0016831	carboxy-lyase activity	MF	0.649598	2	30	644	13804	5	CF38447.17,CF27177.1
GO:0072594	establishment of protein localization to organelle	BP	0.649598	2	30	644	13804	4	CF62373.6,CF35925.14
GO:0006869	lipid transport	BP	0.649598	2	30	644	13804	4	CF24877.1,CF13299.7
GO:0010876	lipid localization	BP	0.649598	2	30	644	13804	4	CF24877.1,CF13299.7
GO:0044765	single-organism transport	BP	0.651222	67	1354	644	13804	3	CF64061.17,CF36483.35,CF61389.37,CF47691.27,CF62373.6,CF57527.36,CF10271.6,CF34309.1,CF30691.4,CF26513.23,CF55315.32,CF62307.14,CF32099.37,CF64865.1,CF35925.14,CF60103.24,CF62335.7,CF30691.2,CF62253.21,CF58553.6,CF3959.14,CF12629.1,CF22095.58,CF36483.34,CF17795.69,CF19717.5,CF18363.9,CF8583.10,CF5387.26,CF15027.64,CF65053.6,CF58593.22,CF43873.3,CF60269.24,CF43733.4,CF65015.14,CF40573.9,CF4787.5,C…
GO:0035091	phosphatidylinositol binding	MF	0.654821	2	31	644	13804	5	CF47793.17,CF57427.80
GO:0000287	magnesium ion binding	MF	0.654821	2	31	644	13804	6	CF24877.1,CF13299.7
GO:0004984	olfactory receptor activity	MF	0.654821	2	31	644	13804	5	CF59551.26,CF11731.6
GO:0032259	methylation	BP	0.654821	2	31	644	13804	3	CF48227.110,CF41309.21
GO:0006397	mRNA processing	BP	0.654821	2	31	644	13804	7	CF20733.27,CF64439.44
GO:0065004	protein-DNA complex assembly	BP	0.654821	2	31	644	13804	6	CF64565.1,CF58803.2
GO:0071824	protein-DNA complex subunit organization	BP	0.654821	2	31	644	13804	5	CF64565.1,CF58803.2
GO:0033365	protein localization to organelle	BP	0.654821	2	31	644	13804	6	CF62373.6,CF35925.14
GO:0070838	divalent metal ion transport	BP	0.654821	2	31	644	13804	7	CF34309.1,CF56203.1.1
GO:0072511	divalent inorganic cation transport	BP	0.654821	2	31	644	13804	6	CF34309.1,CF56203.1.1
GO:0002376	immune system process	BP	0.654821	2	31	644	13804	2	CF39875.17,CF3799.10
GO:1901068	guanosine-containing compound metabolic process	BP	0.655941	11	197	644	13804	8	CF52069.4,CF27667.5,CF61329.45,CF59491.1,CF50109.17,CF63231.1,CF36987.13,CF35925.7,CF18541.32,CF1989.47,CF30983.10
GO:0003678	DNA helicase activity	MF	0.66032	2	32	644	13804	9	CF61389.46,CF7537.8
GO:0008654	phospholipid biosynthetic process	BP	0.66032	2	32	644	13804	5	CF63493.9,CF28647.8
GO:0009308	amine metabolic process	BP	0.66032	2	32	644	13804	5	CF46507.22,CF62497.1
GO:0006950	response to stress	BP	0.665021	13	238	644	13804	3	CF53331.2.1,CF27219.51,CF61389.46,CF64279.146,CF17769.3,CF231.39,CF5387.4,CF10839.17,CF7537.8,CF64279.109,CF4427.19,CF64953.7,CF53111.111
GO:0006575	cellular modified amino acid metabolic process	BP	0.66606	2	33	644	13804	5	CF52675.79,CF63493.9
GO:0006605	protein targeting	BP	0.66606	2	33	644	13804	5	CF62373.6,CF35925.14
GO:0009166	nucleotide catabolic process	BP	0.668229	11	198	644	13804	6	CF52069.4,CF27667.5,CF61329.45,CF59491.1,CF50109.17,CF63231.1,CF36987.13,CF35925.7,CF18541.32,CF1989.47,CF30983.10
GO:0016071	mRNA metabolic process	BP	0.672006	2	34	644	13804	6	CF20733.27,CF64439.44
GO:0009116	nucleoside metabolic process	BP	0.676192	13	239	644	13804	5	CF52069.4,CF27667.5,CF62487.16,CF61329.45,CF59491.1,CF60269.6,CF50109.17,CF63231.1,CF36987.13,CF35925.7,CF18541.32,CF1989.47,CF30983.10
GO:1901657	glycosyl compound metabolic process	BP	0.676192	13	239	644	13804	4	CF52069.4,CF27667.5,CF62487.16,CF61329.45,CF59491.1,CF60269.6,CF50109.17,CF63231.1,CF36987.13,CF35925.7,CF18541.32,CF1989.47,CF30983.10
GO:0043623	cellular protein complex assembly	BP	0.678125	2	35	644	13804	6	CF58803.2,CF10617.2
GO:0031012	extracellular matrix	CC	0.678125	2	35	644	13804	2	CF27219.25,CF32013.20
GO:0016788	hydrolase activity, acting on ester bonds	MF	0.682884	23	444	644	13804	4	CF36001.43,CF33047.15,CF12851.25,CF60269.43,CF52589.1,CF60679.4,CF41405.65,CF64567.1,CF47691.28,CF723055.1,CF43873.15,CF42973.1,CF26077.36,CF4427.19,CF48227.65,CF61535.20,CF57753.4,CF7777.19,CF18541.7,CF38285.31,CF55943.23,CF52471.1,CF3959.2
GO:0008380	RNA splicing	BP	0.68439	2	36	644	13804	7	CF52873.4,CF20733.27
GO:0006091	generation of precursor metabolites and energy	BP	0.68439	2	36	644	13804	4	CF725165.1,CF63763.32
GO:0005506	iron ion binding	MF	0.690323	12	220	644	13804	7	CF8073.1,CF56703.14,CF26513.19,CF10271.28,CF49503.13,CF47415.1,CF5663.55,CF899.10,CF61649.10,CF48227.100,CF15949.21,CF61191.38
GO:1901292	nucleoside phosphate catabolic process	BP	0.692881	11	200	644	13804	5	CF52069.4,CF27667.5,CF61329.45,CF59491.1,CF50109.17,CF63231.1,CF36987.13,CF35925.7,CF18541.32,CF1989.47,CF30983.10
GO:0043603	cellular amide metabolic process	BP	0.697248	2	38	644	13804	5	CF52675.79,CF62497.1
GO:0008135	translation factor activity, nucleic acid binding	MF	0.697248	2	38	644	13804	6	CF64279.86,CF44735.16
GO:0016706	oxidoreductase activity, acting on paired donors, with incorporation or reduction of molecular oxygen, 2-oxoglutarate as one donor, and incorporation of one atom each of oxygen into both donors	MF	0.703794	2	39	644	13804	5	CF5663.55,CF48227.100
GO:1901575	organic substance catabolic process	BP	0.704394	22	426	644	13804	4	CF36001.43,CF52069.4,CF12851.25,CF27667.5,CF61329.45,CF55943.2,CF58153.21,CF59491.1,CF60679.4,CF41779.12,CF50109.17,CF63231.1,CF36987.13,CF35925.7,CF61535.20,CF231.7,CF57753.4,CF18541.7,CF18541.32,CF38285.31,CF1989.47,CF30983.10
GO:0033554	cellular response to stress	BP	0.711254	7	121	644	13804	4	CF27219.51,CF61389.46,CF231.39,CF7537.8,CF64279.109,CF4427.19,CF64953.7
GO:0016830	carbon-carbon lyase activity	MF	0.717018	2	41	644	13804	4	CF38447.17,CF27177.1
GO:0043168	anion binding	MF	0.728695	76	1560	644	13804	4	CF38447.60,CF36833.31,CF38447.17,CF52797.7,CF52069.4,CF36483.30,CF55111.9,CF63699.5,CF21411.49,CF48227.129,CF27667.5,CF12699.1,CF61389.46,CF10617.2,CF63651.37,CF7323.9,CF63423.21,CF55807.17,CF26009.5,CF63639.1,CF53609.14,CF64639.8,CF42089.13,CF61329.45,CF59261.9,CF30295.3,CF34531.104,CF50287.10,CF16885.1,CF6735.1,CF231.39,CF35989.33,CF4427.3,CF61223.1,CF64559.33,CF59491.1,CF27033.10,CF47793.17,CF…
GO:0004888	transmembrane signaling receptor activity	MF	0.730595	31	616	644	13804	4	CF65015.31,CF45621.4,CF41405.31,CF19911.2,CF44479.1,CF28667.18,CF31501.14,CF52871.25,CF39551.41,CF34531.104,CF43745.5,CF58553.6,CF36987.23,CF28689.6,CF43745.4,CF62741.3,CF38315.1,CF59551.26,CF64873.5,CF11731.6,CF16339.5,CF64245.8,CF51689.16,CF15869.10,CF64307.1,CF63407.6,CF22095.14,CF59079.29,CF65053.4,CF16535.86,CF61233.36
GO:0007155	cell adhesion	BP	0.732353	13	244	644	13804	3	CF57427.58,CF63693.4,CF22095.26,CF22095.28,CF32095.10,CF41137.2,CF48227.61,CF60963.1,CF41551.1,CF2707.1,CF29865.31,CF45735.1,CF48779.19
GO:0022610	biological adhesion	BP	0.732353	13	244	644	13804	2	CF57427.58,CF63693.4,CF22095.26,CF22095.28,CF32095.10,CF41137.2,CF48227.61,CF60963.1,CF41551.1,CF2707.1,CF29865.31,CF45735.1,CF48779.19
GO:0005083	small GTPase regulator activity	MF	0.734863	3	52	644	13804	5	CF50109.17,CF63231.1,CF18541.32
GO:0009057	macromolecule catabolic process	BP	0.741194	8	143	644	13804	5	CF36001.43,CF12851.25,CF58153.21,CF60679.4,CF41779.12,CF231.7,CF18541.7,CF38285.31
GO:0008017	microtubule binding	MF	0.742748	3	55	644	13804	5	CF3743.47,CF55631.3,CF42795.11
GO:0015631	tubulin binding	MF	0.745677	3	56	644	13804	5	CF3743.47,CF55631.3,CF42795.11
GO:0030170	pyridoxal phosphate binding	MF	0.751917	3	58	644	13804	4	CF38447.17,CF41405.59,CF27177.1
GO:0034470	ncRNA processing	BP	0.751917	3	58	644	13804	7	CF52873.4,CF63929.8,CF60269.6
GO:0022892	substrate-specific transporter activity	MF	0.755505	37	745	644	13804	3	CF36483.35,CF61389.37,CF47691.27,CF62373.6,CF26513.23,CF725165.1,CF62307.14,CF32099.37,CF60103.24,CF62253.21,CF58553.6,CF3959.14,CF22095.58,CF36483.34,CF49949.7,CF19717.5,CF8583.10,CF5387.26,CF58593.22,CF43733.4,CF65015.14,CF64981.19,CF62557.2,CF61389.38,CF24877.1,CF13299.7,CF5387.29,CF56203.1.1,CF16339.5,CF51689.16,CF59955.4,CF16535.98,CF59443.8,CF5387.37,CF59443.5,CF61233.36,CF53289.8
GO:0005231	excitatory extracellular ligand-gated ion channel activity	MF	0.758592	3	60	644	13804	9	CF58553.6,CF51689.16,CF61233.36
GO:0097367	carbohydrate derivative binding	MF	0.761991	65	1335	644	13804	3	CF36833.31,CF52797.7,CF52069.4,CF10699.29,CF55111.9,CF63699.5,CF21411.49,CF31777.43,CF48227.129,CF27667.5,CF12699.1,CF61389.46,CF10617.2,CF63651.37,CF7323.9,CF55807.17,CF26009.5,CF63639.1,CF26513.9,CF64639.8,CF42089.13,CF61329.45,CF59261.9,CF30295.3,CF34531.104,CF50287.10,CF58153.21,CF16885.1,CF6735.1,CF231.39,CF35989.33,CF4427.3,CF61223.1,CF59491.1,CF3709.12,CF48249.4,CF63371.2,CF48859.1,CF26513…
GO:0048519	negative regulation of biological process	BP	0.762068	3	61	644	13804	2	CF30275.5.1,CF32095.6,CF34531.24
GO:0022402	cell cycle process	BP	0.769246	3	63	644	13804	4	CF33047.15,CF55129.26,CF52471.1
GO:0009119	ribonucleoside metabolic process	BP	0.772816	12	227	644	13804	6	CF52069.4,CF27667.5,CF61329.45,CF59491.1,CF60269.6,CF50109.17,CF63231.1,CF36987.13,CF35925.7,CF18541.32,CF1989.47,CF30983.10
GO:0015077	monovalent inorganic cation transmembrane transporter activity	MF	0.777478	16	310	644	13804	8	CF36483.35,CF725165.1,CF60103.24,CF62253.21,CF22095.58,CF36483.34,CF19717.5,CF5387.26,CF43733.4,CF65015.14,CF64981.19,CF5387.29,CF56203.1.1,CF59443.8,CF5387.37,CF59443.5
GO:0022804	active transmembrane transporter activity	MF	0.777501	13	248	644	13804	4	CF47691.27,CF60103.24,CF3959.14,CF22095.58,CF8583.10,CF43733.4,CF64981.19,CF56203.1.1,CF55803.2,CF59443.8,CF5387.37,CF59443.5,CF53289.8
GO:0006457	protein folding	BP	0.779652	4	75	644	13804	6	CF7151.1,CF23939.19,CF26237.73,CF21959.13
GO:0004857	enzyme inhibitor activity	MF	0.781308	4	76	644	13804	3	CF1553.5,CF51277.3,CF3709.12,CF22095.59
GO:0043492	ATPase activity, coupled to movement of substances	MF	0.783067	4	77	644	13804	10	CF8583.10,CF24877.1,CF13299.7,CF55803.2
GO:0005509	calcium ion binding	MF	0.784808	26	519	644	13804	6	CF57427.58,CF63651.61,CF8583.6,CF48227.76,CF37191.13,CF22095.26,CF22095.28,CF7323.9,CF26053.1,CF62741.1,CF62589.2,CF60103.21,CF1849.1,CF11777.20,CF60963.1,CF64439.31,CF49105.3,CF26801.3,CF34169.2,CF50795.5,CF59113.6,CF55943.23,CF1553.2,CF29865.31,CF58417.10,CF64279.181
GO:0016779	nucleotidyltransferase activity	MF	0.784925	4	78	644	13804	5	CF25859.5,CF37251.1,CF63929.18,CF1811.4
GO:0007186	G-protein coupled receptor signaling pathway	BP	0.786628	29	582	644	13804	6	CF65015.31,CF45621.4,CF41405.31,CF19911.2,CF30275.5.1,CF52787.27,CF44479.1,CF28667.18,CF32293.9,CF31501.14,CF52871.25,CF39551.41,CF43745.5,CF36987.23,CF28689.6,CF43745.4,CF62741.3,CF38315.1,CF59551.26,CF64873.5,CF11731.6,CF64245.8,CF15869.10,CF64307.1,CF63407.6,CF22095.14,CF59079.29,CF65053.4,CF16535.86
GO:0006399	tRNA metabolic process	BP	0.786876	4	79	644	13804	7	CF52873.4,CF63929.8,CF30295.3,CF60269.6
GO:0009056	catabolic process	BP	0.789082	22	436	644	13804	3	CF36001.43,CF52069.4,CF12851.25,CF27667.5,CF61329.45,CF55943.2,CF58153.21,CF59491.1,CF60679.4,CF41779.12,CF50109.17,CF63231.1,CF36987.13,CF35925.7,CF61535.20,CF231.7,CF57753.4,CF18541.7,CF18541.32,CF38285.31,CF1989.47,CF30983.10
GO:0008026	ATP-dependent helicase activity	MF	0.793229	4	82	644	13804	10	CF61389.46,CF26009.5,CF42089.13,CF7537.8
GO:0070035	purine NTP-dependent helicase activity	MF	0.793229	4	82	644	13804	9	CF61389.46,CF26009.5,CF42089.13,CF7537.8
GO:0019439	aromatic compound catabolic process	BP	0.796431	12	229	644	13804	5	CF52069.4,CF27667.5,CF61329.45,CF59491.1,CF50109.17,CF63231.1,CF36987.13,CF35925.7,CF57753.4,CF18541.32,CF1989.47,CF30983.10
GO:0030001	metal ion transport	BP	0.80436	11	209	644	13804	6	CF36483.35,CF34309.1,CF62253.21,CF36483.34,CF19717.5,CF18363.9,CF5387.26,CF65015.14,CF65015.20,CF5387.29,CF56203.1.1
GO:0046906	tetrapyrrole binding	MF	0.808232	12	230	644	13804	4	CF48003.2,CF56703.14,CF26513.19,CF57527.36,CF64279.146,CF49503.13,CF47415.1,CF53111.111,CF899.10,CF61649.10,CF15949.21,CF61191.38
GO:0007049	cell cycle	BP	0.810224	5	100	644	13804	4	CF33047.15,CF55129.26,CF21115.3,CF64279.109,CF52471.1
GO:0030163	protein catabolic process	BP	0.810224	5	100	644	13804	5	CF36001.43,CF12851.25,CF60679.4,CF18541.7,CF38285.31
GO:0004930	G-protein coupled receptor activity	MF	0.816066	26	523	644	13804	5	CF65015.31,CF45621.4,CF41405.31,CF19911.2,CF44479.1,CF28667.18,CF31501.14,CF52871.25,CF39551.41,CF43745.5,CF36987.23,CF28689.6,CF43745.4,CF62741.3,CF38315.1,CF59551.26,CF64873.5,CF11731.6,CF64245.8,CF15869.10,CF64307.1,CF63407.6,CF22095.14,CF59079.29,CF65053.4,CF16535.86
GO:0005328	neurotransmitter:sodium symporter activity	MF	0.816216	5	104	644	13804	4	CF60103.24,CF22095.58,CF43733.4,CF64981.19,CF5387.37
GO:0005326	neurotransmitter transporter activity	MF	0.816216	5	104	644	13804	3	CF60103.24,CF22095.58,CF43733.4,CF64981.19,CF5387.37
GO:0044270	cellular nitrogen compound catabolic process	BP	0.820025	12	231	644	13804	5	CF52069.4,CF27667.5,CF61329.45,CF59491.1,CF50109.17,CF63231.1,CF36987.13,CF35925.7,CF57753.4,CF18541.32,CF1989.47,CF30983.10
GO:0003824	catalytic activity	MF	0.824844	227	4799	644	13804	2	CF36001.43,CF64529.15,CF16985.13,CF56703.14,CF38493.14,CF36833.31,CF48227.124,CF38447.17,CF25859.5,CF37251.1,CF26513.19,CF63155.1,CF52069.4,CF37027.9,CF52873.4,CF52675.79,CF64279.67,CF57011.32,CF8583.6,CF4081.1,CF36483.30,CF33891.8,CF7151.1,CF48227.29,CF55111.9,CF16525.9,CF63929.18,CF33047.15,CF63699.5,CF64233.3.1,CF63551.9,CF23939.19,CF31781.12,CF21411.49,CF61403.5,CF32293.20,CF11735.3,CF12851.2…
GO:0009144	purine nucleoside triphosphate metabolic process	BP	0.841447	11	212	644	13804	7	CF52069.4,CF27667.5,CF61329.45,CF59491.1,CF50109.17,CF63231.1,CF36987.13,CF35925.7,CF18541.32,CF1989.47,CF30983.10
GO:0009199	ribonucleoside triphosphate metabolic process	BP	0.841447	11	212	644	13804	7	CF52069.4,CF27667.5,CF61329.45,CF59491.1,CF50109.17,CF63231.1,CF36987.13,CF35925.7,CF18541.32,CF1989.47,CF30983.10
GO:0009205	purine ribonucleoside triphosphate metabolic process	BP	0.841447	11	212	644	13804	8	CF52069.4,CF27667.5,CF61329.45,CF59491.1,CF50109.17,CF63231.1,CF36987.13,CF35925.7,CF18541.32,CF1989.47,CF30983.10
GO:0046700	heterocycle catabolic process	BP	0.843578	12	233	644	13804	5	CF52069.4,CF27667.5,CF61329.45,CF59491.1,CF50109.17,CF63231.1,CF36987.13,CF35925.7,CF57753.4,CF18541.32,CF1989.47,CF30983.10
GO:0008168	methyltransferase activity	MF	0.848856	9	171	644	13804	5	CF63155.1,CF37027.9,CF63929.8,CF21407.2,CF48227.110,CF42613.20,CF64279.132,CF41309.21,CF8723.2
GO:0016491	oxidoreductase activity	MF	0.852895	44	908	644	13804	3	CF56703.14,CF26513.19,CF32293.20,CF30351.1,CF64279.146,CF24797.6,CF63423.21,CF53637.1,CF725165.1,CF2671.1,CF60415.2,CF38113.5,CF5663.14,CF57011.12,CF49503.13,CF61185.7,CF63833.37,CF3743.63,CF30079.16,CF47415.1,CF16535.63,CF33047.5,CF5663.55,CF58209.3,CF38167.8,CF55869.6,CF13003.2,CF493.27,CF26073.8,CF53111.111,CF63699.19,CF899.10,CF60661.25,CF43819.1,CF8723.42,CF62143.5,CF62831.9,CF12367.17,CF616…
GO:0009141	nucleoside triphosphate metabolic process	BP	0.853774	11	213	644	13804	6	CF52069.4,CF27667.5,CF61329.45,CF59491.1,CF50109.17,CF63231.1,CF36987.13,CF35925.7,CF18541.32,CF1989.47,CF30983.10
GO:0012505	endomembrane system	CC	0.855739	7	130	644	13804	3	CF16985.13,CF19831.15,CF21411.28,CF52675.52,CF34951.6,CF5663.55,CF53289.8
GO:0003924	GTPase activity	MF	0.864641	10	193	644	13804	8	CF52069.4,CF63699.5,CF27667.5,CF61329.45,CF59491.1,CF44735.16,CF36987.13,CF35925.7,CF1989.47,CF30983.10
GO:0034655	nucleobase-containing compound catabolic process	BP	0.86608	11	214	644	13804	5	CF52069.4,CF27667.5,CF61329.45,CF59491.1,CF50109.17,CF63231.1,CF36987.13,CF35925.7,CF18541.32,CF1989.47,CF30983.10
GO:0006811	ion transport	BP	0.867078	30	614	644	13804	4	CF36483.35,CF61389.37,CF47691.27,CF34309.1,CF26513.23,CF62307.14,CF32099.37,CF62253.21,CF58553.6,CF3959.14,CF36483.34,CF19717.5,CF18363.9,CF8583.10,CF5387.26,CF58593.22,CF65015.14,CF61389.38,CF65015.20,CF24877.1,CF13299.7,CF5387.29,CF56203.1.1,CF16339.5,CF28647.11,CF59955.4,CF16535.98,CF59443.8,CF59443.5,CF61233.36
GO:0016311	dephosphorylation	BP	0.867283	6	110	644	13804	6	CF33047.15,CF52589.1,CF42973.1,CF48227.65,CF52471.1,CF3959.2
GO:0030234	enzyme regulator activity	MF	0.876319	9	173	644	13804	2	CF1553.5,CF38447.60,CF51277.3,CF32099.54,CF3709.12,CF50109.17,CF22095.59,CF63231.1,CF18541.32
GO:1901361	organic cyclic compound catabolic process	BP	0.878786	12	236	644	13804	5	CF52069.4,CF27667.5,CF61329.45,CF59491.1,CF50109.17,CF63231.1,CF36987.13,CF35925.7,CF57753.4,CF18541.32,CF1989.47,CF30983.10
GO:0036094	small molecule binding	MF	0.881246	69	1444	644	13804	3	CF36833.31,CF52797.7,CF52069.4,CF48227.29,CF55111.9,CF63699.5,CF21411.49,CF48227.129,CF27667.5,CF57527.36,CF12699.1,CF61389.46,CF10617.2,CF63651.37,CF7323.9,CF63423.21,CF55807.17,CF26009.5,CF63639.1,CF64639.8,CF42089.13,CF61329.45,CF59261.9,CF38113.5,CF30295.3,CF34531.104,CF50287.10,CF16885.1,CF6735.1,CF34677.6,CF231.39,CF35989.33,CF4427.3,CF61223.1,CF59491.1,CF8583.10,CF48249.4,CF63371.2,CF48859…
GO:0005575	cellular_component	CC	0.881396	244	5181	644	13804	1	CF38447.60,CF16985.13,CF3811.19,CF64061.17,CF57427.58,CF64565.1,CF36833.31,CF37507.21,CF36483.35,CF27219.51,CF21411.39,CF32099.11,CF64399.8,CF61389.37,CF63213.11,CF52069.4,CF37027.9,CF10699.29,CF47619.21,CF65015.31,CF8583.6,CF8291.4,CF4081.1,CF58803.2,CF45621.4,CF55111.9,CF33047.15,CF42729.3,CF54885.21,CF41405.31,CF47691.27,CF43087.1,CF35721.1,CF17381.10,CF64279.86,CF19911.2,CF11735.3,CF27219.25,…
GO:0044248	cellular catabolic process	BP	0.896142	18	364	644	13804	4	CF36001.43,CF52069.4,CF12851.25,CF27667.5,CF61329.45,CF59491.1,CF60679.4,CF50109.17,CF63231.1,CF36987.13,CF35925.7,CF61535.20,CF57753.4,CF18541.7,CF18541.32,CF38285.31,CF1989.47,CF30983.10
GO:0005216	ion channel activity	MF	0.922468	19	388	644	13804	6	CF36483.35,CF61389.37,CF26513.23,CF62307.14,CF32099.37,CF62253.21,CF58553.6,CF36483.34,CF19717.5,CF5387.26,CF58593.22,CF65015.14,CF61389.38,CF5387.29,CF16339.5,CF51689.16,CF59955.4,CF16535.98,CF61233.36
GO:0022838	substrate-specific channel activity	MF	0.922468	19	388	644	13804	5	CF36483.35,CF61389.37,CF26513.23,CF62307.14,CF32099.37,CF62253.21,CF58553.6,CF36483.34,CF19717.5,CF5387.26,CF58593.22,CF65015.14,CF61389.38,CF5387.29,CF16339.5,CF51689.16,CF59955.4,CF16535.98,CF61233.36
GO:0043228	non-membrane-bounded organelle	CC	0.931328	27	559	644	13804	3	CF64565.1,CF36833.31,CF32099.11,CF63213.11,CF47619.21,CF8291.4,CF4081.1,CF58803.2,CF55111.9,CF55129.26,CF22657.24,CF10271.6,CF50135.12,CF57011.81,CF12629.1,CF48227.61,CF30463.8,CF22817.89,CF3743.47,CF64013.8,CF20733.29,CF55631.3,CF58593.15,CF64953.7,CF27749.28,CF42795.11,CF45501.8
GO:0043232	intracellular non-membrane-bounded organelle	CC	0.931328	27	559	644	13804	4	CF64565.1,CF36833.31,CF32099.11,CF63213.11,CF47619.21,CF8291.4,CF4081.1,CF58803.2,CF55111.9,CF55129.26,CF22657.24,CF10271.6,CF50135.12,CF57011.81,CF12629.1,CF48227.61,CF30463.8,CF22817.89,CF3743.47,CF64013.8,CF20733.29,CF55631.3,CF58593.15,CF64953.7,CF27749.28,CF42795.11,CF45501.8
GO:0015267	channel activity	MF	0.940727	19	390	644	13804	5	CF36483.35,CF61389.37,CF26513.23,CF62307.14,CF32099.37,CF62253.21,CF58553.6,CF36483.34,CF19717.5,CF5387.26,CF58593.22,CF65015.14,CF61389.38,CF5387.29,CF16339.5,CF51689.16,CF59955.4,CF16535.98,CF61233.36
GO:0022803	passive transmembrane transporter activity	MF	0.940727	19	390	644	13804	4	CF36483.35,CF61389.37,CF26513.23,CF62307.14,CF32099.37,CF62253.21,CF58553.6,CF36483.34,CF19717.5,CF5387.26,CF58593.22,CF65015.14,CF61389.38,CF5387.29,CF16339.5,CF51689.16,CF59955.4,CF16535.98,CF61233.36
GO:0042623	ATPase activity, coupled	MF	0.944178	9	178	644	13804	9	CF55111.9,CF61389.46,CF26009.5,CF42089.13,CF8583.10,CF7537.8,CF24877.1,CF13299.7,CF55803.2
GO:0015276	ligand-gated ion channel activity	MF	0.951373	11	221	644	13804	7	CF61389.37,CF62307.14,CF32099.37,CF58553.6,CF58593.22,CF65015.14,CF61389.38,CF16339.5,CF51689.16,CF59955.4,CF61233.36
GO:0022834	ligand-gated channel activity	MF	0.951373	11	221	644	13804	7	CF61389.37,CF62307.14,CF32099.37,CF58553.6,CF58593.22,CF65015.14,CF61389.38,CF16339.5,CF51689.16,CF59955.4,CF61233.36
GO:0007166	cell surface receptor signaling pathway	BP	0.951975	31	647	644	13804	5	CF64399.8,CF65015.31,CF45621.4,CF41405.31,CF19911.2,CF30275.5.1,CF52787.27,CF44479.1,CF28667.18,CF32293.9,CF31501.14,CF52871.25,CF39551.41,CF43745.5,CF36987.23,CF28689.6,CF43745.4,CF62741.3,CF38315.1,CF59551.26,CF64873.5,CF11731.6,CF64245.8,CF15869.10,CF64307.1,CF63407.6,CF22095.14,CF59079.29,CF65053.4,CF16535.86,CF23091.1
GO:0016741	transferase activity, transferring one-carbon groups	MF	0.957585	9	179	644	13804	4	CF63155.1,CF37027.9,CF63929.8,CF21407.2,CF48227.110,CF42613.20,CF64279.132,CF41309.21,CF8723.2
GO:0019637	organophosphate metabolic process	BP	0.958926	19	392	644	13804	4	CF52069.4,CF27667.5,CF61329.45,CF55943.2,CF21407.2,CF59491.1,CF63493.9,CF35381.17,CF41405.65,CF63213.2,CF50109.17,CF62425.3.1,CF28647.8,CF63231.1,CF36987.13,CF35925.7,CF18541.32,CF1989.47,CF30983.10
GO:0005856	cytoskeleton	CC	0.960034	12	243	644	13804	5	CF36833.31,CF63213.11,CF4081.1,CF22657.24,CF10271.6,CF12629.1,CF48227.61,CF3743.47,CF20733.29,CF55631.3,CF42795.11,CF45501.8
GO:0042278	purine nucleoside metabolic process	BP	0.963406	11	222	644	13804	6	CF52069.4,CF27667.5,CF61329.45,CF59491.1,CF50109.17,CF63231.1,CF36987.13,CF35925.7,CF18541.32,CF1989.47,CF30983.10
GO:0046128	purine ribonucleoside metabolic process	BP	0.963406	11	222	644	13804	7	CF52069.4,CF27667.5,CF61329.45,CF59491.1,CF50109.17,CF63231.1,CF36987.13,CF35925.7,CF18541.32,CF1989.47,CF30983.10
GO:0007154	cell communication	BP	0.966355	68	1440	644	13804	4	CF38447.60,CF48227.120,CF64399.8,CF41509.71,CF52069.4,CF65015.31,CF41509.74,CF45621.4,CF21081.5,CF41405.31,CF19911.2,CF61813.18,CF27667.5,CF30275.5.1,CF52787.27,CF44479.1,CF7323.9,CF28667.18,CF63639.1,CF32293.9,CF31501.14,CF52871.25,CF61329.45,CF16535.59,CF39551.41,CF43745.5,CF35989.33,CF64559.33,CF59491.1,CF32099.54,CF27033.10,CF47793.17,CF63423.16,CF47691.28,CF30983.14,CF36987.23,CF20345.29,CF2…
GO:0020037	heme binding	MF	0.975394	11	223	644	13804	5	CF48003.2,CF56703.14,CF26513.19,CF64279.146,CF49503.13,CF47415.1,CF53111.111,CF899.10,CF61649.10,CF15949.21,CF61191.38
GO:0050896	response to stimulus	BP	0.987172	77	1637	644	13804	2	CF38447.60,CF53331.2.1,CF48227.120,CF27219.51,CF64399.8,CF41509.71,CF52069.4,CF65015.31,CF45621.4,CF21081.5,CF41405.31,CF19911.2,CF61813.18,CF27667.5,CF61389.46,CF64279.146,CF30275.5.1,CF52787.27,CF44479.1,CF7323.9,CF28667.18,CF63639.1,CF32293.9,CF48227.31,CF31501.14,CF52871.25,CF61329.45,CF16535.59,CF39551.41,CF17769.3,CF231.39,CF43745.5,CF35989.33,CF5387.4,CF10839.17,CF64559.33,CF59491.1,CF3209…
GO:0007017	microtubule-based process	BP	1	8	167	644	13804	4	CF63213.11,CF4081.1,CF12629.1,CF3743.47,CF55631.3,CF59079.32,CF42795.11,CF45501.8
GO:0015370	solute:sodium symporter activity	MF	1	7	143	644	13804	8	CF60103.24,CF22095.58,CF43733.4,CF64981.19,CF59443.8,CF5387.37,CF59443.5
GO:0046873	metal ion transmembrane transporter activity	MF	1	15	315	644	13804	8	CF36483.35,CF60103.24,CF62253.21,CF22095.58,CF36483.34,CF19717.5,CF5387.26,CF43733.4,CF65015.14,CF64981.19,CF5387.29,CF56203.1.1,CF59443.8,CF5387.37,CF59443.5
GO:0038023	signaling receptor activity	MF	1	31	660	644	13804	3	CF65015.31,CF45621.4,CF41405.31,CF19911.2,CF44479.1,CF28667.18,CF31501.14,CF52871.25,CF39551.41,CF34531.104,CF43745.5,CF58553.6,CF36987.23,CF28689.6,CF43745.4,CF62741.3,CF38315.1,CF59551.26,CF64873.5,CF11731.6,CF16339.5,CF64245.8,CF51689.16,CF15869.10,CF64307.1,CF63407.6,CF22095.14,CF59079.29,CF65053.4,CF16535.86,CF61233.36
GO:0005230	extracellular ligand-gated ion channel activity	MF	1	10	210	644	13804	8	CF61389.37,CF62307.14,CF32099.37,CF58553.6,CF58593.22,CF61389.38,CF16339.5,CF51689.16,CF59955.4,CF61233.36
GO:0016757	transferase activity, transferring glycosyl groups	MF	1	17	356	644	13804	4	CF16985.13,CF48227.124,CF33891.8,CF11735.3,CF62487.16,CF30079.13,CF27609.6,CF36483.76,CF60969.29,CF34667.26,CF60269.6,CF57585.9,CF40617.3,CF64301.1,CF43677.3,CF4787.6,CF20445.5
GO:0004175	endopeptidase activity	MF	1	13	272	644	13804	6	CF64279.67,CF63551.9,CF63115.9,CF32095.10,CF12931.5,CF63423.32,CF61765.12,CF63879.1,CF41119.14,CF52377.53,CF32013.20,CF19777.4,CF56467.4
GO:1901566	organonitrogen compound biosynthetic process	BP	1	8	163	644	13804	5	CF64529.15,CF63493.9,CF35381.17,CF60269.6,CF62425.3.1,CF33489.18,CF46507.22,CF62497.1
GO:0044712	single-organism catabolic process	BP	1	13	273	644	13804	4	CF52069.4,CF27667.5,CF61329.45,CF59491.1,CF50109.17,CF63231.1,CF36987.13,CF35925.7,CF61535.20,CF57753.4,CF18541.32,CF1989.47,CF30983.10
GO:0000166	nucleotide binding	MF	1	65	1391	644	13804	4	CF36833.31,CF52797.7,CF52069.4,CF48227.29,CF55111.9,CF63699.5,CF21411.49,CF48227.129,CF27667.5,CF12699.1,CF61389.46,CF10617.2,CF63651.37,CF7323.9,CF63423.21,CF55807.17,CF26009.5,CF63639.1,CF64639.8,CF42089.13,CF61329.45,CF59261.9,CF38113.5,CF30295.3,CF34531.104,CF50287.10,CF16885.1,CF6735.1,CF34677.6,CF231.39,CF35989.33,CF4427.3,CF61223.1,CF59491.1,CF8583.10,CF48249.4,CF63371.2,CF48859.1,CF26513.…
GO:1901265	nucleoside phosphate binding	MF	1	65	1391	644	13804	4	CF36833.31,CF52797.7,CF52069.4,CF48227.29,CF55111.9,CF63699.5,CF21411.49,CF48227.129,CF27667.5,CF12699.1,CF61389.46,CF10617.2,CF63651.37,CF7323.9,CF63423.21,CF55807.17,CF26009.5,CF63639.1,CF64639.8,CF42089.13,CF61329.45,CF59261.9,CF38113.5,CF30295.3,CF34531.104,CF50287.10,CF16885.1,CF6735.1,CF34677.6,CF231.39,CF35989.33,CF4427.3,CF61223.1,CF59491.1,CF8583.10,CF48249.4,CF63371.2,CF48859.1,CF26513.…
GO:0022836	gated channel activity	MF	1	14	296	644	13804	6	CF36483.35,CF61389.37,CF62307.14,CF32099.37,CF58553.6,CF36483.34,CF58593.22,CF65015.14,CF61389.38,CF16339.5,CF51689.16,CF59955.4,CF16535.98,CF61233.36
GO:0004872	receptor activity	MF	1	36	761	644	13804	2	CF65015.31,CF45621.4,CF41405.31,CF19911.2,CF44479.1,CF28667.18,CF31501.14,CF65007.3,CF52871.25,CF39551.41,CF34531.104,CF43745.5,CF58553.6,CF34951.5,CF36987.23,CF64279.34,CF28689.6,CF43745.4,CF62741.3,CF38315.1,CF15027.3,CF59551.26,CF64873.5,CF11731.6,CF16339.5,CF64245.8,CF51689.16,CF15869.10,CF64307.1,CF63407.6,CF22095.14,CF59079.29,CF65053.4,CF62937.17,CF16535.86,CF61233.36
GO:0016055	Wnt signaling pathway	BP	1	1	21	644	13804	6	CF64399.8
GO:0016765	transferase activity, transferring alkyl or aryl (other than methyl) groups	MF	1	1	21	644	13804	4	CF64233.3.1
GO:0006836	neurotransmitter transport	BP	1	5	107	644	13804	4	CF60103.24,CF22095.58,CF43733.4,CF64981.19,CF5387.37
GO:0016209	antioxidant activity	MF	1	3	64	644	13804	2	CF64279.146,CF33047.5,CF53111.111
GO:0019028	viral capsid	CC	1	1	21	644	13804	3	CF51373.2
GO:0006414	translational elongation	BP	1	1	21	644	13804	6	CF44735.16
GO:0044265	cellular macromolecule catabolic process	BP	1	5	107	644	13804	5	CF36001.43,CF12851.25,CF60679.4,CF18541.7,CF38285.31
GO:1902582	single-organism intracellular transport	BP	1	3	64	644	13804	4	CF62373.6,CF35925.14,CF12629.1
GO:0006643	membrane lipid metabolic process	BP	1	1	21	644	13804	5	CF41405.65
GO:0019012	virion	CC	1	1	21	644	13804	2	CF51373.2
GO:0044423	virion part	CC	1	1	21	644	13804	2	CF51373.2
GO:0044456	synapse part	CC	1	2	42	644	13804	2	CF20733.29,CF58571.6
GO:0045202	synapse	CC	1	2	42	644	13804	2	CF20733.29,CF58571.6

## Sheet: M15
GO_ID	GO_Term	GO_Class	Pvalue	x1	x2	n	N	EnrichDirect	GOlevl	GeneID
GO:0004619	phosphoglycerate mutase activity	MF	0.00261333	2	3	412	13804	Over	6	CF57897.4,CF48305.5
GO:0033013	tetrapyrrole metabolic process	BP	0.0036425	3	11	412	13804	Over	5	CF59855.5,CF24805.11,CF59629.1
GO:0043233	organelle lumen	CC	0.00381289	8	85	412	13804	Over	3	CF63995.5,CF19711.21,CF33097.6,CF38167.2,CF61451.36,CF24805.11,CF15153.3,CF37027.10
GO:0070013	intracellular organelle lumen	CC	0.00381289	8	85	412	13804	Over	4	CF63995.5,CF19711.21,CF33097.6,CF38167.2,CF61451.36,CF24805.11,CF15153.3,CF37027.10
GO:0031974	membrane-enclosed lumen	CC	0.00439789	8	87	412	13804	Over	2	CF63995.5,CF19711.21,CF33097.6,CF38167.2,CF61451.36,CF24805.11,CF15153.3,CF37027.10
GO:0006662	glycerol ether metabolic process	BP	0.00475	3	12	412	13804	Over	5	CF13837.3,CF34531.27,CF59337.2
GO:0018904	ether metabolic process	BP	0.00475	3	12	412	13804	Over	4	CF13837.3,CF34531.27,CF59337.2
GO:0019725	cellular homeostasis	BP	0.00478369	6	53	412	13804	Over	4	CF13837.3,CF57769.1,CF39875.7,CF34531.27,CF59337.2,CF52589.4
GO:0045454	cell redox homeostasis	BP	0.00515498	5	38	412	13804	Over	4	CF13837.3,CF39875.7,CF34531.27,CF59337.2,CF52589.4
GO:0006606	protein import into nucleus	BP	0.00837076	2	5	412	13804	Over	5	CF39875.41,CF59247.4
GO:0034504	protein localization to nucleus	BP	0.00837076	2	5	412	13804	Over	7	CF39875.41,CF59247.4
GO:0044744	protein targeting to nucleus	BP	0.00837076	2	5	412	13804	Over	5	CF39875.41,CF59247.4
GO:0051170	nuclear import	BP	0.00837076	2	5	412	13804	Over	7	CF39875.41,CF59247.4
GO:1902593	single-organism nuclear import	BP	0.00837076	2	5	412	13804	Over	5	CF39875.41,CF59247.4
GO:0016829	lyase activity	MF	0.0113898	9	123	412	13804	Over	3	CF64377.14,CF16985.23,CF56761.6,CF64667.1,CF59855.5,CF60899.30,CF59629.1,CF61557.10,CF22101.18
GO:0016831	carboxy-lyase activity	MF	0.0115974	4	30	412	13804	Over	5	CF64377.14,CF16985.23,CF60899.30,CF59629.1
GO:0045935	positive regulation of nucleobase-containing compound metabolic process	BP	0.0123093	2	6	412	13804	Over	5	CF52377.58,CF20823.19
GO:0051173	positive regulation of nitrogen compound metabolic process	BP	0.0123093	2	6	412	13804	Over	4	CF52377.58,CF20823.19
GO:0005730	nucleolus	CC	0.0168952	2	7	412	13804	Over	5	CF38167.2,CF15153.3
GO:0033014	tetrapyrrole biosynthetic process	BP	0.0168952	2	7	412	13804	Over	6	CF59855.5,CF59629.1
GO:0006778	porphyrin-containing compound metabolic process	BP	0.0168952	2	7	412	13804	Over	5	CF24805.11,CF59629.1
GO:0007178	transmembrane receptor protein serine/threonine kinase signaling pathway	BP	0.0168952	2	7	412	13804	Over	7	CF59335.11,CF46507.12
GO:0004198	calcium-dependent cysteine-type endopeptidase activity	MF	0.0206332	3	20	412	13804	Over	8	CF60879.14,CF64633.3,CF62691.12
GO:0005759	mitochondrial matrix	CC	0.0220863	2	8	412	13804	Over	5	CF24805.11,CF37027.10
GO:0042592	homeostatic process	BP	0.0229704	6	74	412	13804	Over	4	CF13837.3,CF57769.1,CF39875.7,CF34531.27,CF59337.2,CF52589.4
GO:0031981	nuclear lumen	CC	0.0258106	6	76	412	13804	Over	5	CF63995.5,CF19711.21,CF33097.6,CF38167.2,CF61451.36,CF15153.3
GO:0065008	regulation of biological quality	BP	0.027227	7	98	412	13804	Over	3	CF13837.3,CF57769.1,CF39875.7,CF34531.27,CF723255.1,CF59337.2,CF52589.4
GO:0016868	intramolecular transferase activity, phosphotransferases	MF	0.0278428	2	9	412	13804	Over	5	CF57897.4,CF48305.5
GO:0044428	nuclear part	CC	0.0284847	8	121	412	13804	Over	4	CF52377.58,CF63995.5,CF19711.21,CF33097.6,CF38167.2,CF61169.5,CF61451.36,CF15153.3
GO:0008540	proteasome regulatory particle, base subcomplex	CC	0.0298464	1	1	412	13804	Over	4	CF14065.2
GO:0006772	thiamine metabolic process	BP	0.0298464	1	1	412	13804	Over	5	CF61527.26
GO:0050333	thiamin-triphosphatase activity	MF	0.0298464	1	1	412	13804	Over	8	CF61527.26
GO:0016532	superoxide dismutase copper chaperone activity	MF	0.0298464	1	1	412	13804	Over	4	CF20823.13
GO:0045739	positive regulation of DNA repair	BP	0.0298464	1	1	412	13804	Over	5	CF52377.58
GO:0070531	BRCA1-A complex	CC	0.0298464	1	1	412	13804	Over	4	CF52377.58
GO:0070552	BRISC complex	CC	0.0298464	1	1	412	13804	Over	4	CF52377.58
GO:0000176	nuclear exosome (RNase complex)	CC	0.0298464	1	1	412	13804	Over	5	CF63995.5
GO:0030173	integral component of Golgi membrane	CC	0.0298464	1	1	412	13804	Over	4	CF59841.4
GO:0006884	cell volume homeostasis	BP	0.0298464	1	1	412	13804	Over	5	CF57769.1
GO:0009254	peptidoglycan turnover	BP	0.0298464	1	1	412	13804	Over	8	CF61185.4
GO:0004798	thymidylate kinase activity	MF	0.0298464	1	1	412	13804	Over	6	CF39381.2
GO:0006233	dTDP biosynthetic process	BP	0.0298464	1	1	412	13804	Over	9	CF39381.2
GO:0004652	polynucleotide adenylyltransferase activity	MF	0.0298464	1	1	412	13804	Over	7	CF64505.1
GO:0016533	cyclin-dependent protein kinase 5 holoenzyme complex	CC	0.0298464	1	1	412	13804	Over	6	CF61169.5
GO:0016534	cyclin-dependent protein kinase 5 activator activity	MF	0.0298464	1	1	412	13804	Over	7	CF61169.5
GO:0019543	propionate catabolic process	BP	0.0298464	1	1	412	13804	Over	8	CF64667.1
GO:0047547	2-methylcitrate dehydratase activity	MF	0.0298464	1	1	412	13804	Over	6	CF64667.1
GO:0004655	porphobilinogen synthase activity	MF	0.0298464	1	1	412	13804	Over	6	CF59855.5
GO:0003870	5-aminolevulinate synthase activity	MF	0.0298464	1	1	412	13804	Over	8	CF24805.11
GO:0004378	GDP-Man:Man1GlcNAc2-PP-Dol alpha-1,3-mannosyltransferase activity	MF	0.0298464	1	1	412	13804	Over	8	CF4427.29
GO:0033164	glycolipid 6-alpha-mannosyltransferase activity	MF	0.0298464	1	1	412	13804	Over	8	CF4427.29
GO:0009916	alternative oxidase activity	MF	0.0298464	1	1	412	13804	Over	6	CF18115.1
GO:0030430	host cell cytoplasm	CC	0.0298464	1	1	412	13804	Over	6	CF65015.32
GO:0004853	uroporphyrinogen decarboxylase activity	MF	0.0298464	1	1	412	13804	Over	6	CF59629.1
GO:0000120	RNA polymerase I transcription factor complex	CC	0.0298464	1	1	412	13804	Over	6	CF15153.3
GO:0006360	transcription from RNA polymerase I promoter	BP	0.0298464	1	1	412	13804	Over	7	CF15153.3
GO:0004512	inositol-3-phosphate synthase activity	MF	0.0298464	1	1	412	13804	Over	5	CF50739.18
GO:0006021	inositol biosynthetic process	BP	0.0298464	1	1	412	13804	Over	5	CF50739.18
GO:0004514	nicotinate-nucleotide diphosphorylase (carboxylating) activity	MF	0.0298464	1	1	412	13804	Over	6	CF59847.24
GO:0019008	molybdopterin synthase complex	CC	0.0298464	1	1	412	13804	Over	3	CF55943.41
GO:0042723	thiamine-containing compound metabolic process	BP	0.0298464	1	1	412	13804	Over	4	CF61527.26
GO:0051054	positive regulation of DNA metabolic process	BP	0.0298464	1	1	412	13804	Over	5	CF52377.58
GO:2001022	positive regulation of response to DNA damage stimulus	BP	0.0298464	1	1	412	13804	Over	4	CF52377.58
GO:0031228	intrinsic component of Golgi membrane	CC	0.0298464	1	1	412	13804	Over	4	CF59841.4
GO:0009133	nucleoside diphosphate biosynthetic process	BP	0.0298464	1	1	412	13804	Over	6	CF39381.2
GO:0009138	pyrimidine nucleoside diphosphate metabolic process	BP	0.0298464	1	1	412	13804	Over	7	CF39381.2
GO:0009139	pyrimidine nucleoside diphosphate biosynthetic process	BP	0.0298464	1	1	412	13804	Over	7	CF39381.2
GO:0009189	deoxyribonucleoside diphosphate biosynthetic process	BP	0.0298464	1	1	412	13804	Over	7	CF39381.2
GO:0009196	pyrimidine deoxyribonucleoside diphosphate metabolic process	BP	0.0298464	1	1	412	13804	Over	8	CF39381.2
GO:0009197	pyrimidine deoxyribonucleoside diphosphate biosynthetic process	BP	0.0298464	1	1	412	13804	Over	8	CF39381.2
GO:0046072	dTDP metabolic process	BP	0.0298464	1	1	412	13804	Over	8	CF39381.2
GO:0000307	cyclin-dependent protein kinase holoenzyme complex	CC	0.0298464	1	1	412	13804	Over	4	CF61169.5
GO:0019908	nuclear cyclin-dependent protein kinase holoenzyme complex	CC	0.0298464	1	1	412	13804	Over	5	CF61169.5
GO:0030295	protein kinase activator activity	MF	0.0298464	1	1	412	13804	Over	5	CF61169.5
GO:0043539	protein serine/threonine kinase activator activity	MF	0.0298464	1	1	412	13804	Over	6	CF61169.5
GO:0019541	propionate metabolic process	BP	0.0298464	1	1	412	13804	Over	7	CF64667.1
GO:0019626	short-chain fatty acid catabolic process	BP	0.0298464	1	1	412	13804	Over	7	CF64667.1
GO:0046459	short-chain fatty acid metabolic process	BP	0.0298464	1	1	412	13804	Over	6	CF64667.1
GO:0016748	succinyltransferase activity	MF	0.0298464	1	1	412	13804	Over	6	CF24805.11
GO:0016749	N-succinyltransferase activity	MF	0.0298464	1	1	412	13804	Over	7	CF24805.11
GO:0004376	glycolipid mannosyltransferase activity	MF	0.0298464	1	1	412	13804	Over	7	CF4427.29
GO:0000009	alpha-1,6-mannosyltransferase activity	MF	0.0298464	1	1	412	13804	Over	7	CF4427.29
GO:0016682	oxidoreductase activity, acting on diphenols and related substances as donors, oxygen as acceptor	MF	0.0298464	1	1	412	13804	Over	5	CF18115.1
GO:0018995	host	CC	0.0298464	1	1	412	13804	Over	5	CF65015.32
GO:0033643	host cell part	CC	0.0298464	1	1	412	13804	Over	4	CF65015.32
GO:0033646	host intracellular part	CC	0.0298464	1	1	412	13804	Over	5	CF65015.32
GO:0043245	extraorganismal space	CC	0.0298464	1	1	412	13804	Over	3	CF65015.32
GO:0043656	intracellular region of host	CC	0.0298464	1	1	412	13804	Over	5	CF65015.32
GO:0043657	host cell	CC	0.0298464	1	1	412	13804	Over	5	CF65015.32
GO:0044215	other organism	CC	0.0298464	1	1	412	13804	Over	4	CF65015.32
GO:0044216	other organism cell	CC	0.0298464	1	1	412	13804	Over	4	CF65015.32
GO:0044217	other organism part	CC	0.0298464	1	1	412	13804	Over	3	CF65015.32
GO:0044452	nucleolar part	CC	0.0298464	1	1	412	13804	Over	5	CF15153.3
GO:0016872	intramolecular lyase activity	MF	0.0298464	1	1	412	13804	Over	4	CF50739.18
GO:0046173	polyol biosynthetic process	BP	0.0298464	1	1	412	13804	Over	7	CF50739.18
GO:0016830	carbon-carbon lyase activity	MF	0.0332182	4	41	412	13804	Over	4	CF64377.14,CF16985.23,CF60899.30,CF59629.1
GO:0015035	protein disulfide oxidoreductase activity	MF	0.0335693	3	24	412	13804	Over	6	CF13837.3,CF34531.27,CF59337.2
GO:0015036	disulfide oxidoreductase activity	MF	0.0335693	3	24	412	13804	Over	5	CF13837.3,CF34531.27,CF59337.2
GO:0007160	cell-matrix adhesion	BP	0.041289	3	26	412	13804	Over	5	CF25603.15,CF56167.26,CF22095.24
GO:0031589	cell-substrate adhesion	BP	0.041289	3	26	412	13804	Over	4	CF25603.15,CF56167.26,CF22095.24
GO:0016763	transferase activity, transferring pentosyl groups	MF	0.0415639	4	44	412	13804	Over	5	CF34649.19,CF29865.25,CF61231.11,CF59847.24
GO:0004540	ribonuclease activity	MF	0.0454544	3	27	412	13804	Over	6	CF52085.8,CF45061.2,CF62691.6
GO:0008374	O-acyltransferase activity	MF	0.0481306	2	12	412	13804	Over	6	CF22095.5.1,CF22095.2
GO:0048285	organelle fission	BP	0.0543808	3	29	412	13804	Over	4	CF8123.1,CF65017.2,CF5071.6
GO:0004476	mannose-6-phosphate isomerase activity	MF	0.0588041	1	2	412	13804	Over	6	CF53113.9
GO:0005942	phosphatidylinositol 3-kinase complex	CC	0.0588041	1	2	412	13804	Over	6	CF18363.8
GO:0035014	phosphatidylinositol 3-kinase regulator activity	MF	0.0588041	1	2	412	13804	Over	4	CF18363.8
GO:0009159	deoxyribonucleoside monophosphate catabolic process	BP	0.0588041	1	2	412	13804	Over	7	CF34649.19
GO:0050144	nucleoside deoxyribosyltransferase activity	MF	0.0588041	1	2	412	13804	Over	6	CF34649.19
GO:0070694	deoxyribonucleoside 5'-monophosphate N-glycosidase activity	MF	0.0588041	1	2	412	13804	Over	6	CF34649.19
GO:0008184	glycogen phosphorylase activity	MF	0.0588041	1	2	412	13804	Over	7	CF63805.9
GO:0008013	beta-catenin binding	MF	0.0588041	1	2	412	13804	Over	4	CF43467.27
GO:0015671	oxygen transport	BP	0.0588041	1	2	412	13804	Over	5	CF45749.22
GO:0017025	TBP-class protein binding	MF	0.0588041	1	2	412	13804	Over	5	CF20823.19
GO:0000213	tRNA-intron endonuclease activity	MF	0.0588041	1	2	412	13804	Over	8	CF62691.6
GO:0000796	condensin complex	CC	0.0588041	1	2	412	13804	Over	5	CF5071.6
GO:0007099	centriole replication	BP	0.0588041	1	2	412	13804	Over	5	CF723575.1
GO:0010457	centriole-centriole cohesion	BP	0.0588041	1	2	412	13804	Over	6	CF723575.1
GO:0005838	proteasome regulatory particle	CC	0.0588041	1	2	412	13804	Over	4	CF14065.2
GO:0016530	metallochaperone activity	MF	0.0588041	1	2	412	13804	Over	2	CF20823.13
GO:0016531	copper chaperone activity	MF	0.0588041	1	2	412	13804	Over	3	CF20823.13
GO:0009125	nucleoside monophosphate catabolic process	BP	0.0588041	1	2	412	13804	Over	6	CF34649.19
GO:0009186	deoxyribonucleoside diphosphate metabolic process	BP	0.0588041	1	2	412	13804	Over	7	CF39381.2
GO:0070566	adenylyltransferase activity	MF	0.0588041	1	2	412	13804	Over	6	CF64505.1
GO:0019209	kinase activator activity	MF	0.0588041	1	2	412	13804	Over	4	CF61169.5
GO:0015669	gas transport	BP	0.0588041	1	2	412	13804	Over	4	CF45749.22
GO:0006020	inositol metabolic process	BP	0.0588041	1	2	412	13804	Over	4	CF50739.18
GO:0007098	centrosome cycle	BP	0.0588041	1	2	412	13804	Over	5	CF723575.1
GO:0051298	centrosome duplication	BP	0.0588041	1	2	412	13804	Over	5	CF723575.1
GO:0098534	centriole assembly	BP	0.0588041	1	2	412	13804	Over	5	CF723575.1
GO:0072594	establishment of protein localization to organelle	BP	0.0591345	3	30	412	13804	Over	4	CF49289.8,CF39875.41,CF59247.4
GO:0004842	ubiquitin-protein ligase activity	MF	0.0620331	6	94	412	13804	Over	7	CF3743.40,CF23707.5,CF29865.25,CF28633.1,CF21989.3,CF54581.1
GO:0008565	protein transporter activity	MF	0.0638277	2	14	412	13804	Over	4	CF39875.41,CF59247.4
GO:0017038	protein import	BP	0.0638277	2	14	412	13804	Over	4	CF39875.41,CF59247.4
GO:0033365	protein localization to organelle	BP	0.0640766	3	31	412	13804	Over	6	CF49289.8,CF39875.41,CF59247.4
GO:0019787	small conjugating protein ligase activity	MF	0.064635	6	95	412	13804	Over	6	CF3743.40,CF23707.5,CF29865.25,CF28633.1,CF21989.3,CF54581.1
GO:0006096	glycolysis	BP	0.072233	2	15	412	13804	Over	4	CF57897.4,CF48305.5
GO:0010604	positive regulation of macromolecule metabolic process	BP	0.072233	2	15	412	13804	Over	4	CF52377.58,CF20823.19
GO:0007167	enzyme linked receptor protein signaling pathway	BP	0.072233	2	15	412	13804	Over	6	CF59335.11,CF46507.12
GO:0016853	isomerase activity	MF	0.0732001	5	75	412	13804	Over	3	CF57897.4,CF53113.9,CF53111.100,CF48305.5,CF50739.18
GO:0006605	protein targeting	BP	0.0745079	3	33	412	13804	Over	5	CF49289.8,CF39875.41,CF59247.4
GO:0019318	hexose metabolic process	BP	0.0771044	4	54	412	13804	Over	6	CF57897.4,CF53113.9,CF53393.16,CF48305.5
GO:0046983	protein dimerization activity	MF	0.0799557	5	77	412	13804	Over	4	CF53331.44,CF11107.32,CF59707.1.5,CF723653.1,CF63991.1
GO:0016667	oxidoreductase activity, acting on a sulfur group of donors	MF	0.0799877	3	34	412	13804	Over	4	CF13837.3,CF34531.27,CF59337.2
GO:0090407	organophosphate biosynthetic process	BP	0.0829352	8	146	412	13804	Over	5	CF56761.6,CF39381.2,CF6499.21,CF50739.18,CF61557.10,CF59847.24,CF55943.41,CF22101.18
GO:0005996	monosaccharide metabolic process	BP	0.0855903	4	56	412	13804	Over	5	CF57897.4,CF53113.9,CF53393.16,CF48305.5
GO:0051186	cofactor metabolic process	BP	0.0855903	4	56	412	13804	Over	4	CF24805.11,CF59629.1,CF59847.24,CF55943.41
GO:0004335	galactokinase activity	MF	0.0868995	1	3	412	13804	Over	6	CF53393.16
GO:0046835	carbohydrate phosphorylation	BP	0.0868995	1	3	412	13804	Over	5	CF53393.16
GO:0042393	histone binding	MF	0.0868995	1	3	412	13804	Over	4	CF39381.1
GO:0002161	aminoacyl-tRNA editing activity	MF	0.0868995	1	3	412	13804	Over	6	CF37959.2
GO:0004016	adenylate cyclase activity	MF	0.0868995	1	3	412	13804	Over	4	CF61557.10
GO:0022624	proteasome accessory complex	CC	0.0868995	1	3	412	13804	Over	4	CF14065.2
GO:0006282	regulation of DNA repair	BP	0.0868995	1	3	412	13804	Over	5	CF52377.58
GO:2001020	regulation of response to DNA damage stimulus	BP	0.0868995	1	3	412	13804	Over	5	CF52377.58
GO:0009221	pyrimidine deoxyribonucleotide biosynthetic process	BP	0.0868995	1	3	412	13804	Over	8	CF39381.2
GO:0009263	deoxyribonucleotide biosynthetic process	BP	0.0868995	1	3	412	13804	Over	6	CF39381.2
GO:0009265	2'-deoxyribonucleotide biosynthetic process	BP	0.0868995	1	3	412	13804	Over	7	CF39381.2
GO:0046385	deoxyribose phosphate biosynthetic process	BP	0.0868995	1	3	412	13804	Over	6	CF39381.2
GO:0004549	tRNA-specific ribonuclease activity	MF	0.0868995	1	3	412	13804	Over	7	CF62691.6
GO:0046165	alcohol biosynthetic process	BP	0.0868995	1	3	412	13804	Over	6	CF50739.18
GO:0009607	response to biotic stimulus	BP	0.0900144	2	17	412	13804	Over	3	CF64961.6,CF36321.3
GO:0000976	transcription regulatory region sequence-specific DNA binding	MF	0.0900144	2	17	412	13804	Over	7	CF61535.12,CF18151.2
GO:0016836	hydro-lyase activity	MF	0.0900144	2	17	412	13804	Over	5	CF64667.1,CF59855.5
GO:0030170	pyridoxal phosphate binding	MF	0.0945102	4	58	412	13804	Over	4	CF64377.14,CF16985.23,CF24805.11,CF60899.30
GO:0016592	mediator complex	CC	0.0993373	2	18	412	13804	Over	4	CF19711.21,CF61451.36
GO:0016866	intramolecular transferase activity	MF	0.0993373	2	18	412	13804	Over	4	CF57897.4,CF48305.5
GO:0009893	positive regulation of metabolic process	BP	0.0993373	2	18	412	13804	Over	3	CF52377.58,CF20823.19
GO:0031325	positive regulation of cellular metabolic process	BP	0.0993373	2	18	412	13804	Over	4	CF52377.58,CF20823.19
GO:0044212	transcription regulatory region DNA binding	MF	0.0993373	2	18	412	13804	Over	7	CF61535.12,CF18151.2
GO:0051536	iron-sulfur cluster binding	MF	0.103551	3	38	412	13804	Over	4	CF12123.2,CF41405.89,CF55943.41
GO:0016567	protein ubiquitination	BP	0.103551	3	38	412	13804	Over	9	CF23707.5,CF29865.25,CF28633.1
GO:0051540	metal cluster binding	MF	0.103551	3	38	412	13804	Over	3	CF12123.2,CF41405.89,CF55943.41
GO:0016192	vesicle-mediated transport	BP	0.106095	5	84	412	13804	Over	4	CF59841.4,CF41405.6,CF60969.34,CF39597.10,CF14161.4
GO:0018130	heterocycle biosynthetic process	BP	0.107613	28	687	412	13804	Over	5	CF48907.26,CF20345.27,CF6487.5,CF61535.12,CF42017.15,CF63483.59,CF34785.1,CF56761.6,CF39381.2,CF6499.21,CF54369.16,CF37027.20,CF12957.14,CF54369.17,CF59335.11,CF61451.36,CF59855.5,CF20823.19,CF59629.1,CF18151.2,CF33489.9,CF15153.3,CF61557.10,CF26237.53,CF59847.24,CF55943.41,CF22101.18,CF54581.1
GO:0006007	glucose catabolic process	BP	0.108915	2	19	412	13804	Over	8	CF57897.4,CF48305.5
GO:0019320	hexose catabolic process	BP	0.108915	2	19	412	13804	Over	7	CF57897.4,CF48305.5
GO:0046365	monosaccharide catabolic process	BP	0.108915	2	19	412	13804	Over	6	CF57897.4,CF48305.5
GO:0019207	kinase regulator activity	MF	0.108915	2	19	412	13804	Over	3	CF18363.8,CF61169.5
GO:0016835	carbon-oxygen lyase activity	MF	0.108915	2	19	412	13804	Over	4	CF64667.1,CF59855.5
GO:0032446	protein modification by small protein conjugation	BP	0.109826	3	39	412	13804	Over	8	CF23707.5,CF29865.25,CF28633.1
GO:0005634	nucleus	CC	0.109841	22	517	412	13804	Over	5	CF52377.58,CF6487.5,CF63995.5,CF19711.21,CF33097.6,CF64505.1,CF38167.2,CF17795.64,CF39875.41,CF61169.5,CF38929.2,CF54369.16,CF19787.8,CF37027.20,CF61451.36,CF65017.2,CF59247.4,CF20823.19,CF33489.9,CF15153.3,CF26793.7,CF38747.2
GO:0008047	enzyme activator activity	MF	0.113593	4	62	412	13804	Over	3	CF43467.2,CF61169.5,CF64905.3,CF61041.32
GO:0016624	oxidoreductase activity, acting on the aldehyde or oxo group of donors, disulfide as acceptor	MF	0.114158	1	4	412	13804	Over	5	CF63371.6
GO:0032580	Golgi cisterna membrane	CC	0.114158	1	4	412	13804	Over	6	CF881.27
GO:0000145	exocyst	CC	0.114158	1	4	412	13804	Over	4	CF41405.6
GO:0008312	7S RNA binding	MF	0.114158	1	4	412	13804	Over	6	CF49289.8
GO:0048500	signal recognition particle	CC	0.114158	1	4	412	13804	Over	4	CF49289.8
GO:0016226	iron-sulfur cluster assembly	BP	0.114158	1	4	412	13804	Over	4	CF41405.89
GO:0007016	cytoskeletal anchoring at plasma membrane	BP	0.114158	1	4	412	13804	Over	5	CF723255.1
GO:0015321	sodium-dependent phosphate transmembrane transporter activity	MF	0.114158	1	4	412	13804	Over	9	CF61329.82
GO:0044341	sodium-dependent phosphate transport	BP	0.114158	1	4	412	13804	Over	8	CF61329.82
GO:0016857	racemase and epimerase activity, acting on carbohydrates and derivatives	MF	0.114158	1	4	412	13804	Over	5	CF53111.100
GO:0007179	transforming growth factor beta receptor signaling pathway	BP	0.114158	1	4	412	13804	Over	6	CF59335.11
GO:0005024	transforming growth factor beta-activated receptor activity	MF	0.114158	1	4	412	13804	Over	7	CF46507.12
GO:0006779	porphyrin-containing compound biosynthetic process	BP	0.114158	1	4	412	13804	Over	6	CF59629.1
GO:0016901	oxidoreductase activity, acting on the CH-OH group of donors, quinone or similar compound as acceptor	MF	0.114158	1	4	412	13804	Over	5	CF63471.14
GO:0006777	Mo-molybdopterin cofactor biosynthetic process	BP	0.114158	1	4	412	13804	Over	7	CF55943.41
GO:0006766	vitamin metabolic process	BP	0.114158	1	4	412	13804	Over	5	CF61527.26
GO:0006767	water-soluble vitamin metabolic process	BP	0.114158	1	4	412	13804	Over	6	CF61527.26
GO:0000178	exosome (RNase complex)	CC	0.114158	1	4	412	13804	Over	4	CF63995.5
GO:0009162	deoxyribonucleoside monophosphate metabolic process	BP	0.114158	1	4	412	13804	Over	7	CF34649.19
GO:0031984	organelle subcompartment	CC	0.114158	1	4	412	13804	Over	4	CF881.27
GO:0031985	Golgi cisterna	CC	0.114158	1	4	412	13804	Over	5	CF881.27
GO:0005938	cell cortex	CC	0.114158	1	4	412	13804	Over	4	CF41405.6
GO:0044448	cell cortex part	CC	0.114158	1	4	412	13804	Over	5	CF41405.6
GO:0009219	pyrimidine deoxyribonucleotide metabolic process	BP	0.114158	1	4	412	13804	Over	7	CF39381.2
GO:0009394	2'-deoxyribonucleotide metabolic process	BP	0.114158	1	4	412	13804	Over	6	CF39381.2
GO:0019692	deoxyribose phosphate metabolic process	BP	0.114158	1	4	412	13804	Over	5	CF39381.2
GO:0031163	metallo-sulfur cluster assembly	BP	0.114158	1	4	412	13804	Over	5	CF41405.89
GO:0015114	phosphate ion transmembrane transporter activity	MF	0.114158	1	4	412	13804	Over	8	CF61329.82
GO:0071559	response to transforming growth factor beta	BP	0.114158	1	4	412	13804	Over	4	CF59335.11
GO:0071560	cellular response to transforming growth factor beta stimulus	BP	0.114158	1	4	412	13804	Over	5	CF59335.11
GO:0016679	oxidoreductase activity, acting on diphenols and related substances as donors	MF	0.114158	1	4	412	13804	Over	4	CF18115.1
GO:0008134	transcription factor binding	MF	0.114158	1	4	412	13804	Over	4	CF20823.19
GO:0016892	endoribonuclease activity, producing 3'-phosphomonoesters	MF	0.114158	1	4	412	13804	Over	8	CF62691.6
GO:0051189	prosthetic group metabolic process	BP	0.114158	1	4	412	13804	Over	5	CF55943.41
GO:0019720	Mo-molybdopterin cofactor metabolic process	BP	0.114158	1	4	412	13804	Over	6	CF55943.41
GO:0032324	molybdopterin cofactor biosynthetic process	BP	0.114158	1	4	412	13804	Over	6	CF55943.41
GO:0043545	molybdopterin cofactor metabolic process	BP	0.114158	1	4	412	13804	Over	5	CF55943.41
GO:1901362	organic cyclic compound biosynthetic process	BP	0.116581	28	692	412	13804	Over	5	CF48907.26,CF20345.27,CF6487.5,CF61535.12,CF42017.15,CF63483.59,CF34785.1,CF56761.6,CF39381.2,CF6499.21,CF54369.16,CF37027.20,CF12957.14,CF54369.17,CF59335.11,CF61451.36,CF59855.5,CF20823.19,CF59629.1,CF18151.2,CF33489.9,CF15153.3,CF61557.10,CF26237.53,CF59847.24,CF55943.41,CF22101.18,CF54581.1
GO:0007067	mitosis	BP	0.118724	2	20	412	13804	Over	5	CF65017.2,CF5071.6
GO:0044724	single-organism carbohydrate catabolic process	BP	0.118724	2	20	412	13804	Over	5	CF57897.4,CF48305.5
GO:0031301	integral component of organelle membrane	CC	0.118724	2	20	412	13804	Over	3	CF59841.4,CF8123.1
GO:0070647	protein modification by small protein conjugation or removal	BP	0.122798	3	41	412	13804	Over	7	CF23707.5,CF29865.25,CF28633.1
GO:1902582	single-organism intracellular transport	BP	0.123723	4	64	412	13804	Over	4	CF59841.4,CF49289.8,CF39875.41,CF59247.4
GO:0008107	galactoside 2-alpha-L-fucosyltransferase activity	MF	0.128742	2	21	412	13804	Over	8	CF39551.54,CF48227.143
GO:0016052	carbohydrate catabolic process	BP	0.128742	2	21	412	13804	Over	5	CF57897.4,CF48305.5
GO:0031127	alpha-(1,2)-fucosyltransferase activity	MF	0.128742	2	21	412	13804	Over	7	CF39551.54,CF48227.143
GO:0009165	nucleotide biosynthetic process	BP	0.131314	6	103	412	13804	Over	6	CF56761.6,CF39381.2,CF6499.21,CF61557.10,CF59847.24,CF22101.18
GO:0019438	aromatic compound biosynthetic process	BP	0.134244	27	672	412	13804	Over	5	CF48907.26,CF20345.27,CF6487.5,CF61535.12,CF42017.15,CF63483.59,CF34785.1,CF56761.6,CF39381.2,CF6499.21,CF54369.16,CF37027.20,CF12957.14,CF54369.17,CF59335.11,CF61451.36,CF59855.5,CF20823.19,CF59629.1,CF18151.2,CF33489.9,CF15153.3,CF61557.10,CF26237.53,CF59847.24,CF22101.18,CF54581.1
GO:0003713	transcription coactivator activity	MF	0.138948	2	22	412	13804	Over	5	CF63483.59,CF12957.14
GO:0005921	gap junction	CC	0.138948	2	22	412	13804	Over	4	CF64139.9,CF63985.4
GO:0004180	carboxypeptidase activity	MF	0.138948	2	22	412	13804	Over	7	CF49085.2,CF64203.1
GO:0072527	pyrimidine-containing compound metabolic process	BP	0.138948	2	22	412	13804	Over	5	CF61527.26,CF39381.2
GO:0000139	Golgi membrane	CC	0.138948	2	22	412	13804	Over	5	CF59841.4,CF881.27
GO:0000975	regulatory region DNA binding	MF	0.138948	2	22	412	13804	Over	6	CF61535.12,CF18151.2
GO:0001067	regulatory region nucleic acid binding	MF	0.138948	2	22	412	13804	Over	5	CF61535.12,CF18151.2
GO:0005911	cell-cell junction	CC	0.138948	2	22	412	13804	Over	3	CF64139.9,CF63985.4
GO:1901293	nucleoside phosphate biosynthetic process	BP	0.139331	6	107	412	13804	Over	5	CF56761.6,CF39381.2,CF6499.21,CF61557.10,CF59847.24,CF22101.18
GO:0004725	protein tyrosine phosphatase activity	MF	0.139603	4	67	412	13804	Over	8	CF21507.8,CF8825.2,CF48227.138,CF40573.33
GO:0051920	peroxiredoxin activity	MF	0.140605	1	5	412	13804	Over	5	CF37507.27
GO:0006012	galactose metabolic process	BP	0.140605	1	5	412	13804	Over	7	CF53393.16
GO:0006338	chromatin remodeling	BP	0.140605	1	5	412	13804	Over	7	CF33097.6
GO:0043631	RNA polyadenylation	BP	0.140605	1	5	412	13804	Over	8	CF64505.1
GO:0016559	peroxisome fission	BP	0.140605	1	5	412	13804	Over	5	CF8123.1
GO:0006614	SRP-dependent cotranslational protein targeting to membrane	BP	0.140605	1	5	412	13804	Over	7	CF49289.8
GO:0008641	small protein activating enzyme activity	MF	0.140605	1	5	412	13804	Over	3	CF31501.2
GO:0019825	oxygen binding	MF	0.140605	1	5	412	13804	Over	3	CF45749.22
GO:0045893	positive regulation of transcription, DNA-templated	BP	0.140605	1	5	412	13804	Over	6	CF20823.19
GO:0005761	mitochondrial ribosome	CC	0.140605	1	5	412	13804	Over	4	CF37027.10
GO:0007076	mitotic chromosome condensation	BP	0.140605	1	5	412	13804	Over	5	CF5071.6
GO:0042813	Wnt-activated receptor activity	MF	0.140605	1	5	412	13804	Over	5	CF37759.1
GO:0071797	LUBAC complex	CC	0.140605	1	5	412	13804	Over	5	CF54581.1
GO:0005795	Golgi stack	CC	0.140605	1	5	412	13804	Over	5	CF881.27
GO:0009262	deoxyribonucleotide metabolic process	BP	0.140605	1	5	412	13804	Over	5	CF39381.2
GO:0004645	phosphorylase activity	MF	0.140605	1	5	412	13804	Over	6	CF63805.9
GO:0000030	mannosyltransferase activity	MF	0.140605	1	5	412	13804	Over	6	CF4427.29
GO:0010628	positive regulation of gene expression	BP	0.140605	1	5	412	13804	Over	5	CF20823.19
GO:0051254	positive regulation of RNA metabolic process	BP	0.140605	1	5	412	13804	Over	5	CF20823.19
GO:1902680	positive regulation of RNA biosynthetic process	BP	0.140605	1	5	412	13804	Over	6	CF20823.19
GO:0016894	endonuclease activity, active with either ribo- or deoxyribonucleic acids and producing 3'-phosphomonoesters	MF	0.140605	1	5	412	13804	Over	7	CF62691.6
GO:0000313	organellar ribosome	CC	0.140605	1	5	412	13804	Over	3	CF37027.10
GO:0009190	cyclic nucleotide biosynthetic process	BP	0.143227	3	44	412	13804	Over	7	CF56761.6,CF61557.10,CF22101.18
GO:0044422	organelle part	CC	0.148161	21	505	412	13804	Over	2	CF42195.18,CF52377.58,CF63995.5,CF59841.4,CF881.27,CF19711.21,CF33097.6,CF38167.2,CF8123.1,CF61169.5,CF47297.60,CF61451.36,CF24805.11,CF65017.2,CF64377.38,CF701741.1,CF15153.3,CF8723.31,CF37027.10,CF53465.3,CF5071.6
GO:0044446	intracellular organelle part	CC	0.148161	21	505	412	13804	Over	3	CF42195.18,CF52377.58,CF63995.5,CF59841.4,CF881.27,CF19711.21,CF33097.6,CF38167.2,CF8123.1,CF61169.5,CF47297.60,CF61451.36,CF24805.11,CF65017.2,CF64377.38,CF701741.1,CF15153.3,CF8723.31,CF37027.10,CF53465.3,CF5071.6
GO:0004518	nuclease activity	MF	0.148882	6	111	412	13804	Over	5	CF56167.30,CF52085.8,CF63995.5,CF63779.4,CF45061.2,CF62691.6
GO:0030286	dynein complex	CC	0.149323	2	23	412	13804	Over	5	CF47297.60,CF8723.31
GO:0005667	transcription factor complex	CC	0.149323	2	23	412	13804	Over	4	CF59335.11,CF15153.3
GO:0009975	cyclase activity	MF	0.149323	2	23	412	13804	Over	3	CF56761.6,CF61557.10
GO:0016849	phosphorus-oxygen lyase activity	MF	0.150273	3	45	412	13804	Over	4	CF56761.6,CF61557.10,CF22101.18
GO:0000988	protein binding transcription factor activity	MF	0.150273	3	45	412	13804	Over	2	CF63483.59,CF12957.14,CF61451.36
GO:0000989	transcription factor binding transcription factor activity	MF	0.150273	3	45	412	13804	Over	3	CF63483.59,CF12957.14,CF61451.36
GO:0003712	transcription cofactor activity	MF	0.150273	3	45	412	13804	Over	4	CF63483.59,CF12957.14,CF61451.36
GO:0009187	cyclic nucleotide metabolic process	BP	0.150273	3	45	412	13804	Over	7	CF56761.6,CF61557.10,CF22101.18
GO:0004197	cysteine-type endopeptidase activity	MF	0.150618	4	69	412	13804	Over	7	CF39597.11,CF60879.14,CF64633.3,CF62691.12
GO:0005694	chromosome	CC	0.156247	4	70	412	13804	Over	5	CF33097.6,CF61535.1,CF65017.2,CF5071.6
GO:0031300	intrinsic component of organelle membrane	CC	0.159846	2	24	412	13804	Over	3	CF59841.4,CF8123.1
GO:0044262	cellular carbohydrate metabolic process	BP	0.159846	2	24	412	13804	Over	4	CF53393.16,CF50739.18
GO:0000280	nuclear division	BP	0.159846	2	24	412	13804	Over	5	CF65017.2,CF5071.6
GO:0030054	cell junction	CC	0.159846	2	24	412	13804	Over	2	CF64139.9,CF63985.4
GO:0043227	membrane-bounded organelle	CC	0.164158	30	774	412	13804	Over	3	CF52377.58,CF6487.5,CF63995.5,CF59841.4,CF881.27,CF19711.21,CF21507.4,CF33097.6,CF64505.1,CF38167.2,CF8123.1,CF17795.64,CF39875.41,CF61169.5,CF38929.2,CF54369.16,CF19787.8,CF37027.20,CF47297.60,CF61451.36,CF24805.11,CF65017.2,CF59247.4,CF20823.19,CF64377.38,CF33489.9,CF15153.3,CF37027.10,CF26793.7,CF38747.2
GO:0051188	cofactor biosynthetic process	BP	0.164684	3	47	412	13804	Over	5	CF59629.1,CF59847.24,CF55943.41
GO:0008762	UDP-N-acetylmuramate dehydrogenase activity	MF	0.166264	1	6	412	13804	Over	6	CF6995.19
GO:0045263	proton-transporting ATP synthase complex, coupling factor F(o)	CC	0.166264	1	6	412	13804	Over	4	CF6499.21
GO:0005242	inward rectifier potassium channel activity	MF	0.166264	1	6	412	13804	Over	8	CF231.18
GO:0004675	transmembrane receptor protein serine/threonine kinase activity	MF	0.166264	1	6	412	13804	Over	6	CF46507.12
GO:0051539	4 iron, 4 sulfur cluster binding	MF	0.166264	1	6	412	13804	Over	5	CF55943.41
GO:0004185	serine-type carboxypeptidase activity	MF	0.166264	1	6	412	13804	Over	7	CF64203.1
GO:0019201	nucleotide kinase activity	MF	0.166264	1	6	412	13804	Over	7	CF39381.2
GO:0006613	cotranslational protein targeting to membrane	BP	0.166264	1	6	412	13804	Over	6	CF49289.8
GO:0045047	protein targeting to ER	BP	0.166264	1	6	412	13804	Over	6	CF49289.8
GO:0072599	establishment of protein localization to endoplasmic reticulum	BP	0.166264	1	6	412	13804	Over	5	CF49289.8
GO:0016854	racemase and epimerase activity	MF	0.166264	1	6	412	13804	Over	4	CF53111.100
GO:0070848	response to growth factor	BP	0.166264	1	6	412	13804	Over	5	CF59335.11
GO:0071363	cellular response to growth factor stimulus	BP	0.166264	1	6	412	13804	Over	6	CF59335.11
GO:0019751	polyol metabolic process	BP	0.166264	1	6	412	13804	Over	6	CF50739.18
GO:0000070	mitotic sister chromatid segregation	BP	0.166264	1	6	412	13804	Over	6	CF5071.6
GO:0000819	sister chromatid segregation	BP	0.166264	1	6	412	13804	Over	5	CF5071.6
GO:0030261	chromosome condensation	BP	0.166264	1	6	412	13804	Over	4	CF5071.6
GO:0070008	serine-type exopeptidase activity	MF	0.166264	1	6	412	13804	Over	6	CF64203.1
GO:0030246	carbohydrate binding	MF	0.167194	15	342	412	13804	Over	3	CF14233.4,CF14065.38,CF11535.6,CF45771.5,CF62393.22,CF56703.7,CF64279.31,CF58471.1,CF32141.1,CF40573.34,CF49817.3,CF60479.1,CF54043.2,CF33867.1,CF9643.1
GO:0003950	NAD+ ADP-ribosyltransferase activity	MF	0.181267	2	26	412	13804	Over	6	CF29865.25,CF61231.11
GO:0006006	glucose metabolic process	BP	0.181267	2	26	412	13804	Over	7	CF57897.4,CF48305.5
GO:0000278	mitotic cell cycle	BP	0.181267	2	26	412	13804	Over	5	CF65017.2,CF5071.6
GO:0016813	hydrolase activity, acting on carbon-nitrogen (but not peptide) bonds, in linear amidines	MF	0.191159	1	7	412	13804	Over	5	CF58993.7
GO:0004800	thyroxine 5'-deiodinase activity	MF	0.191159	1	7	412	13804	Over	4	CF37027.2
GO:0007601	visual perception	BP	0.191159	1	7	412	13804	Over	8	CF65015.32
GO:0004806	triglyceride lipase activity	MF	0.191159	1	7	412	13804	Over	6	CF63693.3
GO:0080135	regulation of cellular response to stress	BP	0.191159	1	7	412	13804	Over	4	CF52377.58
GO:0019200	carbohydrate kinase activity	MF	0.191159	1	7	412	13804	Over	6	CF53393.16
GO:0031123	RNA 3'-end processing	BP	0.191159	1	7	412	13804	Over	7	CF64505.1
GO:0070972	protein localization to endoplasmic reticulum	BP	0.191159	1	7	412	13804	Over	7	CF49289.8
GO:0009062	fatty acid catabolic process	BP	0.191159	1	7	412	13804	Over	6	CF64667.1
GO:0072329	monocarboxylic acid catabolic process	BP	0.191159	1	7	412	13804	Over	7	CF64667.1
GO:0006817	phosphate ion transport	BP	0.191159	1	7	412	13804	Over	7	CF61329.82
GO:0050953	sensory perception of light stimulus	BP	0.191159	1	7	412	13804	Over	7	CF65015.32
GO:1901617	organic hydroxy compound biosynthetic process	BP	0.191159	1	7	412	13804	Over	5	CF50739.18
GO:0003682	chromatin binding	MF	0.192132	2	27	412	13804	Over	3	CF37027.20,CF34667.3
GO:0044431	Golgi apparatus part	CC	0.192132	2	27	412	13804	Over	4	CF59841.4,CF881.27
GO:0043231	intracellular membrane-bounded organelle	CC	0.196963	29	758	412	13804	Over	4	CF52377.58,CF6487.5,CF63995.5,CF59841.4,CF881.27,CF19711.21,CF21507.4,CF33097.6,CF64505.1,CF38167.2,CF8123.1,CF17795.64,CF39875.41,CF61169.5,CF38929.2,CF54369.16,CF19787.8,CF37027.20,CF61451.36,CF24805.11,CF65017.2,CF59247.4,CF20823.19,CF64377.38,CF33489.9,CF15153.3,CF37027.10,CF26793.7,CF38747.2
GO:0016881	acid-amino acid ligase activity	MF	0.199686	7	139	412	13804	Over	5	CF63953.2,CF3743.40,CF23707.5,CF29865.25,CF28633.1,CF21989.3,CF54581.1
GO:0044271	cellular nitrogen compound biosynthetic process	BP	0.214916	27	705	412	13804	Over	5	CF48907.26,CF20345.27,CF6487.5,CF61535.12,CF42017.15,CF63483.59,CF34785.1,CF56761.6,CF39381.2,CF6499.21,CF54369.16,CF37027.20,CF12957.14,CF54369.17,CF59335.11,CF61451.36,CF59855.5,CF20823.19,CF59629.1,CF18151.2,CF33489.9,CF15153.3,CF61557.10,CF26237.53,CF59847.24,CF22101.18,CF54581.1
GO:0006891	intra-Golgi vesicle-mediated transport	BP	0.215312	1	8	412	13804	Over	6	CF59841.4
GO:0001558	regulation of cell growth	BP	0.215312	1	8	412	13804	Over	4	CF28385.11
GO:0005520	insulin-like growth factor binding	MF	0.215312	1	8	412	13804	Over	5	CF28385.11
GO:0006821	chloride transport	BP	0.215312	1	8	412	13804	Over	7	CF57769.1
GO:0004659	prenyltransferase activity	MF	0.215312	1	8	412	13804	Over	5	CF62345.5
GO:0005779	integral component of peroxisomal membrane	CC	0.215312	1	8	412	13804	Over	4	CF8123.1
GO:0000775	chromosome, centromeric region	CC	0.215312	1	8	412	13804	Over	4	CF65017.2
GO:0000079	regulation of cyclin-dependent protein serine/threonine kinase activity	BP	0.215312	1	8	412	13804	Over	5	CF40573.32
GO:0004702	receptor signaling protein serine/threonine kinase activity	MF	0.215312	1	8	412	13804	Over	5	CF46507.12
GO:0048584	positive regulation of response to stimulus	BP	0.215312	1	8	412	13804	Over	3	CF52377.58
GO:0051052	regulation of DNA metabolic process	BP	0.215312	1	8	412	13804	Over	5	CF52377.58
GO:0040008	regulation of growth	BP	0.215312	1	8	412	13804	Over	3	CF28385.11
GO:0031231	intrinsic component of peroxisomal membrane	CC	0.215312	1	8	412	13804	Over	4	CF8123.1
GO:0006612	protein targeting to membrane	BP	0.215312	1	8	412	13804	Over	5	CF49289.8
GO:0032507	maintenance of protein location in cell	BP	0.215312	1	8	412	13804	Over	5	CF723255.1
GO:0045185	maintenance of protein location	BP	0.215312	1	8	412	13804	Over	4	CF723255.1
GO:0051235	maintenance of location	BP	0.215312	1	8	412	13804	Over	3	CF723255.1
GO:0051651	maintenance of location in cell	BP	0.215312	1	8	412	13804	Over	4	CF723255.1
GO:0034637	cellular carbohydrate biosynthetic process	BP	0.215312	1	8	412	13804	Over	4	CF50739.18
GO:0007059	chromosome segregation	BP	0.215312	1	8	412	13804	Over	4	CF5071.6
GO:0005044	scavenger receptor activity	MF	0.219728	5	98	412	13804	Over	4	CF53111.59,CF39551.43,CF49571.2,CF53609.10,CF57011.40
GO:0038024	cargo receptor activity	MF	0.219728	5	98	412	13804	Over	3	CF53111.59,CF39551.43,CF49571.2,CF53609.10,CF57011.40
GO:0016757	transferase activity, transferring glycosyl groups	MF	0.221446	15	356	412	13804	Over	4	CF31469.2,CF34649.19,CF881.27,CF61329.47,CF57483.16,CF29865.25,CF61231.11,CF39551.54,CF63805.9,CF4427.29,CF52139.20,CF44437.3,CF59847.24,CF48227.143,CF37759.6
GO:0007155	cell adhesion	BP	0.221968	11	244	412	13804	Over	3	CF25603.15,CF4427.21,CF56167.26,CF42781.24,CF21507.8,CF64279.31,CF35989.26,CF22095.24,CF57011.42,CF42829.1,CF37191.28
GO:0022610	biological adhesion	BP	0.221968	11	244	412	13804	Over	2	CF25603.15,CF4427.21,CF56167.26,CF42781.24,CF21507.8,CF64279.31,CF35989.26,CF22095.24,CF57011.42,CF42829.1,CF37191.28
GO:0009123	nucleoside monophosphate metabolic process	BP	0.225162	2	30	412	13804	Over	6	CF34649.19,CF6499.21
GO:0015698	inorganic anion transport	BP	0.225162	2	30	412	13804	Over	6	CF57769.1,CF61329.82
GO:0051301	cell division	BP	0.225162	2	30	412	13804	Over	4	CF65017.2,CF5071.6
GO:0007049	cell cycle	BP	0.226698	5	100	412	13804	Over	4	CF22949.8,CF65017.2,CF40573.32,CF5071.6,CF723575.1
GO:0034654	nucleobase-containing compound biosynthetic process	BP	0.23468	25	652	412	13804	Over	5	CF48907.26,CF20345.27,CF6487.5,CF61535.12,CF42017.15,CF63483.59,CF34785.1,CF56761.6,CF39381.2,CF6499.21,CF54369.16,CF37027.20,CF12957.14,CF54369.17,CF59335.11,CF61451.36,CF20823.19,CF18151.2,CF33489.9,CF15153.3,CF61557.10,CF26237.53,CF59847.24,CF22101.18,CF54581.1
GO:0004984	olfactory receptor activity	MF	0.236272	2	31	412	13804	Over	5	CF49603.1,CF29353.8
GO:0019901	protein kinase binding	MF	0.238746	1	9	412	13804	Over	6	CF40573.32
GO:0009435	NAD biosynthetic process	BP	0.238746	1	9	412	13804	Over	9	CF59847.24
GO:0016049	cell growth	BP	0.238746	1	9	412	13804	Over	3	CF28385.11
GO:0019838	growth factor binding	MF	0.238746	1	9	412	13804	Over	4	CF28385.11
GO:0045259	proton-transporting ATP synthase complex	CC	0.238746	1	9	412	13804	Over	4	CF6499.21
GO:0009891	positive regulation of biosynthetic process	BP	0.238746	1	9	412	13804	Over	4	CF20823.19
GO:0010557	positive regulation of macromolecule biosynthetic process	BP	0.238746	1	9	412	13804	Over	5	CF20823.19
GO:0031328	positive regulation of cellular biosynthetic process	BP	0.238746	1	9	412	13804	Over	5	CF20823.19
GO:0044798	nuclear transcription factor complex	CC	0.238746	1	9	412	13804	Over	5	CF15153.3
GO:0019674	NAD metabolic process	BP	0.238746	1	9	412	13804	Over	8	CF59847.24
GO:0005249	voltage-gated potassium channel activity	MF	0.241696	3	57	412	13804	Over	9	CF14743.11,CF231.18,CF5387.66
GO:0005096	GTPase activator activity	MF	0.241696	3	57	412	13804	Over	4	CF43467.2,CF64905.3,CF61041.32
GO:0052689	carboxylic ester hydrolase activity	MF	0.24741	2	32	412	13804	Over	5	CF37959.2,CF63693.3
GO:0032993	protein-DNA complex	CC	0.258565	2	33	412	13804	Over	3	CF65017.2,CF5071.6
GO:0006801	superoxide metabolic process	BP	0.261482	1	10	412	13804	Over	5	CF20823.13
GO:0008060	ARF GTPase activator activity	MF	0.261482	1	10	412	13804	Over	5	CF43467.2
GO:0032312	regulation of ARF GTPase activity	BP	0.261482	1	10	412	13804	Over	8	CF43467.2
GO:0006897	endocytosis	BP	0.261482	1	10	412	13804	Over	5	CF39597.10
GO:0033177	proton-transporting two-sector ATPase complex, proton-transporting domain	CC	0.261482	1	10	412	13804	Over	3	CF6499.21
GO:0005852	eukaryotic translation initiation factor 3 complex	CC	0.261482	1	10	412	13804	Over	4	CF34531.7
GO:0008299	isoprenoid biosynthetic process	BP	0.261482	1	10	412	13804	Over	5	CF64377.40
GO:0016861	intramolecular oxidoreductase activity, interconverting aldoses and ketoses	MF	0.261482	1	10	412	13804	Over	5	CF53113.9
GO:0072593	reactive oxygen species metabolic process	BP	0.261482	1	10	412	13804	Over	4	CF20823.13
GO:0080134	regulation of response to stress	BP	0.261482	1	10	412	13804	Over	4	CF52377.58
GO:0044445	cytosolic part	CC	0.261482	1	10	412	13804	Over	5	CF18363.8
GO:0009132	nucleoside diphosphate metabolic process	BP	0.261482	1	10	412	13804	Over	6	CF39381.2
GO:0005778	peroxisomal membrane	CC	0.261482	1	10	412	13804	Over	6	CF8123.1
GO:0044439	peroxisomal part	CC	0.261482	1	10	412	13804	Over	5	CF8123.1
GO:0031903	microbody membrane	CC	0.261482	1	10	412	13804	Over	5	CF8123.1
GO:0044438	microbody part	CC	0.261482	1	10	412	13804	Over	4	CF8123.1
GO:0019900	kinase binding	MF	0.261482	1	10	412	13804	Over	5	CF40573.32
GO:0006720	isoprenoid metabolic process	BP	0.261482	1	10	412	13804	Over	5	CF64377.40
GO:0031023	microtubule organizing center organization	BP	0.261482	1	10	412	13804	Over	4	CF723575.1
GO:0051297	centrosome organization	BP	0.261482	1	10	412	13804	Over	5	CF723575.1
GO:0048522	positive regulation of cellular process	BP	0.269726	2	34	412	13804	Over	3	CF52377.58,CF20823.19
GO:0031012	extracellular matrix	CC	0.280883	2	35	412	13804	Over	2	CF61119.5,CF61119.4
GO:0000226	microtubule cytoskeleton organization	BP	0.280883	2	35	412	13804	Over	5	CF53465.3,CF723575.1
GO:0043234	protein complex	CC	0.281291	23	606	412	13804	Over	3	CF42195.18,CF14065.2,CF52377.58,CF63995.5,CF18363.8,CF41405.6,CF19711.21,CF60969.34,CF6499.21,CF61169.5,CF47297.60,CF14743.11,CF59335.11,CF61451.36,CF34531.7,CF701741.1,CF5387.66,CF15153.3,CF8723.31,CF53465.3,CF5071.6,CF55943.41,CF54581.1
GO:0006013	mannose metabolic process	BP	0.28354	1	11	412	13804	Over	7	CF53113.9
GO:0006887	exocytosis	BP	0.28354	1	11	412	13804	Over	5	CF41405.6
GO:0015935	small ribosomal subunit	CC	0.28354	1	11	412	13804	Over	5	CF37027.10
GO:0000270	peptidoglycan metabolic process	BP	0.28354	1	11	412	13804	Over	7	CF61185.4
GO:0044242	cellular lipid catabolic process	BP	0.28354	1	11	412	13804	Over	5	CF64667.1
GO:0005057	receptor signaling protein activity	MF	0.28354	1	11	412	13804	Over	4	CF46507.12
GO:0006066	alcohol metabolic process	BP	0.28354	1	11	412	13804	Over	5	CF50739.18
GO:0000793	condensed chromosome	CC	0.28354	1	11	412	13804	Over	6	CF5071.6
GO:0006396	RNA processing	BP	0.287052	6	129	412	13804	Over	6	CF52085.8,CF63995.5,CF64505.1,CF17795.64,CF63985.8,CF62691.6
GO:0098588	bounding membrane of organelle	CC	0.287908	4	75	412	13804	Over	4	CF59841.4,CF881.27,CF8123.1,CF64377.38
GO:0004527	exonuclease activity	MF	0.292026	2	36	412	13804	Over	6	CF56167.30,CF63995.5
GO:0008380	RNA splicing	BP	0.292026	2	36	412	13804	Over	7	CF63985.8,CF62691.6
GO:0006091	generation of precursor metabolites and energy	BP	0.292026	2	36	412	13804	Over	4	CF57897.4,CF48305.5
GO:0030234	enzyme regulator activity	MF	0.293453	8	173	412	13804	Over	2	CF55319.23,CF18363.8,CF38285.8,CF43467.2,CF61169.5,CF63699.3,CF64905.3,CF61041.32
GO:0006366	transcription from RNA polymerase II promoter	BP	0.303146	2	37	412	13804	Over	7	CF54369.17,CF61451.36
GO:0048518	positive regulation of biological process	BP	0.303146	2	37	412	13804	Over	2	CF52377.58,CF20823.19
GO:0016799	hydrolase activity, hydrolyzing N-glycosyl compounds	MF	0.304941	1	12	412	13804	Over	5	CF34649.19
GO:0007031	peroxisome organization	BP	0.304941	1	12	412	13804	Over	4	CF8123.1
GO:0004521	endoribonuclease activity	MF	0.304941	1	12	412	13804	Over	7	CF62691.6
GO:0032318	regulation of Ras GTPase activity	BP	0.314234	2	38	412	13804	Over	7	CF43467.2,CF61041.32
GO:0019904	protein domain specific binding	MF	0.325704	1	13	412	13804	Over	4	CF63423.35
GO:0015986	ATP synthesis coupled proton transport	BP	0.325704	1	13	412	13804	Over	8	CF6499.21
GO:0001539	ciliary or bacterial-type flagellar motility	BP	0.325704	1	13	412	13804	Over	4	CF47297.60
GO:0005858	axonemal dynein complex	CC	0.325704	1	13	412	13804	Over	5	CF47297.60
GO:0005829	cytosol	CC	0.325704	1	13	412	13804	Over	5	CF18363.8
GO:0006754	ATP biosynthetic process	BP	0.325704	1	13	412	13804	Over	9	CF6499.21
GO:0015985	energy coupled proton transport, down electrochemical gradient	BP	0.325704	1	13	412	13804	Over	7	CF6499.21
GO:0005930	axoneme	CC	0.325704	1	13	412	13804	Over	4	CF47297.60
GO:0032838	cell projection cytoplasm	CC	0.325704	1	13	412	13804	Over	4	CF47297.60
GO:0044447	axoneme part	CC	0.325704	1	13	412	13804	Over	4	CF47297.60
GO:0097014	ciliary cytoplasm	CC	0.325704	1	13	412	13804	Over	4	CF47297.60
GO:0071900	regulation of protein serine/threonine kinase activity	BP	0.325704	1	13	412	13804	Over	8	CF40573.32
GO:0019359	nicotinamide nucleotide biosynthetic process	BP	0.325704	1	13	412	13804	Over	8	CF59847.24
GO:0008536	Ran GTPase binding	MF	0.345848	1	14	412	13804	Over	8	CF36483.75
GO:0072657	protein localization to membrane	BP	0.345848	1	14	412	13804	Over	4	CF49289.8
GO:0043549	regulation of kinase activity	BP	0.345848	1	14	412	13804	Over	6	CF40573.32
GO:0045859	regulation of protein kinase activity	BP	0.345848	1	14	412	13804	Over	7	CF40573.32
GO:0019199	transmembrane receptor protein kinase activity	MF	0.345848	1	14	412	13804	Over	5	CF46507.12
GO:0019363	pyridine nucleotide biosynthetic process	BP	0.345848	1	14	412	13804	Over	7	CF59847.24
GO:1901566	organonitrogen compound biosynthetic process	BP	0.34592	7	163	412	13804	Over	5	CF56761.6,CF39381.2,CF6499.21,CF59855.5,CF59629.1,CF59847.24,CF55943.41
GO:0008033	tRNA processing	BP	0.347234	2	41	412	13804	Over	8	CF52085.8,CF62691.6
GO:0006468	protein phosphorylation	BP	0.350006	15	383	412	13804	Over	7	CF47297.50,CF61573.16,CF49571.4,CF20655.7,CF5673.4,CF10617.1,CF49165.2,CF63651.28,CF32689.6,CF62597.3,CF58949.11,CF56827.2,CF40573.32,CF46507.12,CF63651.38
GO:0008234	cysteine-type peptidase activity	MF	0.351113	4	91	412	13804	Over	6	CF39597.11,CF60879.14,CF64633.3,CF62691.12
GO:0016410	N-acyltransferase activity	MF	0.358121	2	42	412	13804	Over	6	CF64905.7,CF24805.11
GO:0009719	response to endogenous stimulus	BP	0.358121	2	42	412	13804	Over	3	CF59335.11,CF33489.9
GO:0071495	cellular response to endogenous stimulus	BP	0.358121	2	42	412	13804	Over	4	CF59335.11,CF33489.9
GO:0016310	phosphorylation	BP	0.361741	16	415	412	13804	Over	6	CF47297.50,CF61573.16,CF53393.16,CF49571.4,CF20655.7,CF5673.4,CF10617.1,CF49165.2,CF63651.28,CF32689.6,CF62597.3,CF58949.11,CF56827.2,CF40573.32,CF46507.12,CF63651.38
GO:0005337	nucleoside transmembrane transporter activity	MF	0.365392	1	15	412	13804	Over	4	CF51329.1
GO:0048038	quinone binding	MF	0.365392	1	15	412	13804	Over	4	CF63471.14
GO:0016860	intramolecular oxidoreductase activity	MF	0.365392	1	15	412	13804	Over	4	CF53113.9
GO:0016776	phosphotransferase activity, phosphate group as acceptor	MF	0.365392	1	15	412	13804	Over	5	CF39381.2
GO:0006221	pyrimidine nucleotide biosynthetic process	BP	0.365392	1	15	412	13804	Over	7	CF39381.2
GO:0090150	establishment of protein localization to membrane	BP	0.365392	1	15	412	13804	Over	4	CF49289.8
GO:0005868	cytoplasmic dynein complex	CC	0.365392	1	15	412	13804	Over	5	CF47297.60
GO:0044441	ciliary part	CC	0.365392	1	15	412	13804	Over	3	CF47297.60
GO:0044463	cell projection part	CC	0.365392	1	15	412	13804	Over	3	CF47297.60
GO:0051338	regulation of transferase activity	BP	0.365392	1	15	412	13804	Over	5	CF40573.32
GO:0007600	sensory perception	BP	0.365392	1	15	412	13804	Over	6	CF65015.32
GO:0006470	protein dephosphorylation	BP	0.365827	4	94	412	13804	Over	7	CF21507.8,CF8825.2,CF48227.138,CF40573.33
GO:0008076	voltage-gated potassium channel complex	CC	0.368942	2	43	412	13804	Over	4	CF14743.11,CF5387.66
GO:0009118	regulation of nucleoside metabolic process	BP	0.368942	2	43	412	13804	Over	6	CF43467.2,CF61041.32
GO:0030811	regulation of nucleotide catabolic process	BP	0.368942	2	43	412	13804	Over	6	CF43467.2,CF61041.32
GO:0033121	regulation of purine nucleotide catabolic process	BP	0.368942	2	43	412	13804	Over	7	CF43467.2,CF61041.32
GO:0033124	regulation of GTP catabolic process	BP	0.368942	2	43	412	13804	Over	7	CF43467.2,CF61041.32
GO:0043087	regulation of GTPase activity	BP	0.368942	2	43	412	13804	Over	6	CF43467.2,CF61041.32
GO:1900542	regulation of purine nucleotide metabolic process	BP	0.368942	2	43	412	13804	Over	7	CF43467.2,CF61041.32
GO:0034705	potassium channel complex	CC	0.368942	2	43	412	13804	Over	6	CF14743.11,CF5387.66
GO:0044421	extracellular region part	CC	0.368942	2	43	412	13804	Over	2	CF717103.1,CF65015.32
GO:0009108	coenzyme biosynthetic process	BP	0.368942	2	43	412	13804	Over	6	CF59847.24,CF55943.41
GO:0006796	phosphate-containing compound metabolic process	BP	0.375168	31	877	412	13804	Over	5	CF47297.50,CF61573.16,CF53393.16,CF34649.19,CF49571.4,CF20655.7,CF43467.2,CF5673.4,CF56761.6,CF10617.1,CF39381.2,CF49165.2,CF6499.21,CF21507.8,CF63651.28,CF32689.6,CF62597.3,CF8825.2,CF58949.11,CF48227.138,CF56827.2,CF40573.32,CF46507.12,CF50739.18,CF61557.10,CF59847.24,CF61041.32,CF55943.41,CF40573.33,CF63651.38,CF22101.18
GO:0006140	regulation of nucleotide metabolic process	BP	0.37969	2	44	412	13804	Over	6	CF43467.2,CF61041.32
GO:0008408	3'-5' exonuclease activity	MF	0.384353	1	16	412	13804	Over	7	CF63995.5
GO:0015991	ATP hydrolysis coupled proton transport	BP	0.384353	1	16	412	13804	Over	8	CF6499.21
GO:0003684	damaged DNA binding	MF	0.384353	1	16	412	13804	Over	6	CF63551.4
GO:0004181	metallocarboxypeptidase activity	MF	0.384353	1	16	412	13804	Over	8	CF49085.2
GO:0006220	pyrimidine nucleotide metabolic process	BP	0.384353	1	16	412	13804	Over	6	CF39381.2
GO:0046034	ATP metabolic process	BP	0.384353	1	16	412	13804	Over	8	CF6499.21
GO:0015988	energy coupled proton transmembrane transport, against electrochemical gradient	BP	0.384353	1	16	412	13804	Over	7	CF6499.21
GO:0019887	protein kinase regulator activity	MF	0.384353	1	16	412	13804	Over	4	CF61169.5
GO:0005929	cilium	CC	0.384353	1	16	412	13804	Over	4	CF47297.60
GO:0050877	neurological system process	BP	0.384353	1	16	412	13804	Over	5	CF65015.32
GO:0008378	galactosyltransferase activity	MF	0.387109	5	110	412	13804	Over	6	CF61329.47,CF57483.16,CF52139.20,CF44437.3,CF37759.6
GO:0006793	phosphorus metabolic process	BP	0.389499	31	881	412	13804	Over	4	CF47297.50,CF61573.16,CF53393.16,CF34649.19,CF49571.4,CF20655.7,CF43467.2,CF5673.4,CF56761.6,CF10617.1,CF39381.2,CF49165.2,CF6499.21,CF21507.8,CF63651.28,CF32689.6,CF62597.3,CF8825.2,CF58949.11,CF48227.138,CF56827.2,CF40573.32,CF46507.12,CF50739.18,CF61557.10,CF59847.24,CF61041.32,CF55943.41,CF40573.33,CF63651.38,CF22101.18
GO:0031329	regulation of cellular catabolic process	BP	0.390361	2	45	412	13804	Over	5	CF43467.2,CF61041.32
GO:0019899	enzyme binding	MF	0.390361	2	45	412	13804	Over	4	CF36483.75,CF40573.32
GO:0001104	RNA polymerase II transcription cofactor activity	MF	0.402749	1	17	412	13804	Over	5	CF61451.36
GO:0005615	extracellular space	CC	0.402749	1	17	412	13804	Over	3	CF717103.1
GO:0046903	secretion	BP	0.402749	1	17	412	13804	Over	4	CF41405.6
GO:0032940	secretion by cell	BP	0.402749	1	17	412	13804	Over	4	CF41405.6
GO:0032012	regulation of ARF protein signal transduction	BP	0.402749	1	17	412	13804	Over	8	CF43467.2
GO:0030203	glycosaminoglycan metabolic process	BP	0.402749	1	17	412	13804	Over	6	CF61185.4
GO:0015932	nucleobase-containing compound transmembrane transporter activity	MF	0.402749	1	17	412	13804	Over	5	CF51329.1
GO:0051674	localization of cell	BP	0.402749	1	17	412	13804	Over	3	CF47297.60
GO:0001076	RNA polymerase II transcription factor binding transcription factor activity	MF	0.402749	1	17	412	13804	Over	4	CF61451.36
GO:0072525	pyridine-containing compound biosynthetic process	BP	0.402749	1	17	412	13804	Over	6	CF59847.24
GO:0004872	receptor activity	MF	0.406584	27	761	412	13804	Over	2	CF53111.59,CF39551.43,CF64999.30,CF38493.2,CF50077.16,CF24555.12,CF55531.8,CF42781.24,CF49603.1,CF41565.1,CF49571.2,CF57427.2,CF53609.10,CF63689.6,CF29353.8,CF50795.3,CF65015.32,CF41309.12,CF57011.40,CF46507.12,CF33489.9,CF22881.13,CF26715.1,CF12123.15,CF34667.12,CF37759.1,CF50739.16
GO:0016758	transferase activity, transferring hexosyl groups	MF	0.418854	11	276	412	13804	Over	5	CF31469.2,CF881.27,CF61329.47,CF57483.16,CF39551.54,CF63805.9,CF4427.29,CF52139.20,CF44437.3,CF48227.143,CF37759.6
GO:0000228	nuclear chromosome	CC	0.420597	1	18	412	13804	Over	5	CF33097.6
GO:0005164	tumor necrosis factor receptor binding	MF	0.420597	1	18	412	13804	Over	7	CF39875.19
GO:0004143	diacylglycerol kinase activity	MF	0.420597	1	18	412	13804	Over	6	CF63651.9
GO:0007205	protein kinase C-activating G-protein coupled receptor signaling pathway	BP	0.420597	1	18	412	13804	Over	7	CF63651.9
GO:0016903	oxidoreductase activity, acting on the aldehyde or oxo group of donors	MF	0.420597	1	18	412	13804	Over	4	CF63371.6
GO:0005126	cytokine receptor binding	MF	0.420597	1	18	412	13804	Over	5	CF39875.19
GO:0032813	tumor necrosis factor receptor superfamily binding	MF	0.420597	1	18	412	13804	Over	6	CF39875.19
GO:0072528	pyrimidine-containing compound biosynthetic process	BP	0.420597	1	18	412	13804	Over	6	CF39381.2
GO:0048870	cell motility	BP	0.420597	1	18	412	13804	Over	3	CF47297.60
GO:0001932	regulation of protein phosphorylation	BP	0.420597	1	18	412	13804	Over	7	CF40573.32
GO:0031399	regulation of protein modification process	BP	0.420597	1	18	412	13804	Over	6	CF40573.32
GO:0003008	system process	BP	0.420597	1	18	412	13804	Over	4	CF65015.32
GO:0019362	pyridine nucleotide metabolic process	BP	0.420597	1	18	412	13804	Over	6	CF59847.24
GO:0046496	nicotinamide nucleotide metabolic process	BP	0.420597	1	18	412	13804	Over	7	CF59847.24
GO:0004383	guanylate cyclase activity	MF	0.437913	1	19	412	13804	Over	4	CF56761.6
GO:0006182	cGMP biosynthetic process	BP	0.437913	1	19	412	13804	Over	9	CF56761.6
GO:0006388	tRNA splicing, via endonucleolytic cleavage and ligation	BP	0.437913	1	19	412	13804	Over	9	CF62691.6
GO:1901505	carbohydrate derivative transporter activity	MF	0.437913	1	19	412	13804	Over	3	CF51329.1
GO:0046068	cGMP metabolic process	BP	0.437913	1	19	412	13804	Over	8	CF56761.6
GO:0052652	cyclic purine nucleotide metabolic process	BP	0.437913	1	19	412	13804	Over	8	CF56761.6
GO:0044802	single-organism membrane organization	BP	0.437913	1	19	412	13804	Over	3	CF49289.8
GO:0061024	membrane organization	BP	0.437913	1	19	412	13804	Over	4	CF49289.8
GO:0042995	cell projection	CC	0.437913	1	19	412	13804	Over	3	CF47297.60
GO:0000394	RNA splicing, via endonucleolytic cleavage and ligation	BP	0.437913	1	19	412	13804	Over	8	CF62691.6
GO:0022402	cell cycle process	BP	0.437951	3	63	412	13804	Over	4	CF65017.2,CF5071.6,CF723575.1
GO:0016773	phosphotransferase activity, alcohol group as acceptor	MF	0.445451	17	461	412	13804	Over	5	CF47297.50,CF61573.16,CF53393.16,CF49571.4,CF20655.7,CF5673.4,CF61185.4,CF10617.1,CF49165.2,CF63651.28,CF63651.9,CF32689.6,CF62597.3,CF58949.11,CF56827.2,CF46507.12,CF63651.38
GO:0030695	GTPase regulator activity	MF	0.449688	3	66	412	13804	Over	4	CF43467.2,CF64905.3,CF61041.32
GO:0019220	regulation of phosphate metabolic process	BP	0.449688	3	66	412	13804	Over	6	CF43467.2,CF40573.32,CF61041.32
GO:0050790	regulation of catalytic activity	BP	0.449688	3	66	412	13804	Over	4	CF43467.2,CF40573.32,CF61041.32
GO:0051174	regulation of phosphorus metabolic process	BP	0.449688	3	66	412	13804	Over	5	CF43467.2,CF40573.32,CF61041.32
GO:0022843	voltage-gated cation channel activity	MF	0.449688	3	66	412	13804	Over	8	CF14743.11,CF231.18,CF5387.66
GO:0000502	proteasome complex	CC	0.454712	1	20	412	13804	Over	4	CF14065.2
GO:0016568	chromatin modification	BP	0.454712	1	20	412	13804	Over	6	CF33097.6
GO:0009127	purine nucleoside monophosphate biosynthetic process	BP	0.454712	1	20	412	13804	Over	7	CF6499.21
GO:0009168	purine ribonucleoside monophosphate biosynthetic process	BP	0.454712	1	20	412	13804	Over	8	CF6499.21
GO:0040011	locomotion	BP	0.454712	1	20	412	13804	Over	2	CF47297.60
GO:0042325	regulation of phosphorylation	BP	0.454712	1	20	412	13804	Over	7	CF40573.32
GO:0060589	nucleoside-triphosphatase regulator activity	MF	0.458172	3	68	412	13804	Over	3	CF43467.2,CF64905.3,CF61041.32
GO:0048037	cofactor binding	MF	0.464348	9	223	412	13804	Over	3	CF6995.19,CF64377.14,CF16985.23,CF23939.12,CF6995.13,CF24805.11,CF60899.30,CF63471.14,CF57935.15
GO:0050660	flavin adenine dinucleotide binding	MF	0.467113	3	70	412	13804	Over	5	CF6995.19,CF23939.12,CF6995.13
GO:0016055	Wnt signaling pathway	BP	0.471011	1	21	412	13804	Over	6	CF37759.1
GO:0016765	transferase activity, transferring alkyl or aryl (other than methyl) groups	MF	0.471011	1	21	412	13804	Over	4	CF62345.5
GO:0009142	nucleoside triphosphate biosynthetic process	BP	0.471011	1	21	412	13804	Over	6	CF6499.21
GO:0009145	purine nucleoside triphosphate biosynthetic process	BP	0.471011	1	21	412	13804	Over	7	CF6499.21
GO:0009201	ribonucleoside triphosphate biosynthetic process	BP	0.471011	1	21	412	13804	Over	7	CF6499.21
GO:0009206	purine ribonucleoside triphosphate biosynthetic process	BP	0.471011	1	21	412	13804	Over	8	CF6499.21
GO:1902578	single-organism localization	BP	0.471011	1	21	412	13804	Over	3	CF49289.8
GO:1902580	single-organism cellular localization	BP	0.471011	1	21	412	13804	Over	4	CF49289.8
GO:0016042	lipid catabolic process	BP	0.471011	1	21	412	13804	Over	5	CF64667.1
GO:0072524	pyridine-containing compound metabolic process	BP	0.471011	1	21	412	13804	Over	5	CF59847.24
GO:0065009	regulation of molecular function	BP	0.471737	3	71	412	13804	Over	3	CF43467.2,CF40573.32,CF61041.32
GO:0005739	mitochondrion	CC	0.481258	3	73	412	13804	Over	5	CF21507.4,CF24805.11,CF37027.10
GO:0004672	protein kinase activity	MF	0.483984	14	376	412	13804	Over	6	CF47297.50,CF61573.16,CF49571.4,CF20655.7,CF5673.4,CF10617.1,CF49165.2,CF63651.28,CF32689.6,CF62597.3,CF58949.11,CF56827.2,CF46507.12,CF63651.38
GO:0016301	kinase activity	MF	0.484084	17	468	412	13804	Over	5	CF47297.50,CF61573.16,CF53393.16,CF49571.4,CF20655.7,CF5673.4,CF10617.1,CF39381.2,CF49165.2,CF63651.28,CF63651.9,CF32689.6,CF62597.3,CF58949.11,CF56827.2,CF46507.12,CF63651.38
GO:0005244	voltage-gated ion channel activity	MF	0.486144	3	74	412	13804	Over	7	CF14743.11,CF231.18,CF5387.66
GO:0022832	voltage-gated channel activity	MF	0.486144	3	74	412	13804	Over	7	CF14743.11,CF231.18,CF5387.66
GO:0006352	DNA-templated transcription, initiation	BP	0.486823	1	22	412	13804	Over	7	CF20823.19
GO:0005777	peroxisome	CC	0.486823	1	22	412	13804	Over	6	CF8123.1
GO:0042579	microbody	CC	0.486823	1	22	412	13804	Over	5	CF8123.1
GO:0006733	oxidoreduction coenzyme metabolic process	BP	0.486823	1	22	412	13804	Over	6	CF59847.24
GO:0008237	metallopeptidase activity	MF	0.490843	6	163	412	13804	Over	6	CF61119.5,CF19563.3,CF61119.4,CF37959.4,CF57011.101,CF49085.2
GO:0005267	potassium channel activity	MF	0.501223	3	77	412	13804	Over	8	CF14743.11,CF231.18,CF5387.66
GO:0015079	potassium ion transmembrane transporter activity	MF	0.501223	3	77	412	13804	Over	9	CF14743.11,CF231.18,CF5387.66
GO:0003743	translation initiation factor activity	MF	0.502164	1	23	412	13804	Over	7	CF34531.7
GO:0016459	myosin complex	CC	0.502164	1	23	412	13804	Over	4	CF701741.1
GO:0048193	Golgi vesicle transport	BP	0.502164	1	23	412	13804	Over	5	CF59841.4
GO:0009126	purine nucleoside monophosphate metabolic process	BP	0.502164	1	23	412	13804	Over	7	CF6499.21
GO:0009156	ribonucleoside monophosphate biosynthetic process	BP	0.502164	1	23	412	13804	Over	7	CF6499.21
GO:0009167	purine ribonucleoside monophosphate metabolic process	BP	0.502164	1	23	412	13804	Over	8	CF6499.21
GO:0051276	chromosome organization	BP	0.506372	3	78	412	13804	Over	4	CF33097.6,CF61535.1,CF5071.6
GO:0006351	transcription, DNA-templated	BP	0.5117	19	535	412	13804	Over	6	CF48907.26,CF20345.27,CF6487.5,CF61535.12,CF42017.15,CF63483.59,CF34785.1,CF54369.16,CF37027.20,CF12957.14,CF54369.17,CF59335.11,CF61451.36,CF20823.19,CF18151.2,CF33489.9,CF15153.3,CF26237.53,CF54581.1
GO:0016070	RNA metabolic process	BP	0.511941	25	723	412	13804	Over	5	CF48907.26,CF20345.27,CF6487.5,CF52085.8,CF63995.5,CF61535.12,CF42017.15,CF63483.59,CF34785.1,CF64505.1,CF17795.64,CF63985.8,CF54369.16,CF37027.20,CF12957.14,CF54369.17,CF59335.11,CF61451.36,CF20823.19,CF62691.6,CF18151.2,CF33489.9,CF15153.3,CF26237.53,CF54581.1
GO:0004499	N,N-dimethylaniline monooxygenase activity	MF	0.517048	1	24	412	13804	Over	6	CF6995.13
GO:0006357	regulation of transcription from RNA polymerase II promoter	BP	0.517048	1	24	412	13804	Over	7	CF61451.36
GO:0008158	hedgehog receptor activity	MF	0.517048	1	24	412	13804	Over	5	CF41309.12
GO:0019205	nucleobase-containing compound kinase activity	MF	0.517048	1	24	412	13804	Over	6	CF39381.2
GO:0006508	proteolysis	BP	0.517949	16	443	412	13804	Over	7	CF14065.2,CF61119.5,CF19563.3,CF37959.3,CF39597.11,CF60879.14,CF59949.3,CF64633.3,CF64999.13,CF61119.4,CF62691.12,CF37959.4,CF57011.101,CF49085.2,CF18541.8,CF64203.1
GO:0016788	hydrolase activity, acting on ester bonds	MF	0.523901	16	444	412	13804	Over	4	CF56167.30,CF52085.8,CF63995.5,CF63779.4,CF45061.2,CF21507.8,CF37959.2,CF8825.2,CF20345.19,CF17795.27,CF62691.6,CF48227.138,CF38493.31,CF63693.3,CF18541.8,CF40573.33
GO:0003677	DNA binding	MF	0.528	22	632	412	13804	Over	5	CF56167.30,CF11107.32,CF48907.26,CF20345.27,CF6487.5,CF61535.12,CF42017.15,CF63483.59,CF63779.4,CF34785.1,CF54369.16,CF12957.14,CF16271.6,CF63551.4,CF36043.1,CF18151.2,CF33489.9,CF26793.7,CF26237.53,CF38747.2,CF43099.6,CF54581.1
GO:0005319	lipid transporter activity	MF	0.531487	1	25	412	13804	Over	4	CF25917.9
GO:0009124	nucleoside monophosphate biosynthetic process	BP	0.531487	1	25	412	13804	Over	6	CF6499.21
GO:0016469	proton-transporting two-sector ATPase complex	CC	0.531487	1	25	412	13804	Over	3	CF6499.21
GO:0016709	oxidoreductase activity, acting on paired donors, with incorporation or reduction of molecular oxygen, NAD(P)H as one donor, and incorporation of one atom of oxygen	MF	0.531487	1	25	412	13804	Over	5	CF6995.13
GO:0032268	regulation of cellular protein metabolic process	BP	0.531487	1	25	412	13804	Over	5	CF40573.32
GO:0044815	DNA packaging complex	CC	0.531487	1	25	412	13804	Over	4	CF5071.6
GO:0032774	RNA biosynthetic process	BP	0.533268	19	539	412	13804	Over	6	CF48907.26,CF20345.27,CF6487.5,CF61535.12,CF42017.15,CF63483.59,CF34785.1,CF54369.16,CF37027.20,CF12957.14,CF54369.17,CF59335.11,CF61451.36,CF20823.19,CF18151.2,CF33489.9,CF15153.3,CF26237.53,CF54581.1
GO:0006464	cellular protein modification process	BP	0.535065	28	823	412	13804	Over	6	CF47297.50,CF61573.16,CF49571.4,CF20655.7,CF23707.5,CF61329.47,CF57483.16,CF5673.4,CF10617.1,CF49165.2,CF21507.8,CF29865.25,CF63651.28,CF32689.6,CF28633.1,CF31501.2,CF62597.3,CF8825.2,CF58949.11,CF52139.20,CF48227.138,CF56827.2,CF40573.32,CF46507.12,CF44437.3,CF40573.33,CF63651.38,CF37759.6
GO:0036211	protein modification process	BP	0.535065	28	823	412	13804	Over	5	CF47297.50,CF61573.16,CF49571.4,CF20655.7,CF23707.5,CF61329.47,CF57483.16,CF5673.4,CF10617.1,CF49165.2,CF21507.8,CF29865.25,CF63651.28,CF32689.6,CF28633.1,CF31501.2,CF62597.3,CF8825.2,CF58949.11,CF52139.20,CF48227.138,CF56827.2,CF40573.32,CF46507.12,CF44437.3,CF40573.33,CF63651.38,CF37759.6
GO:0004721	phosphoprotein phosphatase activity	MF	0.538536	4	97	412	13804	Over	7	CF21507.8,CF8825.2,CF48227.138,CF40573.33
GO:0046483	heterocycle metabolic process	BP	0.542408	45	1369	412	13804	Over	4	CF61527.26,CF48907.26,CF20345.27,CF52377.58,CF6487.5,CF52085.8,CF63995.5,CF34649.19,CF61535.12,CF42017.15,CF63483.59,CF63779.4,CF43467.2,CF34785.1,CF56761.6,CF39381.2,CF64505.1,CF6499.21,CF17795.64,CF63985.8,CF54369.16,CF19787.8,CF37027.20,CF12957.14,CF54369.17,CF59335.11,CF61451.36,CF59855.5,CF24805.11,CF63551.4,CF20823.19,CF62691.6,CF59629.1,CF18151.2,CF33489.9,CF15153.3,CF61557.10,CF26793.7,CF…
GO:0080090	regulation of primary metabolic process	BP	0.544161	19	541	412	13804	Over	4	CF48907.26,CF20345.27,CF52377.58,CF61535.12,CF42017.15,CF63483.59,CF43467.2,CF34785.1,CF54369.16,CF37027.20,CF12957.14,CF59335.11,CF61451.36,CF20823.19,CF40573.32,CF18151.2,CF33489.9,CF26237.53,CF61041.32
GO:0005789	endoplasmic reticulum membrane	CC	0.545496	1	26	412	13804	Over	4	CF64377.38
GO:0040007	growth	BP	0.545496	1	26	412	13804	Over	2	CF28385.11
GO:0009161	ribonucleoside monophosphate metabolic process	BP	0.545496	1	26	412	13804	Over	7	CF6499.21
GO:1902600	hydrogen ion transmembrane transport	BP	0.545496	1	26	412	13804	Over	6	CF6499.21
GO:0042175	nuclear outer membrane-endoplasmic reticulum membrane network	CC	0.545496	1	26	412	13804	Over	3	CF64377.38
GO:0098589	membrane region	CC	0.545496	1	26	412	13804	Over	3	CF64377.38
GO:0016043	cellular component organization	BP	0.547298	13	355	412	13804	Over	3	CF28385.11,CF21507.4,CF33097.6,CF8123.1,CF61535.1,CF49289.8,CF41405.89,CF723255.1,CF65017.2,CF5387.66,CF53465.3,CF5071.6,CF723575.1
GO:0051056	regulation of small GTPase mediated signal transduction	BP	0.547454	4	101	412	13804	Over	6	CF43467.2,CF64905.3,CF231.43,CF61041.32
GO:0031090	organelle membrane	CC	0.552464	4	103	412	13804	Over	3	CF59841.4,CF881.27,CF8123.1,CF64377.38
GO:0007218	neuropeptide signaling pathway	BP	0.559087	1	27	412	13804	Over	7	CF42781.24
GO:0008484	sulfuric ester hydrolase activity	MF	0.559087	1	27	412	13804	Over	5	CF38493.31
GO:0006818	hydrogen transport	BP	0.559087	1	27	412	13804	Over	4	CF6499.21
GO:0015992	proton transport	BP	0.559087	1	27	412	13804	Over	5	CF6499.21
GO:0044432	endoplasmic reticulum part	CC	0.559087	1	27	412	13804	Over	4	CF64377.38
GO:0051246	regulation of protein metabolic process	BP	0.559087	1	27	412	13804	Over	5	CF40573.32
GO:0008235	metalloexopeptidase activity	MF	0.559087	1	27	412	13804	Over	7	CF49085.2
GO:0016485	protein processing	BP	0.566129	16	451	412	13804	Over	6	CF14065.2,CF61119.5,CF19563.3,CF37959.3,CF39597.11,CF60879.14,CF59949.3,CF64633.3,CF64999.13,CF61119.4,CF62691.12,CF37959.4,CF57011.101,CF49085.2,CF18541.8,CF64203.1
GO:0051604	protein maturation	BP	0.566129	16	451	412	13804	Over	5	CF14065.2,CF61119.5,CF19563.3,CF37959.3,CF39597.11,CF60879.14,CF59949.3,CF64633.3,CF64999.13,CF61119.4,CF62691.12,CF37959.4,CF57011.101,CF49085.2,CF18541.8,CF64203.1
GO:0031323	regulation of cellular metabolic process	BP	0.566151	19	545	412	13804	Over	4	CF48907.26,CF20345.27,CF52377.58,CF61535.12,CF42017.15,CF63483.59,CF43467.2,CF34785.1,CF54369.16,CF37027.20,CF12957.14,CF59335.11,CF61451.36,CF20823.19,CF40573.32,CF18151.2,CF33489.9,CF26237.53,CF61041.32
GO:0016747	transferase activity, transferring acyl groups other than amino-acyl groups	MF	0.566372	4	108	412	13804	Over	5	CF64905.7,CF24805.11,CF22095.5.1,CF22095.2
GO:1902531	regulation of intracellular signal transduction	BP	0.566372	4	108	412	13804	Over	5	CF43467.2,CF64905.3,CF231.43,CF61041.32
GO:0004889	acetylcholine-activated cation-selective channel activity	MF	0.572272	1	28	412	13804	Over	8	CF42039.14
GO:0032313	regulation of Rab GTPase activity	BP	0.572272	1	28	412	13804	Over	8	CF61041.32
GO:0017016	Ras GTPase binding	MF	0.572272	1	28	412	13804	Over	7	CF36483.75
GO:0031267	small GTPase binding	MF	0.572272	1	28	412	13804	Over	6	CF36483.75
GO:0051020	GTPase binding	MF	0.572272	1	28	412	13804	Over	5	CF36483.75
GO:0015103	inorganic anion transmembrane transporter activity	MF	0.572272	1	28	412	13804	Over	7	CF61329.82
GO:0044391	ribosomal subunit	CC	0.572272	1	28	412	13804	Over	4	CF37027.10
GO:0032483	regulation of Rab protein signal transduction	BP	0.572272	1	28	412	13804	Over	8	CF61041.32
GO:0000151	ubiquitin ligase complex	CC	0.572272	1	28	412	13804	Over	4	CF54581.1
GO:0016311	dephosphorylation	BP	0.57242	4	110	412	13804	Over	6	CF21507.8,CF8825.2,CF48227.138,CF40573.33
GO:0016879	ligase activity, forming carbon-nitrogen bonds	MF	0.578241	7	176	412	13804	Over	4	CF63953.2,CF3743.40,CF23707.5,CF29865.25,CF28633.1,CF21989.3,CF54581.1
GO:0030117	membrane coat	CC	0.585064	1	29	412	13804	Over	3	CF60969.34
GO:0006955	immune response	BP	0.585064	1	29	412	13804	Over	3	CF39875.19
GO:0045211	postsynaptic membrane	CC	0.585064	1	29	412	13804	Over	4	CF42039.14
GO:0048475	coated membrane	CC	0.585064	1	29	412	13804	Over	3	CF60969.34
GO:0097060	synaptic membrane	CC	0.585064	1	29	412	13804	Over	3	CF42039.14
GO:0008233	peptidase activity	MF	0.58776	14	392	412	13804	Over	4	CF61119.5,CF19563.3,CF37959.3,CF39597.11,CF60879.14,CF59949.3,CF64633.3,CF64999.13,CF61119.4,CF62691.12,CF37959.4,CF57011.101,CF49085.2,CF64203.1
GO:0006996	organelle organization	BP	0.595801	8	208	412	13804	Over	3	CF33097.6,CF8123.1,CF61535.1,CF723255.1,CF65017.2,CF53465.3,CF5071.6,CF723575.1
GO:0006869	lipid transport	BP	0.597475	1	30	412	13804	Over	4	CF25917.9
GO:0005097	Rab GTPase activator activity	MF	0.597475	1	30	412	13804	Over	6	CF61041.32
GO:0010876	lipid localization	BP	0.597475	1	30	412	13804	Over	4	CF25917.9
GO:0042451	purine nucleoside biosynthetic process	BP	0.597475	1	30	412	13804	Over	7	CF6499.21
GO:0046129	purine ribonucleoside biosynthetic process	BP	0.597475	1	30	412	13804	Over	8	CF6499.21
GO:0019219	regulation of nucleobase-containing compound metabolic process	BP	0.602979	18	520	412	13804	Over	5	CF48907.26,CF20345.27,CF52377.58,CF61535.12,CF42017.15,CF63483.59,CF43467.2,CF34785.1,CF54369.16,CF37027.20,CF12957.14,CF59335.11,CF61451.36,CF20823.19,CF18151.2,CF33489.9,CF26237.53,CF61041.32
GO:0051171	regulation of nitrogen compound metabolic process	BP	0.602979	18	520	412	13804	Over	4	CF48907.26,CF20345.27,CF52377.58,CF61535.12,CF42017.15,CF63483.59,CF43467.2,CF34785.1,CF54369.16,CF37027.20,CF12957.14,CF59335.11,CF61451.36,CF20823.19,CF18151.2,CF33489.9,CF26237.53,CF61041.32
GO:0007166	cell surface receptor signaling pathway	BP	0.60438	22	647	412	13804	Over	5	CF64999.30,CF38493.2,CF50077.16,CF24555.12,CF55531.8,CF42781.24,CF49603.1,CF41565.1,CF63651.9,CF59335.11,CF57427.2,CF63689.6,CF29353.8,CF50795.3,CF65015.32,CF46507.12,CF22881.13,CF26715.1,CF12123.15,CF34667.12,CF37759.1,CF50739.16
GO:0048583	regulation of response to stimulus	BP	0.606606	5	136	412	13804	Over	3	CF52377.58,CF43467.2,CF64905.3,CF231.43,CF61041.32
GO:0004888	transmembrane signaling receptor activity	MF	0.608473	21	616	412	13804	Over	4	CF64999.30,CF38493.2,CF50077.16,CF24555.12,CF55531.8,CF42781.24,CF49603.1,CF41565.1,CF57427.2,CF63689.6,CF29353.8,CF50795.3,CF65015.32,CF41309.12,CF46507.12,CF22881.13,CF26715.1,CF12123.15,CF34667.12,CF37759.1,CF50739.16
GO:0035091	phosphatidylinositol binding	MF	0.609515	1	31	412	13804	Over	5	CF5673.4
GO:0002376	immune system process	BP	0.609515	1	31	412	13804	Over	2	CF39875.19
GO:1902589	single-organism organelle organization	BP	0.613882	5	140	412	13804	Over	4	CF723255.1,CF65017.2,CF53465.3,CF5071.6,CF723575.1
GO:0050661	NADP binding	MF	0.621196	1	32	412	13804	Over	5	CF6995.13
GO:0008094	DNA-dependent ATPase activity	MF	0.621196	1	32	412	13804	Over	10	CF63551.4
GO:0008654	phospholipid biosynthetic process	BP	0.621196	1	32	412	13804	Over	5	CF50739.18
GO:0016054	organic acid catabolic process	BP	0.621196	1	32	412	13804	Over	5	CF64667.1
GO:0046395	carboxylic acid catabolic process	BP	0.621196	1	32	412	13804	Over	6	CF64667.1
GO:0016298	lipase activity	MF	0.621196	1	32	412	13804	Over	5	CF63693.3
GO:0005099	Ras GTPase activator activity	MF	0.621196	1	32	412	13804	Over	5	CF61041.32
GO:0019222	regulation of metabolic process	BP	0.650686	19	560	412	13804	Over	3	CF48907.26,CF20345.27,CF52377.58,CF61535.12,CF42017.15,CF63483.59,CF43467.2,CF34785.1,CF54369.16,CF37027.20,CF12957.14,CF59335.11,CF61451.36,CF20823.19,CF40573.32,CF18151.2,CF33489.9,CF26237.53,CF61041.32
GO:0009894	regulation of catabolic process	BP	0.651584	2	47	412	13804	Over	4	CF43467.2,CF61041.32
GO:0051336	regulation of hydrolase activity	BP	0.651584	2	47	412	13804	Over	5	CF43467.2,CF61041.32
GO:0071310	cellular response to organic substance	BP	0.654801	2	48	412	13804	Over	5	CF59335.11,CF33489.9
GO:0044429	mitochondrial part	CC	0.654801	2	48	412	13804	Over	4	CF24805.11,CF37027.10
GO:0009152	purine ribonucleotide biosynthetic process	BP	0.658138	2	49	412	13804	Over	8	CF56761.6,CF6499.21
GO:0070887	cellular response to chemical stimulus	BP	0.658138	2	49	412	13804	Over	4	CF59335.11,CF33489.9
GO:0006732	coenzyme metabolic process	BP	0.658138	2	49	412	13804	Over	5	CF59847.24,CF55943.41
GO:0005654	nucleoplasm	CC	0.661585	2	50	412	13804	Over	5	CF19711.21,CF61451.36
GO:0044451	nucleoplasm part	CC	0.661585	2	50	412	13804	Over	5	CF19711.21,CF61451.36
GO:0043412	macromolecule modification	BP	0.662208	28	851	412	13804	Over	5	CF47297.50,CF61573.16,CF49571.4,CF20655.7,CF23707.5,CF61329.47,CF57483.16,CF5673.4,CF10617.1,CF49165.2,CF21507.8,CF29865.25,CF63651.28,CF32689.6,CF28633.1,CF31501.2,CF62597.3,CF8825.2,CF58949.11,CF52139.20,CF48227.138,CF56827.2,CF40573.32,CF46507.12,CF44437.3,CF40573.33,CF63651.38,CF37759.6
GO:1901360	organic cyclic compound metabolic process	BP	0.667545	45	1404	412	13804	Over	4	CF61527.26,CF48907.26,CF20345.27,CF52377.58,CF6487.5,CF52085.8,CF63995.5,CF34649.19,CF61535.12,CF42017.15,CF63483.59,CF63779.4,CF43467.2,CF34785.1,CF56761.6,CF39381.2,CF64505.1,CF6499.21,CF17795.64,CF63985.8,CF54369.16,CF19787.8,CF37027.20,CF12957.14,CF54369.17,CF59335.11,CF61451.36,CF59855.5,CF24805.11,CF63551.4,CF20823.19,CF62691.6,CF59629.1,CF18151.2,CF33489.9,CF15153.3,CF61557.10,CF26793.7,CF…
GO:0005874	microtubule	CC	0.668769	2	52	412	13804	Over	4	CF42195.18,CF53465.3
GO:0005083	small GTPase regulator activity	MF	0.668769	2	52	412	13804	Over	5	CF43467.2,CF61041.32
GO:0009260	ribonucleotide biosynthetic process	BP	0.668769	2	52	412	13804	Over	7	CF56761.6,CF6499.21
GO:0046390	ribose phosphate biosynthetic process	BP	0.668769	2	52	412	13804	Over	6	CF56761.6,CF6499.21
GO:0034702	ion channel complex	CC	0.668769	2	52	412	13804	Over	4	CF14743.11,CF5387.66
GO:0034703	cation channel complex	CC	0.668769	2	52	412	13804	Over	5	CF14743.11,CF5387.66
GO:0008238	exopeptidase activity	MF	0.668769	2	52	412	13804	Over	6	CF49085.2,CF64203.1
GO:0006164	purine nucleotide biosynthetic process	BP	0.672489	2	53	412	13804	Over	7	CF56761.6,CF6499.21
GO:0038023	signaling receptor activity	MF	0.67282	22	660	412	13804	Over	3	CF64999.30,CF38493.2,CF50077.16,CF24555.12,CF55531.8,CF42781.24,CF49603.1,CF41565.1,CF57427.2,CF63689.6,CF29353.8,CF50795.3,CF65015.32,CF41309.12,CF46507.12,CF33489.9,CF22881.13,CF26715.1,CF12123.15,CF34667.12,CF37759.1,CF50739.16
GO:1902495	transmembrane transporter complex	CC	0.676283	2	54	412	13804	Over	3	CF14743.11,CF5387.66
GO:0010033	response to organic substance	BP	0.676283	2	54	412	13804	Over	4	CF59335.11,CF33489.9
GO:0005794	Golgi apparatus	CC	0.684063	2	56	412	13804	Over	4	CF59841.4,CF881.27
GO:0070011	peptidase activity, acting on L-amino acid peptides	MF	0.687449	13	375	412	13804	Over	5	CF61119.5,CF19563.3,CF39597.11,CF60879.14,CF59949.3,CF64633.3,CF64999.13,CF61119.4,CF62691.12,CF37959.4,CF57011.101,CF49085.2,CF64203.1
GO:0004674	protein serine/threonine kinase activity	MF	0.688035	2	57	412	13804	Over	7	CF32689.6,CF46507.12
GO:0034470	ncRNA processing	BP	0.692053	2	58	412	13804	Over	7	CF52085.8,CF62691.6
GO:0072522	purine-containing compound biosynthetic process	BP	0.692053	2	58	412	13804	Over	6	CF56761.6,CF6499.21
GO:0060255	regulation of macromolecule metabolic process	BP	0.697524	17	504	412	13804	Over	4	CF48907.26,CF20345.27,CF52377.58,CF61535.12,CF42017.15,CF63483.59,CF34785.1,CF54369.16,CF37027.20,CF12957.14,CF59335.11,CF61451.36,CF20823.19,CF40573.32,CF18151.2,CF33489.9,CF26237.53
GO:0006725	cellular aromatic compound metabolic process	BP	0.699855	44	1380	412	13804	Over	4	CF61527.26,CF48907.26,CF20345.27,CF52377.58,CF6487.5,CF52085.8,CF63995.5,CF34649.19,CF61535.12,CF42017.15,CF63483.59,CF63779.4,CF43467.2,CF34785.1,CF56761.6,CF39381.2,CF64505.1,CF6499.21,CF17795.64,CF63985.8,CF54369.16,CF19787.8,CF37027.20,CF12957.14,CF54369.17,CF59335.11,CF61451.36,CF59855.5,CF24805.11,CF63551.4,CF20823.19,CF62691.6,CF59629.1,CF18151.2,CF33489.9,CF15153.3,CF61557.10,CF26793.7,CF…
GO:0042221	response to chemical	BP	0.7002	2	60	412	13804	Over	3	CF59335.11,CF33489.9
GO:0044427	chromosomal part	CC	0.7002	2	60	412	13804	Over	4	CF65017.2,CF5071.6
GO:0090304	nucleic acid metabolic process	BP	0.707392	31	958	412	13804	Over	5	CF48907.26,CF20345.27,CF52377.58,CF6487.5,CF52085.8,CF63995.5,CF61535.12,CF42017.15,CF63483.59,CF63779.4,CF34785.1,CF64505.1,CF17795.64,CF63985.8,CF54369.16,CF19787.8,CF37027.20,CF12957.14,CF54369.17,CF59335.11,CF61451.36,CF63551.4,CF20823.19,CF62691.6,CF18151.2,CF33489.9,CF15153.3,CF26793.7,CF26237.53,CF5071.6,CF54581.1
GO:0006260	DNA replication	BP	0.708458	2	62	412	13804	Over	6	CF19787.8,CF26793.7
GO:0005507	copper ion binding	MF	0.720966	2	65	412	13804	Over	7	CF20823.13,CF63613.21
GO:0005524	ATP binding	MF	0.730573	29	898	412	13804	Over	6	CF47297.50,CF61573.16,CF53393.16,CF49571.4,CF20655.7,CF5673.4,CF61185.4,CF10617.1,CF59239.1,CF39381.2,CF49165.2,CF61535.1,CF63651.28,CF54369.16,CF32689.6,CF52469.12,CF47297.60,CF62597.3,CF52605.1,CF63551.4,CF58949.11,CF36043.1,CF61741.12,CF56827.2,CF46507.12,CF701741.1,CF8723.31,CF56673.4,CF63651.38
GO:0006813	potassium ion transport	BP	0.735944	3	81	412	13804	Over	7	CF14743.11,CF231.18,CF5387.66
GO:0008026	ATP-dependent helicase activity	MF	0.737429	3	82	412	13804	Over	10	CF52469.12,CF52605.1,CF61741.12
GO:0008236	serine-type peptidase activity	MF	0.737429	3	82	412	13804	Over	5	CF59949.3,CF64999.13,CF64203.1
GO:0070035	purine NTP-dependent helicase activity	MF	0.737429	3	82	412	13804	Over	9	CF52469.12,CF52605.1,CF61741.12
GO:0007010	cytoskeleton organization	BP	0.737429	3	82	412	13804	Over	4	CF723255.1,CF53465.3,CF723575.1
GO:0017171	serine hydrolase activity	MF	0.737429	3	82	412	13804	Over	4	CF59949.3,CF64999.13,CF64203.1
GO:0071840	cellular component organization or biogenesis	BP	0.744804	13	383	412	13804	Over	2	CF28385.11,CF21507.4,CF33097.6,CF8123.1,CF61535.1,CF49289.8,CF41405.89,CF723255.1,CF65017.2,CF5387.66,CF53465.3,CF5071.6,CF723575.1
GO:0005576	extracellular region	CC	0.747146	8	224	412	13804	Over	2	CF25603.15,CF28385.11,CF56167.26,CF63699.3,CF22095.24,CF717103.1,CF65015.32,CF58023.3
GO:0071704	organic substance metabolic process	BP	0.74889	115	3741	412	13804	Over	3	CF57897.4,CF14065.2,CF61527.26,CF60103.9,CF53113.9,CF47297.50,CF48907.26,CF20345.27,CF52377.58,CF6487.5,CF61119.5,CF52085.8,CF61573.16,CF63995.5,CF13837.3,CF53393.16,CF64377.14,CF34649.19,CF61535.12,CF49571.4,CF42017.15,CF63483.59,CF63779.4,CF20655.7,CF23707.5,CF43467.2,CF61329.47,CF57483.16,CF16985.23,CF5673.4,CF61185.4,CF34785.1,CF34531.27,CF56761.6,CF19563.3,CF10617.1,CF39381.2,CF64505.1,CF491…
GO:0016614	oxidoreductase activity, acting on CH-OH group of donors	MF	0.751595	3	90	412	13804	Over	4	CF6995.19,CF23939.12,CF63471.14
GO:0032559	adenyl ribonucleotide binding	MF	0.763489	29	905	412	13804	Over	6	CF47297.50,CF61573.16,CF53393.16,CF49571.4,CF20655.7,CF5673.4,CF61185.4,CF10617.1,CF59239.1,CF39381.2,CF49165.2,CF61535.1,CF63651.28,CF54369.16,CF32689.6,CF52469.12,CF47297.60,CF62597.3,CF52605.1,CF63551.4,CF58949.11,CF36043.1,CF61741.12,CF56827.2,CF46507.12,CF701741.1,CF8723.31,CF56673.4,CF63651.38
GO:0004222	metalloendopeptidase activity	MF	0.779688	4	116	412	13804	Over	7	CF61119.5,CF19563.3,CF61119.4,CF57011.101
GO:1902494	catalytic complex	CC	0.78165	4	118	412	13804	Over	4	CF18363.8,CF47297.60,CF8723.31,CF54581.1
GO:0071944	cell periphery	CC	0.796677	4	130	412	13804	Over	3	CF41405.6,CF14743.11,CF42039.14,CF5387.66
GO:0009966	regulation of signal transduction	BP	0.796677	4	130	412	13804	Over	4	CF43467.2,CF64905.3,CF231.43,CF61041.32
GO:0010646	regulation of cell communication	BP	0.796677	4	130	412	13804	Over	4	CF43467.2,CF64905.3,CF231.43,CF61041.32
GO:0023051	regulation of signaling	BP	0.798135	4	131	412	13804	Over	3	CF43467.2,CF64905.3,CF231.43,CF61041.32
GO:0030554	adenyl nucleotide binding	MF	0.810825	29	915	412	13804	Over	6	CF47297.50,CF61573.16,CF53393.16,CF49571.4,CF20655.7,CF5673.4,CF61185.4,CF10617.1,CF59239.1,CF39381.2,CF49165.2,CF61535.1,CF63651.28,CF54369.16,CF32689.6,CF52469.12,CF47297.60,CF62597.3,CF52605.1,CF63551.4,CF58949.11,CF36043.1,CF61741.12,CF56827.2,CF46507.12,CF701741.1,CF8723.31,CF56673.4,CF63651.38
GO:0044424	intracellular part	CC	0.829535	48	1546	412	13804	Over	3	CF61185.70,CF42195.18,CF14065.2,CF52377.58,CF6487.5,CF63995.5,CF59841.4,CF53393.16,CF18363.8,CF881.27,CF41405.6,CF19711.21,CF60969.34,CF21507.4,CF3743.13,CF33097.6,CF64505.1,CF38167.2,CF8123.1,CF6499.21,CF17795.64,CF61535.1,CF49289.8,CF39875.41,CF61169.5,CF38929.2,CF54369.16,CF19787.8,CF37027.20,CF47297.60,CF59335.11,CF61451.36,CF24805.11,CF65017.2,CF59247.4,CF34531.7,CF20823.19,CF64377.38,CF7017…
GO:0006629	lipid metabolic process	BP	0.844453	7	202	412	13804	Over	4	CF64667.1,CF20345.19,CF64377.40,CF22095.5.1,CF50739.18,CF22095.2,CF63693.3
GO:0016887	ATPase activity	MF	0.850915	8	235	412	13804	Over	8	CF55531.20,CF52469.12,CF47297.60,CF52605.1,CF63551.4,CF61741.12,CF8723.31,CF64703.1
GO:0005975	carbohydrate metabolic process	BP	0.871664	17	532	412	13804	Over	4	CF57897.4,CF60103.9,CF53113.9,CF53393.16,CF61329.47,CF57483.16,CF39551.54,CF63805.9,CF53111.100,CF48305.5,CF52139.20,CF725009.1,CF63471.14,CF44437.3,CF50739.18,CF48227.143,CF37759.6
GO:0006355	regulation of transcription, DNA-templated	BP	0.883134	15	468	412	13804	Over	6	CF48907.26,CF20345.27,CF61535.12,CF42017.15,CF63483.59,CF34785.1,CF54369.16,CF37027.20,CF12957.14,CF59335.11,CF61451.36,CF20823.19,CF18151.2,CF33489.9,CF26237.53
GO:0051252	regulation of RNA metabolic process	BP	0.883134	15	468	412	13804	Over	5	CF48907.26,CF20345.27,CF61535.12,CF42017.15,CF63483.59,CF34785.1,CF54369.16,CF37027.20,CF12957.14,CF59335.11,CF61451.36,CF20823.19,CF18151.2,CF33489.9,CF26237.53
GO:2001141	regulation of RNA biosynthetic process	BP	0.883134	15	468	412	13804	Over	6	CF48907.26,CF20345.27,CF61535.12,CF42017.15,CF63483.59,CF34785.1,CF54369.16,CF37027.20,CF12957.14,CF59335.11,CF61451.36,CF20823.19,CF18151.2,CF33489.9,CF26237.53
GO:0003676	nucleic acid binding	MF	0.887072	36	1163	412	13804	Over	4	CF56167.30,CF11107.32,CF48907.26,CF20345.27,CF6487.5,CF63995.5,CF61535.12,CF42017.15,CF63483.59,CF63779.4,CF45061.2,CF34785.1,CF64639.9,CF64505.1,CF17795.64,CF49289.8,CF54369.16,CF52469.12,CF12957.14,CF16271.6,CF52605.1,CF60557.4,CF34531.7,CF63551.4,CF36043.1,CF61741.12,CF25603.11,CF18151.2,CF33489.9,CF26793.7,CF26237.53,CF38747.2,CF55943.40,CF57935.24,CF43099.6,CF54581.1
GO:0004175	endopeptidase activity	MF	0.890717	9	272	412	13804	Over	6	CF61119.5,CF19563.3,CF39597.11,CF60879.14,CF59949.3,CF64633.3,CF61119.4,CF62691.12,CF57011.101
GO:0034641	cellular nitrogen compound metabolic process	BP	0.8978	43	1398	412	13804	Over	4	CF61527.26,CF48907.26,CF20345.27,CF52377.58,CF6487.5,CF52085.8,CF63995.5,CF34649.19,CF61535.12,CF42017.15,CF63483.59,CF63779.4,CF43467.2,CF34785.1,CF56761.6,CF39381.2,CF64505.1,CF6499.21,CF17795.64,CF63985.8,CF54369.16,CF19787.8,CF37027.20,CF12957.14,CF54369.17,CF59335.11,CF61451.36,CF59855.5,CF63551.4,CF20823.19,CF62691.6,CF59629.1,CF18151.2,CF33489.9,CF15153.3,CF61557.10,CF26793.7,CF26237.53,CF…
GO:0016772	transferase activity, transferring phosphorus-containing groups	MF	0.913821	19	605	412	13804	Over	4	CF47297.50,CF61573.16,CF53393.16,CF49571.4,CF20655.7,CF5673.4,CF61185.4,CF10617.1,CF39381.2,CF64505.1,CF49165.2,CF63651.28,CF63651.9,CF32689.6,CF62597.3,CF58949.11,CF56827.2,CF46507.12,CF63651.38
GO:0065007	biological regulation	BP	0.936563	63	2075	412	13804	Over	2	CF48907.26,CF20345.27,CF52377.58,CF52377.51,CF13837.3,CF64999.30,CF38493.2,CF28385.11,CF50077.16,CF57769.1,CF61535.12,CF39875.7,CF42017.15,CF63483.59,CF20655.7,CF24555.12,CF63115.8,CF43467.2,CF34785.1,CF55531.8,CF34531.27,CF56761.6,CF36001.5,CF42781.24,CF49603.1,CF57941.24,CF41565.1,CF39597.11,CF54369.16,CF63651.9,CF32689.6,CF37027.20,CF723255.1,CF12957.14,CF59335.11,CF63953.3,CF61451.36,CF57427.…
GO:0050794	regulation of cellular process	BP	0.956009	61	2014	412	13804	Over	3	CF48907.26,CF20345.27,CF52377.58,CF52377.51,CF13837.3,CF64999.30,CF38493.2,CF28385.11,CF50077.16,CF61535.12,CF39875.7,CF42017.15,CF63483.59,CF20655.7,CF24555.12,CF63115.8,CF43467.2,CF34785.1,CF55531.8,CF34531.27,CF56761.6,CF36001.5,CF42781.24,CF49603.1,CF57941.24,CF41565.1,CF39597.11,CF54369.16,CF63651.9,CF32689.6,CF37027.20,CF12957.14,CF59335.11,CF63953.3,CF61451.36,CF57427.2,CF20823.19,CF59337.…
GO:0004871	signal transducer activity	MF	0.960436	22	713	412	13804	Over	3	CF64999.30,CF38493.2,CF50077.16,CF24555.12,CF55531.8,CF42781.24,CF49603.1,CF41565.1,CF57427.2,CF63689.6,CF29353.8,CF50795.3,CF65015.32,CF41309.12,CF46507.12,CF33489.9,CF22881.13,CF26715.1,CF12123.15,CF34667.12,CF37759.1,CF50739.16
GO:0060089	molecular transducer activity	MF	0.960436	22	713	412	13804	Over	2	CF64999.30,CF38493.2,CF50077.16,CF24555.12,CF55531.8,CF42781.24,CF49603.1,CF41565.1,CF57427.2,CF63689.6,CF29353.8,CF50795.3,CF65015.32,CF41309.12,CF46507.12,CF33489.9,CF22881.13,CF26715.1,CF12123.15,CF34667.12,CF37759.1,CF50739.16
GO:0009889	regulation of biosynthetic process	BP	0.962171	15	480	412	13804	Over	4	CF48907.26,CF20345.27,CF61535.12,CF42017.15,CF63483.59,CF34785.1,CF54369.16,CF37027.20,CF12957.14,CF59335.11,CF61451.36,CF20823.19,CF18151.2,CF33489.9,CF26237.53
GO:0010556	regulation of macromolecule biosynthetic process	BP	0.962171	15	480	412	13804	Over	5	CF48907.26,CF20345.27,CF61535.12,CF42017.15,CF63483.59,CF34785.1,CF54369.16,CF37027.20,CF12957.14,CF59335.11,CF61451.36,CF20823.19,CF18151.2,CF33489.9,CF26237.53
GO:0031326	regulation of cellular biosynthetic process	BP	0.962171	15	480	412	13804	Over	5	CF48907.26,CF20345.27,CF61535.12,CF42017.15,CF63483.59,CF34785.1,CF54369.16,CF37027.20,CF12957.14,CF59335.11,CF61451.36,CF20823.19,CF18151.2,CF33489.9,CF26237.53
GO:2000112	regulation of cellular macromolecule biosynthetic process	BP	0.962171	15	480	412	13804	Over	6	CF48907.26,CF20345.27,CF61535.12,CF42017.15,CF63483.59,CF34785.1,CF54369.16,CF37027.20,CF12957.14,CF59335.11,CF61451.36,CF20823.19,CF18151.2,CF33489.9,CF26237.53
GO:0044723	single-organism carbohydrate metabolic process	BP	0.965688	10	314	412	13804	Over	4	CF57897.4,CF53113.9,CF53393.16,CF61329.47,CF57483.16,CF48305.5,CF52139.20,CF44437.3,CF50739.18,CF37759.6
GO:0010468	regulation of gene expression	BP	0.975214	15	482	412	13804	Over	5	CF48907.26,CF20345.27,CF61535.12,CF42017.15,CF63483.59,CF34785.1,CF54369.16,CF37027.20,CF12957.14,CF59335.11,CF61451.36,CF20823.19,CF18151.2,CF33489.9,CF26237.53
GO:0032991	macromolecular complex	CC	0.976255	27	883	412	13804	Over	2	CF42195.18,CF14065.2,CF52377.58,CF63995.5,CF18363.8,CF41405.6,CF19711.21,CF60969.34,CF6499.21,CF17795.64,CF49289.8,CF61169.5,CF47297.60,CF14743.11,CF59335.11,CF61451.36,CF65017.2,CF34531.7,CF701741.1,CF5387.66,CF15153.3,CF8723.31,CF37027.10,CF53465.3,CF5071.6,CF55943.41,CF54581.1
GO:0051641	cellular localization	BP	0.98851	8	250	412	13804	Over	3	CF59841.4,CF726903.1,CF41405.6,CF60969.34,CF49289.8,CF39875.41,CF723255.1,CF59247.4
GO:0006139	nucleobase-containing compound metabolic process	BP	0.994164	40	1322	412	13804	Over	4	CF48907.26,CF20345.27,CF52377.58,CF6487.5,CF52085.8,CF63995.5,CF34649.19,CF61535.12,CF42017.15,CF63483.59,CF63779.4,CF43467.2,CF34785.1,CF56761.6,CF39381.2,CF64505.1,CF6499.21,CF17795.64,CF63985.8,CF54369.16,CF19787.8,CF37027.20,CF12957.14,CF54369.17,CF59335.11,CF61451.36,CF63551.4,CF20823.19,CF62691.6,CF18151.2,CF33489.9,CF15153.3,CF61557.10,CF26793.7,CF26237.53,CF59847.24,CF61041.32,CF5071.6,CF…
GO:0044281	small molecule metabolic process	BP	1	18	590	412	13804	Over	4	CF61527.26,CF13837.3,CF64377.14,CF34649.19,CF43467.2,CF16985.23,CF34531.27,CF56761.6,CF39381.2,CF6499.21,CF64667.1,CF59337.2,CF60899.30,CF50739.18,CF61557.10,CF59847.24,CF61041.32,CF22101.18
GO:0003700	sequence-specific DNA binding transcription factor activity	MF	1	10	332	412	13804	Over	3	CF48907.26,CF20345.27,CF61535.12,CF42017.15,CF63483.59,CF34785.1,CF54369.16,CF59335.11,CF18151.2,CF33489.9
GO:0001071	nucleic acid binding transcription factor activity	MF	1	10	332	412	13804	Over	2	CF48907.26,CF20345.27,CF61535.12,CF42017.15,CF63483.59,CF34785.1,CF54369.16,CF59335.11,CF18151.2,CF33489.9
GO:0016874	ligase activity	MF	1	7	227	412	13804	Over	3	CF63953.2,CF3743.40,CF23707.5,CF29865.25,CF28633.1,CF21989.3,CF54581.1
GO:0050789	regulation of biological process	BP	1	61	2030	412	13804	Over	2	CF48907.26,CF20345.27,CF52377.58,CF52377.51,CF13837.3,CF64999.30,CF38493.2,CF28385.11,CF50077.16,CF61535.12,CF39875.7,CF42017.15,CF63483.59,CF20655.7,CF24555.12,CF63115.8,CF43467.2,CF34785.1,CF55531.8,CF34531.27,CF56761.6,CF36001.5,CF42781.24,CF49603.1,CF57941.24,CF41565.1,CF39597.11,CF54369.16,CF63651.9,CF32689.6,CF37027.20,CF12957.14,CF59335.11,CF63953.3,CF61451.36,CF57427.2,CF20823.19,CF59337.…
GO:0004930	G-protein coupled receptor activity	MF	1	16	523	412	13804	Over	5	CF64999.30,CF38493.2,CF50077.16,CF24555.12,CF55531.8,CF42781.24,CF49603.1,CF41565.1,CF57427.2,CF63689.6,CF29353.8,CF50795.3,CF65015.32,CF26715.1,CF34667.12,CF50739.16
GO:0007017	microtubule-based process	BP	1	5	167	412	13804	Over	4	CF42195.18,CF47297.60,CF8723.31,CF53465.3,CF723575.1
GO:0006913	nucleocytoplasmic transport	BP	1	2	66	412	13804	Over	6	CF39875.41,CF59247.4
GO:0051169	nuclear transport	BP	1	2	66	412	13804	Over	5	CF39875.41,CF59247.4
GO:1901615	organic hydroxy compound metabolic process	BP	1	1	33	412	13804	Over	4	CF50739.18
GO:0006323	DNA packaging	BP	1	1	33	412	13804	Over	4	CF5071.6

## Sheet: M6
GO_ID	GO_Term	GO_Class	Pvalue	x1	x2	n	N	GOlevl	GeneID
GO:0016741	transferase activity, transferring one-carbon groups	MF	3.36791e-05	20	179	622	13804	4	CF22095.17,CF61253.24,CF43815.1,CF35013.4,CF24805.13,CF61547.10,CF44441.9,CF26073.1,CF64403.1,CF53229.3,CF61179.9,CF64949.1,CF58035.27,CF22509.1,CF17209.3,CF9493.2,CF7777.13,CF59113.38,CF60709.1,CF41119.15
GO:0008168	methyltransferase activity	MF	0.000279602	18	171	622	13804	5	CF22095.17,CF61253.24,CF43815.1,CF35013.4,CF24805.13,CF61547.10,CF44441.9,CF64403.1,CF53229.3,CF61179.9,CF64949.1,CF58035.27,CF17209.3,CF9493.2,CF7777.13,CF59113.38,CF60709.1,CF41119.15
GO:0003937	IMP cyclohydrolase activity	MF	0.00202723	2	2	622	13804	7	CF26073.1,CF22509.1
GO:0004643	phosphoribosylaminoimidazolecarboxamide formyltransferase activity	MF	0.00202723	2	2	622	13804	6	CF26073.1,CF22509.1
GO:0016491	oxidoreductase activity	MF	0.00209538	60	908	622	13804	3	CF12119.9,CF61639.6,CF15073.15,CF62689.6,CF47513.3,CF49503.7,CF17339.5,CF22541.6,CF1989.5,CF5663.12,CF56703.17,CF43873.51,CF1989.6,CF60323.1,CF59003.20,CF20837.6,CF64517.2,CF41509.5,CF65015.17,CF28647.15,CF22541.7,CF61137.3,CF11711.1,CF63667.4,CF43585.4,CF53331.25,CF64377.2,CF63483.54,CF58035.27,CF60661.26,CF2555.12,CF717215.1,CF33387.1,CF60557.5,CF61179.8,CF62487.7,CF17297.4,CF63471.9,CF34531.64…
GO:0016860	intramolecular oxidoreductase activity	MF	0.00374395	4	15	622	13804	4	CF26237.42,CF38113.4,CF63471.9,CF39875.40
GO:0019238	cyclohydrolase activity	MF	0.00589957	2	3	622	13804	6	CF26073.1,CF22509.1
GO:0003824	catalytic activity	MF	0.00707387	248	4799	622	13804	2	CF14045.2,CF61329.87,CF7053.2,CF12119.9,CF36001.44,CF61639.6,CF34531.2,CF15073.15,CF27287.2,CF22095.17,CF62689.6,CF39731.4,CF47513.3,CF59793.2,CF61253.24,CF11107.5,CF60089.4,CF20823.15,CF56753.3,CF49503.7,CF17339.5,CF881.15,CF64559.37,CF22541.6,CF61851.2,CF63871.1,CF1989.5,CF5663.12,CF43815.1,CF58059.2,CF56703.17,CF58999.8,CF43873.51,CF24023.1,CF1989.6,CF60323.1,CF11535.7,CF60899.90,CF63585.3,CF5…
GO:0008146	sulfotransferase activity	MF	0.00951072	17	199	622	13804	5	CF39731.4,CF59793.2,CF11107.5,CF64559.37,CF61851.2,CF24023.1,CF63585.3,CF16131.1,CF56703.8,CF40853.17,CF56383.1,CF59793.1,CF21835.3,CF57431.3,CF27357.18.1,CF54313.5,CF64315.1
GO:0016755	transferase activity, transferring amino-acyl groups	MF	0.011115	4	20	622	13804	5	CF61329.87,CF58999.8,CF2569.26,CF2569.27
GO:0016782	transferase activity, transferring sulfur-containing groups	MF	0.0114749	17	202	622	13804	4	CF39731.4,CF59793.2,CF11107.5,CF64559.37,CF61851.2,CF24023.1,CF63585.3,CF16131.1,CF56703.8,CF40853.17,CF56383.1,CF59793.1,CF21835.3,CF57431.3,CF27357.18.1,CF54313.5,CF64315.1
GO:0065004	protein-DNA complex assembly	BP	0.0117432	5	31	622	13804	6	CF50107.12,CF29623.4,CF49983.6,CF40721.8,CF31501.7
GO:0071824	protein-DNA complex subunit organization	BP	0.0117432	5	31	622	13804	5	CF50107.12,CF29623.4,CF49983.6,CF40721.8,CF31501.7
GO:0000439	core TFIIH complex	CC	0.0185116	2	5	622	13804	5	CF62529.2,CF61513.30
GO:0003810	protein-glutamine gamma-glutamyltransferase activity	MF	0.0185116	2	5	622	13804	6	CF2569.26,CF2569.27
GO:0000441	SSL2-core TFIIH complex	CC	0.0185116	2	5	622	13804	4	CF62529.2,CF61513.30
GO:0032806	carboxy-terminal domain protein kinase complex	CC	0.0185116	2	5	622	13804	5	CF62529.2,CF61513.30
GO:0055114	oxidation-reduction process	BP	0.0247943	45	718	622	13804	4	CF50981.1,CF61639.6,CF49503.7,CF17339.5,CF22541.6,CF1989.5,CF5663.12,CF56703.17,CF43873.51,CF1989.6,CF60323.1,CF20837.6,CF64517.2,CF41509.5,CF13299.6,CF22541.7,CF61137.3,CF63667.4,CF43585.4,CF64377.2,CF58035.27,CF60661.26,CF2555.12,CF60557.5,CF62487.7,CF17297.4,CF63471.9,CF34531.64,CF64985.28,CF22541.5,CF23445.2,CF63613.4,CF61119.8,CF692443.1,CF61119.6,CF57431.22,CF55909.1,CF22101.11,CF36279.1,CF…
GO:0030154	cell differentiation	BP	0.0276284	3	15	622	13804	5	CF60899.90,CF55811.11,CF19831.24
GO:0016627	oxidoreductase activity, acting on the CH-CH group of donors	MF	0.0296854	5	39	622	13804	4	CF47513.3,CF59003.20,CF64517.2,CF64377.2,CF61179.8
GO:0006334	nucleosome assembly	BP	0.031436	4	27	622	13804	6	CF50107.12,CF29623.4,CF49983.6,CF31501.7
GO:0034728	nucleosome organization	BP	0.031436	4	27	622	13804	6	CF50107.12,CF29623.4,CF49983.6,CF31501.7
GO:0031497	chromatin assembly	BP	0.031436	4	27	622	13804	5	CF50107.12,CF29623.4,CF49983.6,CF31501.7
GO:0006333	chromatin assembly or disassembly	BP	0.0354107	4	28	622	13804	6	CF50107.12,CF29623.4,CF49983.6,CF31501.7
GO:0006367	transcription initiation from RNA polymerase II promoter	BP	0.0366111	2	7	622	13804	8	CF56467.5,CF59335.5
GO:0005086	ARF guanyl-nucleotide exchange factor activity	MF	0.0366111	2	7	622	13804	3	CF2335.21,CF10719.36
GO:0016742	hydroxymethyl-, formyl- and related transferase activity	MF	0.0366111	2	7	622	13804	5	CF26073.1,CF22509.1
GO:0032011	ARF protein signal transduction	BP	0.0366111	2	7	622	13804	8	CF2335.21,CF10719.36
GO:0045046	protein import into peroxisome membrane	BP	0.0450594	1	1	622	13804	6	CF52585.1
GO:0018094	protein polyglycylation	BP	0.0450594	1	1	622	13804	7	CF64439.34
GO:0009507	chloroplast	CC	0.0450594	1	1	622	13804	6	CF61137.3
GO:0046422	violaxanthin de-epoxidase activity	MF	0.0450594	1	1	622	13804	4	CF61137.3
GO:0004342	glucosamine-6-phosphate deaminase activity	MF	0.0450594	1	1	622	13804	4	CF38113.4
GO:0006044	N-acetylglucosamine metabolic process	BP	0.0450594	1	1	622	13804	7	CF38113.4
GO:0005638	lamin filament	CC	0.0450594	1	1	622	13804	5	CF28539.13
GO:0005674	transcription factor TFIIF complex	CC	0.0450594	1	1	622	13804	6	CF56467.5
GO:0045165	cell fate commitment	BP	0.0450594	1	1	622	13804	5	CF19831.24
GO:0008413	8-oxo-7,8-dihydroguanosine triphosphate pyrophosphatase activity	MF	0.0450594	1	1	622	13804	8	CF34531.22
GO:0003756	protein disulfide isomerase activity	MF	0.0450594	1	1	622	13804	6	CF63471.9
GO:0019310	inositol catabolic process	BP	0.0450594	1	1	622	13804	5	CF34531.64
GO:0050113	inositol oxygenase activity	MF	0.0450594	1	1	622	13804	5	CF34531.64
GO:0006478	peptidyl-tyrosine sulfation	BP	0.0450594	1	1	622	13804	7	CF64315.1
GO:0008476	protein-tyrosine sulfotransferase activity	MF	0.0450594	1	1	622	13804	6	CF64315.1
GO:0015919	peroxisomal membrane transport	BP	0.0450594	1	1	622	13804	6	CF52585.1
GO:0009536	plastid	CC	0.0450594	1	1	622	13804	5	CF61137.3
GO:0005652	nuclear lamina	CC	0.0450594	1	1	622	13804	5	CF28539.13
GO:0034399	nuclear periphery	CC	0.0450594	1	1	622	13804	5	CF28539.13
GO:0016864	intramolecular oxidoreductase activity, transposing S-S bonds	MF	0.0450594	1	1	622	13804	5	CF63471.9
GO:0044275	cellular carbohydrate catabolic process	BP	0.0450594	1	1	622	13804	5	CF34531.64
GO:0046164	alcohol catabolic process	BP	0.0450594	1	1	622	13804	6	CF34531.64
GO:0046174	polyol catabolic process	BP	0.0450594	1	1	622	13804	7	CF34531.64
GO:1901616	organic hydroxy compound catabolic process	BP	0.0450594	1	1	622	13804	5	CF34531.64
GO:0006477	protein sulfation	BP	0.0450594	1	1	622	13804	6	CF64315.1
GO:0018212	peptidyl-tyrosine modification	BP	0.0450594	1	1	622	13804	8	CF64315.1
GO:0051923	sulfation	BP	0.0450594	1	1	622	13804	5	CF64315.1
GO:0004190	aspartic-type endopeptidase activity	MF	0.0473811	2	8	622	13804	7	CF22817.8,CF29865.19
GO:0032507	maintenance of protein location in cell	BP	0.0473811	2	8	622	13804	5	CF4745.2,CF59247.5
GO:0045185	maintenance of protein location	BP	0.0473811	2	8	622	13804	4	CF4745.2,CF59247.5
GO:0051235	maintenance of location	BP	0.0473811	2	8	622	13804	3	CF4745.2,CF59247.5
GO:0051651	maintenance of location in cell	BP	0.0473811	2	8	622	13804	4	CF4745.2,CF59247.5
GO:0070001	aspartic-type peptidase activity	MF	0.0473811	2	8	622	13804	6	CF22817.8,CF29865.19
GO:0003887	DNA-directed DNA polymerase activity	MF	0.0515427	3	19	622	13804	7	CF8905.2,CF55943.25,CF4385.3.1
GO:0005328	neurotransmitter:sodium symporter activity	MF	0.0529699	9	104	622	13804	4	CF60103.22,CF64887.2,CF63197.3,CF65015.2,CF52871.74,CF63995.1,CF53141.1,CF3683.1,CF2569.14
GO:0005326	neurotransmitter transporter activity	MF	0.0529699	9	104	622	13804	3	CF60103.22,CF64887.2,CF63197.3,CF65015.2,CF52871.74,CF63995.1,CF53141.1,CF3683.1,CF2569.14
GO:0004970	ionotropic glutamate receptor activity	MF	0.0540833	4	32	622	13804	6	CF63471.15,CF493.40,CF20733.13,CF60899.53
GO:0005234	extracellular-glutamate-gated ion channel activity	MF	0.0540833	4	32	622	13804	10	CF63471.15,CF493.40,CF20733.13,CF60899.53
GO:0008066	glutamate receptor activity	MF	0.0540833	4	32	622	13804	5	CF63471.15,CF493.40,CF20733.13,CF60899.53
GO:0006072	glycerol-3-phosphate metabolic process	BP	0.0591365	2	9	622	13804	6	CF64633.15,CF64985.28
GO:0044798	nuclear transcription factor complex	CC	0.0591365	2	9	622	13804	5	CF56467.5,CF59335.5
GO:0006836	neurotransmitter transport	BP	0.0591705	9	107	622	13804	4	CF60103.22,CF64887.2,CF63197.3,CF65015.2,CF52871.74,CF63995.1,CF53141.1,CF3683.1,CF2569.14
GO:0008757	S-adenosylmethionine-dependent methyltransferase activity	MF	0.0591992	5	47	622	13804	6	CF61253.24,CF24805.13,CF64949.1,CF7777.13,CF59113.38
GO:0032993	protein-DNA complex	CC	0.059441	4	33	622	13804	3	CF50107.12,CF49983.6,CF40721.8,CF31501.7
GO:0006323	DNA packaging	BP	0.059441	4	33	622	13804	4	CF50107.12,CF29623.4,CF49983.6,CF31501.7
GO:0048869	cellular developmental process	BP	0.066248	3	21	622	13804	4	CF60899.90,CF55811.11,CF19831.24
GO:0044282	small molecule catabolic process	BP	0.0709667	4	35	622	13804	5	CF60323.1,CF58035.27,CF34531.64,CF61119.6
GO:0006801	superoxide metabolic process	BP	0.0717669	2	10	622	13804	5	CF50981.1,CF62487.7
GO:0072593	reactive oxygen species metabolic process	BP	0.0717669	2	10	622	13804	4	CF50981.1,CF62487.7
GO:0016861	intramolecular oxidoreductase activity, interconverting aldoses and ketoses	MF	0.0717669	2	10	622	13804	5	CF26237.42,CF38113.4
GO:0016641	oxidoreductase activity, acting on the CH-NH2 group of donors, oxygen as acceptor	MF	0.0742401	3	22	622	13804	5	CF17339.5,CF5663.12,CF5663.13
GO:0006352	DNA-templated transcription, initiation	BP	0.0742401	3	22	622	13804	7	CF55943.6,CF56467.5,CF59335.5
GO:0016746	transferase activity, transferring acyl groups	MF	0.074794	12	154	622	13804	4	CF61329.87,CF881.15,CF58999.8,CF717195.1,CF2569.26,CF62785.1,CF16985.29,CF63471.49,CF63187.6,CF2569.27,CF63613.4,CF24983.2
GO:0000786	nucleosome	CC	0.0826367	3	23	622	13804	5	CF50107.12,CF49983.6,CF31501.7
GO:0005667	transcription factor complex	CC	0.0826367	3	23	622	13804	4	CF56467.5,CF59335.5,CF64101.3
GO:0016638	oxidoreductase activity, acting on the CH-NH2 group of donors	MF	0.0826367	3	23	622	13804	4	CF17339.5,CF5663.12,CF5663.13
GO:1990104	DNA bending complex	CC	0.0826367	3	23	622	13804	4	CF50107.12,CF49983.6,CF31501.7
GO:0005044	scavenger receptor activity	MF	0.0851501	8	98	622	13804	4	CF62249.6,CF42017.44,CF53393.5,CF61851.1,CF53111.60,CF32899.1,CF52347.1,CF17339.10
GO:0038024	cargo receptor activity	MF	0.0851501	8	98	622	13804	3	CF62249.6,CF42017.44,CF53393.5,CF61851.1,CF53111.60,CF32899.1,CF52347.1,CF17339.10
GO:0018024	histone-lysine N-methyltransferase activity	MF	0.08517	2	11	622	13804	8	CF64949.1,CF7777.13
GO:1902554	serine/threonine protein kinase complex	CC	0.08517	2	11	622	13804	6	CF62529.2,CF61513.30
GO:0016278	lysine N-methyltransferase activity	MF	0.08517	2	11	622	13804	7	CF64949.1,CF7777.13
GO:0016279	protein-lysine N-methyltransferase activity	MF	0.08517	2	11	622	13804	7	CF64949.1,CF7777.13
GO:0042054	histone methyltransferase activity	MF	0.08517	2	11	622	13804	7	CF64949.1,CF7777.13
GO:0006066	alcohol metabolic process	BP	0.08517	2	11	622	13804	5	CF34531.64,CF39875.40
GO:0003839	gamma-glutamylcyclotransferase activity	MF	0.0880916	1	2	622	13804	6	CF61329.87
GO:0033897	ribonuclease T2 activity	MF	0.0880916	1	2	622	13804	9	CF20823.15
GO:0000209	protein polyubiquitination	BP	0.0880916	1	2	622	13804	10	CF60899.90
GO:0001503	ossification	BP	0.0880916	1	2	622	13804	4	CF60899.90
GO:0031666	positive regulation of lipopolysaccharide-mediated signaling pathway	BP	0.0880916	1	2	622	13804	5	CF60899.90
GO:0043123	positive regulation of I-kappaB kinase/NF-kappaB signaling	BP	0.0880916	1	2	622	13804	6	CF60899.90
GO:0043507	positive regulation of JUN kinase activity	BP	0.0880916	1	2	622	13804	8	CF60899.90
GO:0045672	positive regulation of osteoclast differentiation	BP	0.0880916	1	2	622	13804	7	CF60899.90
GO:0046849	bone remodeling	BP	0.0880916	1	2	622	13804	5	CF60899.90
GO:0050852	T cell receptor signaling pathway	BP	0.0880916	1	2	622	13804	7	CF60899.90
GO:0070498	interleukin-1-mediated signaling pathway	BP	0.0880916	1	2	622	13804	7	CF60899.90
GO:0004827	proline-tRNA ligase activity	MF	0.0880916	1	2	622	13804	7	CF42789.1
GO:0006433	prolyl-tRNA aminoacylation	BP	0.0880916	1	2	622	13804	8	CF42789.1
GO:0001664	G-protein coupled receptor binding	MF	0.0880916	1	2	622	13804	5	CF50135.24
GO:0007034	vacuolar transport	BP	0.0880916	1	2	622	13804	5	CF23897.5.1
GO:0030904	retromer complex	CC	0.0880916	1	2	622	13804	3	CF23897.5.1
GO:0005637	nuclear inner membrane	CC	0.0880916	1	2	622	13804	5	CF28539.13
GO:0004096	catalase activity	MF	0.0880916	1	2	622	13804	4	CF2555.12
GO:0047372	acylglycerol lipase activity	MF	0.0880916	1	2	622	13804	6	CF16525.22
GO:0004367	glycerol-3-phosphate dehydrogenase [NAD+] activity	MF	0.0880916	1	2	622	13804	6	CF64985.28
GO:0005672	transcription factor TFIIA complex	CC	0.0880916	1	2	622	13804	6	CF59335.5
GO:0015996	chlorophyll catabolic process	BP	0.0880916	1	2	622	13804	4	CF57753.3
GO:0047746	chlorophyllase activity	MF	0.0880916	1	2	622	13804	6	CF57753.3
GO:0047750	cholestenol delta-isomerase activity	MF	0.0880916	1	2	622	13804	6	CF39875.40
GO:0004345	glucose-6-phosphate dehydrogenase activity	MF	0.0880916	1	2	622	13804	6	CF25859.12
GO:0002833	positive regulation of response to biotic stimulus	BP	0.0880916	1	2	622	13804	4	CF60899.90
GO:0031663	lipopolysaccharide-mediated signaling pathway	BP	0.0880916	1	2	622	13804	6	CF60899.90
GO:0031664	regulation of lipopolysaccharide-mediated signaling pathway	BP	0.0880916	1	2	622	13804	4	CF60899.90
GO:0032103	positive regulation of response to external stimulus	BP	0.0880916	1	2	622	13804	4	CF60899.90
GO:0032496	response to lipopolysaccharide	BP	0.0880916	1	2	622	13804	5	CF60899.90
GO:0071216	cellular response to biotic stimulus	BP	0.0880916	1	2	622	13804	4	CF60899.90
GO:0071219	cellular response to molecule of bacterial origin	BP	0.0880916	1	2	622	13804	5	CF60899.90
GO:0071222	cellular response to lipopolysaccharide	BP	0.0880916	1	2	622	13804	6	CF60899.90
GO:0007249	I-kappaB kinase/NF-kappaB signaling	BP	0.0880916	1	2	622	13804	6	CF60899.90
GO:0043122	regulation of I-kappaB kinase/NF-kappaB signaling	BP	0.0880916	1	2	622	13804	6	CF60899.90
GO:0043506	regulation of JUN kinase activity	BP	0.0880916	1	2	622	13804	8	CF60899.90
GO:0002521	leukocyte differentiation	BP	0.0880916	1	2	622	13804	6	CF60899.90
GO:0002573	myeloid leukocyte differentiation	BP	0.0880916	1	2	622	13804	7	CF60899.90
GO:0002761	regulation of myeloid leukocyte differentiation	BP	0.0880916	1	2	622	13804	5	CF60899.90
GO:0002763	positive regulation of myeloid leukocyte differentiation	BP	0.0880916	1	2	622	13804	6	CF60899.90
GO:0030099	myeloid cell differentiation	BP	0.0880916	1	2	622	13804	6	CF60899.90
GO:0030316	osteoclast differentiation	BP	0.0880916	1	2	622	13804	8	CF60899.90
GO:0045597	positive regulation of cell differentiation	BP	0.0880916	1	2	622	13804	4	CF60899.90
GO:0045637	regulation of myeloid cell differentiation	BP	0.0880916	1	2	622	13804	4	CF60899.90
GO:0045639	positive regulation of myeloid cell differentiation	BP	0.0880916	1	2	622	13804	5	CF60899.90
GO:0045670	regulation of osteoclast differentiation	BP	0.0880916	1	2	622	13804	6	CF60899.90
GO:1902105	regulation of leukocyte differentiation	BP	0.0880916	1	2	622	13804	4	CF60899.90
GO:1902107	positive regulation of leukocyte differentiation	BP	0.0880916	1	2	622	13804	5	CF60899.90
GO:0048771	tissue remodeling	BP	0.0880916	1	2	622	13804	4	CF60899.90
GO:0002429	immune response-activating cell surface receptor signaling pathway	BP	0.0880916	1	2	622	13804	5	CF60899.90
GO:0002768	immune response-regulating cell surface receptor signaling pathway	BP	0.0880916	1	2	622	13804	6	CF60899.90
GO:0050851	antigen receptor-mediated signaling pathway	BP	0.0880916	1	2	622	13804	6	CF60899.90
GO:0070555	response to interleukin-1	BP	0.0880916	1	2	622	13804	6	CF60899.90
GO:0071347	cellular response to interleukin-1	BP	0.0880916	1	2	622	13804	7	CF60899.90
GO:0031965	nuclear membrane	CC	0.0880916	1	2	622	13804	4	CF28539.13
GO:0047429	nucleoside-triphosphate diphosphatase activity	MF	0.0880916	1	2	622	13804	7	CF34531.22
GO:0006020	inositol metabolic process	BP	0.0880916	1	2	622	13804	4	CF34531.64
GO:0006787	porphyrin-containing compound catabolic process	BP	0.0880916	1	2	622	13804	6	CF57753.3
GO:0015994	chlorophyll metabolic process	BP	0.0880916	1	2	622	13804	6	CF57753.3
GO:0033015	tetrapyrrole catabolic process	BP	0.0880916	1	2	622	13804	6	CF57753.3
GO:0046149	pigment catabolic process	BP	0.0880916	1	2	622	13804	5	CF57753.3
GO:0008080	N-acetyltransferase activity	MF	0.0902162	4	38	622	13804	7	CF717195.1,CF16985.29,CF63187.6,CF24983.2
GO:0016407	acetyltransferase activity	MF	0.0902162	4	38	622	13804	6	CF717195.1,CF16985.29,CF63187.6,CF24983.2
GO:1901606	alpha-amino acid catabolic process	BP	0.0914198	3	24	622	13804	6	CF60323.1,CF58035.27,CF61119.6
GO:0071103	DNA conformation change	BP	0.097134	4	39	622	13804	6	CF50107.12,CF29623.4,CF49983.6,CF31501.7
GO:0008898	homocysteine S-methyltransferase activity	MF	0.0992506	2	12	622	13804	7	CF24805.13,CF59113.38
GO:0006289	nucleotide-excision repair	BP	0.0992506	2	12	622	13804	5	CF62529.2,CF61513.30
GO:0043085	positive regulation of catalytic activity	BP	0.0992506	2	12	622	13804	5	CF60899.90,CF32317.1
GO:0008172	S-methyltransferase activity	MF	0.0992506	2	12	622	13804	6	CF24805.13,CF59113.38
GO:0016591	DNA-directed RNA polymerase II, holoenzyme	CC	0.0992506	2	12	622	13804	6	CF56467.5,CF59335.5
GO:0052646	alditol phosphate metabolic process	BP	0.0992506	2	12	622	13804	5	CF64633.15,CF64985.28
GO:0009063	cellular amino acid catabolic process	BP	0.100571	3	25	622	13804	5	CF60323.1,CF58035.27,CF61119.6
GO:0044815	DNA packaging complex	CC	0.100571	3	25	622	13804	4	CF50107.12,CF49983.6,CF31501.7
GO:0034061	DNA polymerase activity	MF	0.110071	3	26	622	13804	6	CF8905.2,CF55943.25,CF4385.3.1
GO:0016814	hydrolase activity, acting on carbon-nitrogen (but not peptide) bonds, in cyclic amidines	MF	0.113921	2	13	622	13804	5	CF26073.1,CF22509.1
GO:0016410	N-acyltransferase activity	MF	0.119299	4	42	622	13804	6	CF717195.1,CF16985.29,CF63187.6,CF24983.2
GO:0044093	positive regulation of molecular function	BP	0.129099	2	14	622	13804	4	CF60899.90,CF32317.1
GO:0017038	protein import	BP	0.129099	2	14	622	13804	4	CF52585.1,CF30463.4
GO:0000428	DNA-directed RNA polymerase complex	CC	0.129099	2	14	622	13804	5	CF56467.5,CF59335.5
GO:0030880	RNA polymerase complex	CC	0.129099	2	14	622	13804	4	CF56467.5,CF59335.5
GO:0055029	nuclear DNA-directed RNA polymerase complex	CC	0.129099	2	14	622	13804	5	CF56467.5,CF59335.5
GO:0004013	adenosylhomocysteinase activity	MF	0.129188	1	3	622	13804	6	CF7053.2
GO:0006730	one-carbon metabolic process	BP	0.129188	1	3	622	13804	4	CF7053.2
GO:0016539	intein-mediated protein splicing	BP	0.129188	1	3	622	13804	8	CF62689.6
GO:0004064	arylesterase activity	MF	0.129188	1	3	622	13804	6	CF63871.1
GO:0004411	homogentisate 1,2-dioxygenase activity	MF	0.129188	1	3	622	13804	6	CF60323.1
GO:0006559	L-phenylalanine catabolic process	BP	0.129188	1	3	622	13804	7	CF60323.1
GO:0006570	tyrosine metabolic process	BP	0.129188	1	3	622	13804	6	CF60323.1
GO:0009887	organ morphogenesis	BP	0.129188	1	3	622	13804	4	CF60899.90
GO:0051865	protein autoubiquitination	BP	0.129188	1	3	622	13804	10	CF60899.90
GO:0005381	iron ion transmembrane transporter activity	MF	0.129188	1	3	622	13804	10	CF64529.7
GO:0034755	iron ion transmembrane transport	BP	0.129188	1	3	622	13804	6	CF64529.7
GO:0009045	xylose isomerase activity	MF	0.129188	1	3	622	13804	6	CF26237.42
GO:0008241	peptidyl-dipeptidase activity	MF	0.129188	1	3	622	13804	7	CF38817.18
GO:0008093	cytoskeletal adaptor activity	MF	0.129188	1	3	622	13804	5	CF46145.3.1
GO:0017124	SH3 domain binding	MF	0.129188	1	3	622	13804	5	CF46145.3.1
GO:0046847	filopodium assembly	BP	0.129188	1	3	622	13804	6	CF46145.3.1
GO:0003951	NAD+ kinase activity	MF	0.129188	1	3	622	13804	6	CF57527.27
GO:0006741	NADP biosynthetic process	BP	0.129188	1	3	622	13804	9	CF57527.27
GO:0000012	single strand break repair	BP	0.129188	1	3	622	13804	5	CF10839.7
GO:0034453	microtubule anchoring	BP	0.129188	1	3	622	13804	6	CF59247.5
GO:0004784	superoxide dismutase activity	MF	0.129188	1	3	622	13804	3	CF62487.7
GO:0004370	glycerol kinase activity	MF	0.129188	1	3	622	13804	6	CF64633.15
GO:0009331	glycerol-3-phosphate dehydrogenase complex	CC	0.129188	1	3	622	13804	4	CF64985.28
GO:0004657	proline dehydrogenase activity	MF	0.129188	1	3	622	13804	5	CF61119.6
GO:0006537	glutamate biosynthetic process	BP	0.129188	1	3	622	13804	8	CF61119.6
GO:0006562	proline catabolic process	BP	0.129188	1	3	622	13804	6	CF61119.6
GO:0004731	purine-nucleoside phosphorylase activity	MF	0.129188	1	3	622	13804	6	CF2569.2
GO:0004869	cysteine-type endopeptidase inhibitor activity	MF	0.129188	1	3	622	13804	6	CF60969.5
GO:0016801	hydrolase activity, acting on ether bonds	MF	0.129188	1	3	622	13804	4	CF7053.2
GO:0016802	trialkylsulfonium hydrolase activity	MF	0.129188	1	3	622	13804	5	CF7053.2
GO:0030908	protein splicing	BP	0.129188	1	3	622	13804	7	CF62689.6
GO:0006558	L-phenylalanine metabolic process	BP	0.129188	1	3	622	13804	6	CF60323.1
GO:1902221	erythrose 4-phosphate/phosphoenolpyruvate family amino acid metabolic process	BP	0.129188	1	3	622	13804	6	CF60323.1
GO:1902222	erythrose 4-phosphate/phosphoenolpyruvate family amino acid catabolic process	BP	0.129188	1	3	622	13804	7	CF60323.1
GO:0002831	regulation of response to biotic stimulus	BP	0.129188	1	3	622	13804	4	CF60899.90
GO:0032101	regulation of response to external stimulus	BP	0.129188	1	3	622	13804	4	CF60899.90
GO:0043900	regulation of multi-organism process	BP	0.129188	1	3	622	13804	3	CF60899.90
GO:1901700	response to oxygen-containing compound	BP	0.129188	1	3	622	13804	4	CF60899.90
GO:1901701	cellular response to oxygen-containing compound	BP	0.129188	1	3	622	13804	5	CF60899.90
GO:0043405	regulation of MAP kinase activity	BP	0.129188	1	3	622	13804	7	CF60899.90
GO:0043406	positive regulation of MAP kinase activity	BP	0.129188	1	3	622	13804	7	CF60899.90
GO:0051094	positive regulation of developmental process	BP	0.129188	1	3	622	13804	3	CF60899.90
GO:0016721	oxidoreductase activity, acting on superoxide radicals as acceptor	MF	0.129188	1	3	622	13804	4	CF62487.7
GO:0043650	dicarboxylic acid biosynthetic process	BP	0.129188	1	3	622	13804	7	CF61119.6
GO:0009065	glutamine family amino acid catabolic process	BP	0.129188	1	3	622	13804	7	CF61119.6
GO:0051187	cofactor catabolic process	BP	0.129188	1	3	622	13804	5	CF57753.3
GO:1990234	transferase complex	CC	0.135175	4	44	622	13804	5	CF62529.2,CF56467.5,CF59335.5,CF61513.30
GO:0022607	cellular component assembly	BP	0.135716	12	167	622	13804	4	CF46145.3.1,CF42195.14,CF54369.4,CF50107.12,CF29623.4,CF49983.6,CF3743.35,CF57427.29,CF40721.8,CF31501.7,CF60899.13,CF38743.3
GO:0034622	cellular macromolecular complex assembly	BP	0.137565	6	71	622	13804	6	CF42195.14,CF50107.12,CF29623.4,CF49983.6,CF40721.8,CF31501.7
GO:0004177	aminopeptidase activity	MF	0.14471	2	15	622	13804	7	CF27287.2,CF58059.2
GO:0038032	termination of G-protein coupled receptor signaling pathway	BP	0.14471	2	15	622	13804	6	CF64279.151,CF55531.13
GO:0045744	negative regulation of G-protein coupled receptor protein signaling pathway	BP	0.14471	2	15	622	13804	5	CF64279.151,CF55531.13
GO:0023021	termination of signal transduction	BP	0.14471	2	15	622	13804	5	CF64279.151,CF55531.13
GO:0006633	fatty acid biosynthetic process	BP	0.151164	3	30	622	13804	6	CF11535.7,CF24331.1,CF726233.1
GO:0006325	chromatin organization	BP	0.160474	4	47	622	13804	5	CF50107.12,CF29623.4,CF49983.6,CF31501.7
GO:0006749	glutathione metabolic process	BP	0.160684	2	16	622	13804	5	CF61329.87,CF58999.8
GO:0003995	acyl-CoA dehydrogenase activity	MF	0.160684	2	16	622	13804	5	CF64517.2,CF64377.2
GO:0003684	damaged DNA binding	MF	0.160684	2	16	622	13804	6	CF10839.7,CF4385.3.1
GO:0048731	system development	BP	0.160684	2	16	622	13804	4	CF60899.90,CF55811.11
GO:0008277	regulation of G-protein coupled receptor protein signaling pathway	BP	0.160684	2	16	622	13804	5	CF64279.151,CF55531.13
GO:0008170	N-methyltransferase activity	MF	0.160684	2	16	622	13804	6	CF64949.1,CF7777.13
GO:0000785	chromatin	CC	0.162111	3	31	622	13804	5	CF50107.12,CF49983.6,CF31501.7
GO:0065003	macromolecular complex assembly	BP	0.164204	11	154	622	13804	5	CF42195.14,CF54369.4,CF50107.12,CF29623.4,CF49983.6,CF3743.35,CF57427.29,CF40721.8,CF31501.7,CF60899.13,CF38743.3
GO:0007250	activation of NF-kappaB-inducing kinase activity	BP	0.168434	1	4	622	13804	7	CF60899.90
GO:0022008	neurogenesis	BP	0.168434	1	4	622	13804	6	CF55811.11
GO:0005882	intermediate filament	CC	0.168434	1	4	622	13804	4	CF28539.13
GO:0004348	glucosylceramidase activity	MF	0.168434	1	4	622	13804	6	CF42039.10
GO:0007016	cytoskeletal anchoring at plasma membrane	BP	0.168434	1	4	622	13804	5	CF4745.2
GO:0016010	dystrophin-associated glycoprotein complex	CC	0.168434	1	4	622	13804	4	CF4745.2
GO:0043547	positive regulation of GTPase activity	BP	0.168434	1	4	622	13804	7	CF32317.1
GO:0019236	response to pheromone	BP	0.168434	1	4	622	13804	5	CF20823.20
GO:0000776	kinetochore	CC	0.168434	1	4	622	13804	4	CF40721.8
GO:0003910	DNA ligase (ATP) activity	MF	0.168434	1	4	622	13804	6	CF26053.9
GO:0004402	histone acetyltransferase activity	MF	0.168434	1	4	622	13804	8	CF24983.2
GO:0016892	endoribonuclease activity, producing 3'-phosphomonoesters	MF	0.168434	1	4	622	13804	8	CF20823.15
GO:0038061	NIK/NF-kappaB signaling	BP	0.168434	1	4	622	13804	6	CF60899.90
GO:1901222	regulation of NIK/NF-kappaB signaling	BP	0.168434	1	4	622	13804	6	CF60899.90
GO:0002237	response to molecule of bacterial origin	BP	0.168434	1	4	622	13804	5	CF60899.90
GO:0007254	JNK cascade	BP	0.168434	1	4	622	13804	7	CF60899.90
GO:0031098	stress-activated protein kinase signaling cascade	BP	0.168434	1	4	622	13804	5	CF60899.90
GO:0032872	regulation of stress-activated MAPK cascade	BP	0.168434	1	4	622	13804	6	CF60899.90
GO:0043410	positive regulation of MAPK cascade	BP	0.168434	1	4	622	13804	6	CF60899.90
GO:0046328	regulation of JNK cascade	BP	0.168434	1	4	622	13804	7	CF60899.90
GO:0051403	stress-activated MAPK cascade	BP	0.168434	1	4	622	13804	6	CF60899.90
GO:0070302	regulation of stress-activated protein kinase signaling cascade	BP	0.168434	1	4	622	13804	5	CF60899.90
GO:0002253	activation of immune response	BP	0.168434	1	4	622	13804	3	CF60899.90
GO:0002684	positive regulation of immune system process	BP	0.168434	1	4	622	13804	3	CF60899.90
GO:0002757	immune response-activating signal transduction	BP	0.168434	1	4	622	13804	4	CF60899.90
GO:0002764	immune response-regulating signaling pathway	BP	0.168434	1	4	622	13804	5	CF60899.90
GO:0050776	regulation of immune response	BP	0.168434	1	4	622	13804	4	CF60899.90
GO:0050778	positive regulation of immune response	BP	0.168434	1	4	622	13804	4	CF60899.90
GO:0019221	cytokine-mediated signaling pathway	BP	0.168434	1	4	622	13804	6	CF60899.90
GO:0034097	response to cytokine	BP	0.168434	1	4	622	13804	5	CF60899.90
GO:0071345	cellular response to cytokine stimulus	BP	0.168434	1	4	622	13804	6	CF60899.90
GO:0030031	cell projection assembly	BP	0.168434	1	4	622	13804	5	CF46145.3.1
GO:0045111	intermediate filament cytoskeleton	CC	0.168434	1	4	622	13804	6	CF28539.13
GO:0006536	glutamate metabolic process	BP	0.168434	1	4	622	13804	7	CF61119.6
GO:0016863	intramolecular oxidoreductase activity, transposing C=C bonds	MF	0.168434	1	4	622	13804	5	CF39875.40
GO:0003909	DNA ligase activity	MF	0.168434	1	4	622	13804	5	CF26053.9
GO:0032403	protein complex binding	MF	0.171151	6	79	622	13804	4	CF52585.1,CF63395.27,CF61769.3,CF50135.24,CF63483.30,CF43467.4
GO:0052689	carboxylic ester hydrolase activity	MF	0.173286	3	32	622	13804	5	CF63871.1,CF16525.22,CF57753.3
GO:0016054	organic acid catabolic process	BP	0.173286	3	32	622	13804	5	CF60323.1,CF58035.27,CF61119.6
GO:0046395	carboxylic acid catabolic process	BP	0.173286	3	32	622	13804	6	CF60323.1,CF58035.27,CF61119.6
GO:0003993	acid phosphatase activity	MF	0.176956	2	17	622	13804	7	CF6301.3,CF1989.113
GO:0032012	regulation of ARF protein signal transduction	BP	0.176956	2	17	622	13804	8	CF2335.21,CF10719.36
GO:0008276	protein methyltransferase activity	MF	0.176956	2	17	622	13804	6	CF64949.1,CF7777.13
GO:0016740	transferase activity	MF	0.179446	80	1536	622	13804	3	CF61329.87,CF36001.44,CF22095.17,CF39731.4,CF59793.2,CF61253.24,CF11107.5,CF881.15,CF64559.37,CF61851.2,CF43815.1,CF58999.8,CF24023.1,CF63585.3,CF35013.4,CF41509.58,CF27465.8,CF16131.1,CF21879.8,CF64197.4,CF56703.8,CF24805.13,CF717195.1,CF61547.10,CF44441.9,CF41405.77,CF40853.17,CF24805.1,CF26073.1,CF8905.2,CF64403.1,CF2569.26,CF56383.1,CF53229.3,CF41405.21,CF27609.8,CF26237.30,CF57527.27,CF32099…
GO:0033554	cellular response to stress	BP	0.179722	9	121	622	13804	4	CF60899.90,CF62529.2,CF8905.2,CF10839.7,CF34531.22,CF14065.6,CF4385.3.1,CF61513.30,CF26053.9
GO:0070271	protein complex biogenesis	BP	0.183452	10	139	622	13804	4	CF42195.14,CF54369.4,CF50107.12,CF29623.4,CF49983.6,CF3743.35,CF57427.29,CF31501.7,CF60899.13,CF38743.3
GO:0005231	excitatory extracellular ligand-gated ion channel activity	MF	0.195176	5	60	622	13804	9	CF63483.24,CF63471.15,CF493.40,CF20733.13,CF60899.53
GO:0044427	chromosomal part	CC	0.195176	5	60	622	13804	4	CF50107.12,CF49983.6,CF14065.6,CF40721.8,CF31501.7
GO:0072330	monocarboxylic acid biosynthetic process	BP	0.196245	3	34	622	13804	7	CF11535.7,CF24331.1,CF726233.1
GO:0048468	cell development	BP	0.205915	1	5	622	13804	4	CF60899.90
GO:0051920	peroxiredoxin activity	MF	0.205915	1	5	622	13804	5	CF41509.5
GO:0031409	pigment binding	MF	0.205915	1	5	622	13804	3	CF64279.129
GO:0005869	dynactin complex	CC	0.205915	1	5	622	13804	5	CF64517.6
GO:0006606	protein import into nucleus	BP	0.205915	1	5	622	13804	5	CF30463.4
GO:0005764	lysosome	CC	0.205915	1	5	622	13804	7	CF55811.11
GO:0000910	cytokinesis	BP	0.205915	1	5	622	13804	5	CF43467.4
GO:0051090	regulation of sequence-specific DNA binding transcription factor activity	BP	0.205915	1	5	622	13804	4	CF55943.6
GO:0016671	oxidoreductase activity, acting on a sulfur group of donors, disulfide as acceptor	MF	0.205915	1	5	622	13804	5	CF63471.9
GO:0046168	glycerol-3-phosphate catabolic process	BP	0.205915	1	5	622	13804	6	CF64985.28
GO:0030915	Smc5-Smc6 complex	CC	0.205915	1	5	622	13804	4	CF14065.6
GO:0034508	centromere complex assembly	BP	0.205915	1	5	622	13804	5	CF40721.8
GO:0016125	sterol metabolic process	BP	0.205915	1	5	622	13804	6	CF39875.40
GO:0071797	LUBAC complex	CC	0.205915	1	5	622	13804	5	CF24153.1
GO:0004935	adrenergic receptor activity	MF	0.205915	1	5	622	13804	7	CF22555.1
GO:0016894	endonuclease activity, active with either ribo- or deoxyribonucleic acids and producing 3'-phosphomonoesters	MF	0.205915	1	5	622	13804	7	CF20823.15
GO:0001934	positive regulation of protein phosphorylation	BP	0.205915	1	5	622	13804	7	CF60899.90
GO:0031401	positive regulation of protein modification process	BP	0.205915	1	5	622	13804	6	CF60899.90
GO:0032147	activation of protein kinase activity	BP	0.205915	1	5	622	13804	9	CF60899.90
GO:0033674	positive regulation of kinase activity	BP	0.205915	1	5	622	13804	7	CF60899.90
GO:0045860	positive regulation of protein kinase activity	BP	0.205915	1	5	622	13804	8	CF60899.90
GO:0071902	positive regulation of protein serine/threonine kinase activity	BP	0.205915	1	5	622	13804	9	CF60899.90
GO:0048513	organ development	BP	0.205915	1	5	622	13804	4	CF60899.90
GO:0009967	positive regulation of signal transduction	BP	0.205915	1	5	622	13804	4	CF60899.90
GO:0010647	positive regulation of cell communication	BP	0.205915	1	5	622	13804	4	CF60899.90
GO:0023056	positive regulation of signaling	BP	0.205915	1	5	622	13804	3	CF60899.90
GO:1902533	positive regulation of intracellular signal transduction	BP	0.205915	1	5	622	13804	5	CF60899.90
GO:0000165	MAPK cascade	BP	0.205915	1	5	622	13804	5	CF60899.90
GO:0023014	signal transduction by phosphorylation	BP	0.205915	1	5	622	13804	4	CF60899.90
GO:0043408	regulation of MAPK cascade	BP	0.205915	1	5	622	13804	6	CF60899.90
GO:0002682	regulation of immune system process	BP	0.205915	1	5	622	13804	3	CF60899.90
GO:0045595	regulation of cell differentiation	BP	0.205915	1	5	622	13804	4	CF60899.90
GO:0034504	protein localization to nucleus	BP	0.205915	1	5	622	13804	7	CF30463.4
GO:0044744	protein targeting to nucleus	BP	0.205915	1	5	622	13804	5	CF30463.4
GO:0051170	nuclear import	BP	0.205915	1	5	622	13804	7	CF30463.4
GO:1902593	single-organism nuclear import	BP	0.205915	1	5	622	13804	5	CF30463.4
GO:1990204	oxidoreductase complex	CC	0.205915	1	5	622	13804	3	CF64985.28
GO:0051345	positive regulation of hydrolase activity	BP	0.205915	1	5	622	13804	6	CF32317.1
GO:0042440	pigment metabolic process	BP	0.205915	1	5	622	13804	4	CF57753.3
GO:0016886	ligase activity, forming phosphoric ester bonds	MF	0.205915	1	5	622	13804	4	CF26053.9
GO:0055085	transmembrane transport	BP	0.207433	42	765	622	13804	4	CF34531.76,CF37535.1,CF62487.11,CF17795.72,CF58553.1,CF4367.1,CF56263.5,CF61527.16,CF37535.3,CF64529.7,CF39351.2,CF32013.1,CF53303.5,CF52585.1,CF24555.1,CF35989.63,CF4367.4,CF41405.86,CF34531.111,CF60725.2,CF30691.1,CF25411.4,CF58949.16,CF44339.43,CF12647.1,CF53303.4,CF26053.11,CF55803.3,CF32293.12,CF57427.28,CF8357.9,CF39351.1,CF37535.2,CF43873.10,CF63699.40,CF44085.1,CF64101.4,CF61527.14,CF6431…
GO:0004383	guanylate cyclase activity	MF	0.210166	2	19	622	13804	4	CF36001.44,CF59725.2
GO:0006182	cGMP biosynthetic process	BP	0.210166	2	19	622	13804	9	CF36001.44,CF59725.2
GO:0046068	cGMP metabolic process	BP	0.210166	2	19	622	13804	8	CF36001.44,CF59725.2
GO:0052652	cyclic purine nucleotide metabolic process	BP	0.210166	2	19	622	13804	8	CF36001.44,CF59725.2
GO:0009968	negative regulation of signal transduction	BP	0.210166	2	19	622	13804	4	CF64279.151,CF55531.13
GO:0010648	negative regulation of cell communication	BP	0.210166	2	19	622	13804	4	CF64279.151,CF55531.13
GO:0023057	negative regulation of signaling	BP	0.210166	2	19	622	13804	3	CF64279.151,CF55531.13
GO:0048585	negative regulation of response to stimulus	BP	0.210166	2	19	622	13804	3	CF64279.151,CF55531.13
GO:0015370	solute:sodium symporter activity	MF	0.215487	10	143	622	13804	8	CF60103.22,CF64887.2,CF63197.3,CF6301.9,CF65015.2,CF52871.74,CF63995.1,CF53141.1,CF3683.1,CF2569.14
GO:0006366	transcription from RNA polymerase II promoter	BP	0.231916	3	37	622	13804	7	CF53331.30,CF56467.5,CF59335.5
GO:0006461	protein complex assembly	BP	0.23253	10	145	622	13804	5	CF42195.14,CF54369.4,CF50107.12,CF29623.4,CF49983.6,CF3743.35,CF57427.29,CF31501.7,CF60899.13,CF38743.3
GO:0006914	autophagy	BP	0.241709	1	6	622	13804	5	CF21959.7
GO:0004364	glutathione transferase activity	MF	0.241709	1	6	622	13804	5	CF64197.4
GO:0005977	glycogen metabolic process	BP	0.241709	1	6	622	13804	5	CF13299.6
GO:0004047	aminomethyltransferase activity	MF	0.241709	1	6	622	13804	6	CF58035.27
GO:0031625	ubiquitin protein ligase binding	MF	0.241709	1	6	622	13804	6	CF26073.4
GO:0008272	sulfate transport	BP	0.241709	1	6	622	13804	5	CF63699.12
GO:0015116	sulfate transmembrane transporter activity	MF	0.241709	1	6	622	13804	5	CF63699.12
GO:0004965	G-protein coupled GABA receptor activity	MF	0.241709	1	6	622	13804	6	CF57483.17
GO:0010562	positive regulation of phosphorus metabolic process	BP	0.241709	1	6	622	13804	5	CF60899.90
GO:0042327	positive regulation of phosphorylation	BP	0.241709	1	6	622	13804	7	CF60899.90
GO:0045937	positive regulation of phosphate metabolic process	BP	0.241709	1	6	622	13804	6	CF60899.90
GO:0051347	positive regulation of transferase activity	BP	0.241709	1	6	622	13804	6	CF60899.90
GO:0006073	cellular glucan metabolic process	BP	0.241709	1	6	622	13804	6	CF13299.6
GO:0006112	energy reserve metabolic process	BP	0.241709	1	6	622	13804	5	CF13299.6
GO:0044042	glucan metabolic process	BP	0.241709	1	6	622	13804	6	CF13299.6
GO:0000323	lytic vacuole	CC	0.241709	1	6	622	13804	6	CF55811.11
GO:0007399	nervous system development	BP	0.241709	1	6	622	13804	5	CF55811.11
GO:0019751	polyol metabolic process	BP	0.241709	1	6	622	13804	6	CF34531.64
GO:0044389	small conjugating protein ligase binding	MF	0.241709	1	6	622	13804	5	CF26073.4
GO:0006560	proline metabolic process	BP	0.241709	1	6	622	13804	5	CF61119.6
GO:0072348	sulfur compound transport	BP	0.241709	1	6	622	13804	4	CF63699.12
GO:1901682	sulfur compound transmembrane transporter activity	MF	0.241709	1	6	622	13804	4	CF63699.12
GO:0016567	protein ubiquitination	BP	0.244062	3	38	622	13804	9	CF60899.90,CF60661.19,CF61259.28
GO:0051536	iron-sulfur cluster binding	MF	0.244062	3	38	622	13804	4	CF3743.64,CF20057.9,CF17381.14
GO:0006790	sulfur compound metabolic process	BP	0.244062	3	38	622	13804	4	CF61329.87,CF58999.8,CF64315.1
GO:0051540	metal cluster binding	MF	0.244062	3	38	622	13804	3	CF3743.64,CF20057.9,CF17381.14
GO:0005694	chromosome	CC	0.246694	5	70	622	13804	5	CF50107.12,CF49983.6,CF14065.6,CF40721.8,CF31501.7
GO:0009055	electron carrier activity	MF	0.250902	12	184	622	13804	2	CF22541.6,CF56703.17,CF20837.6,CF22541.7,CF17297.4,CF22541.5,CF61119.8,CF55909.1,CF64369.1,CF36279.1,CF719171.1,CF17381.14
GO:0065009	regulation of molecular function	BP	0.253045	5	71	622	13804	3	CF60899.90,CF7777.23,CF55943.6,CF32317.1,CF29719.3
GO:0032446	protein modification by small protein conjugation	BP	0.256306	3	39	622	13804	8	CF60899.90,CF60661.19,CF61259.28
GO:0015293	symporter activity	MF	0.259329	10	148	622	13804	6	CF60103.22,CF64887.2,CF63197.3,CF6301.9,CF65015.2,CF52871.74,CF63995.1,CF53141.1,CF3683.1,CF2569.14
GO:0015294	solute:cation symporter activity	MF	0.259329	10	148	622	13804	7	CF60103.22,CF64887.2,CF63197.3,CF6301.9,CF65015.2,CF52871.74,CF63995.1,CF53141.1,CF3683.1,CF2569.14
GO:0051260	protein homooligomerization	BP	0.259575	5	72	622	13804	7	CF54369.4,CF3743.35,CF57427.29,CF60899.13,CF38743.3
GO:0005634	nucleus	CC	0.26073	29	517	622	13804	5	CF53331.30,CF881.15,CF5663.15,CF35381.6,CF62529.2,CF64279.60,CF33489.10,CF59891.8,CF50107.12,CF30463.4,CF28539.13,CF15353.1,CF55943.6,CF56467.5,CF29623.4,CF49983.6,CF10839.7,CF1553.29,CF10415.16,CF14065.6,CF32317.1,CF53141.2,CF59335.5,CF60987.4,CF61513.30,CF62649.11,CF31501.7,CF64101.3,CF24983.2
GO:0018149	peptide cross-linking	BP	0.260887	2	22	622	13804	7	CF2569.26,CF2569.27
GO:0006281	DNA repair	BP	0.261813	8	112	622	13804	4	CF62529.2,CF8905.2,CF10839.7,CF34531.22,CF14065.6,CF4385.3.1,CF61513.30,CF26053.9
GO:0006750	glutathione biosynthetic process	BP	0.275892	1	7	622	13804	6	CF61329.87
GO:0004012	phospholipid-translocating ATPase activity	MF	0.275892	1	7	622	13804	6	CF32959.7.1
GO:0015914	phospholipid transport	BP	0.275892	1	7	622	13804	5	CF32959.7.1
GO:0031177	phosphopantetheine binding	MF	0.275892	1	7	622	13804	4	CF48227.68
GO:0005245	voltage-gated calcium channel activity	MF	0.275892	1	7	622	13804	9	CF63699.40
GO:0005891	voltage-gated calcium channel complex	CC	0.275892	1	7	622	13804	4	CF63699.40
GO:0019184	nonribosomal peptide biosynthetic process	BP	0.275892	1	7	622	13804	7	CF61329.87
GO:0043207	response to external biotic stimulus	BP	0.275892	1	7	622	13804	4	CF60899.90
GO:0080135	regulation of cellular response to stress	BP	0.275892	1	7	622	13804	4	CF60899.90
GO:0046915	transition metal ion transmembrane transporter activity	MF	0.275892	1	7	622	13804	9	CF64529.7
GO:0006625	protein targeting to peroxisome	BP	0.275892	1	7	622	13804	6	CF52585.1
GO:0043574	peroxisomal transport	BP	0.275892	1	7	622	13804	5	CF52585.1
GO:0072662	protein localization to peroxisome	BP	0.275892	1	7	622	13804	5	CF52585.1
GO:0072663	establishment of protein localization to peroxisome	BP	0.275892	1	7	622	13804	5	CF52585.1
GO:0030674	protein binding, bridging	MF	0.275892	1	7	622	13804	4	CF46145.3.1
GO:0060090	binding, bridging	MF	0.275892	1	7	622	13804	3	CF46145.3.1
GO:0005548	phospholipid transporter activity	MF	0.275892	1	7	622	13804	5	CF32959.7.1
GO:0015748	organophosphate ester transport	BP	0.275892	1	7	622	13804	4	CF32959.7.1
GO:0006778	porphyrin-containing compound metabolic process	BP	0.275892	1	7	622	13804	5	CF57753.3
GO:0034704	calcium channel complex	CC	0.275892	1	7	622	13804	6	CF63699.40
GO:0016459	myosin complex	CC	0.277863	2	23	622	13804	4	CF341.6,CF15027.101
GO:0009975	cyclase activity	MF	0.277863	2	23	622	13804	3	CF36001.44,CF59725.2
GO:0043933	macromolecular complex subunit organization	BP	0.290718	11	170	622	13804	4	CF42195.14,CF54369.4,CF50107.12,CF29623.4,CF49983.6,CF3743.35,CF57427.29,CF40721.8,CF31501.7,CF60899.13,CF38743.3
GO:0006518	peptide metabolic process	BP	0.294812	2	24	622	13804	5	CF61329.87,CF58999.8
GO:0044262	cellular carbohydrate metabolic process	BP	0.294812	2	24	622	13804	4	CF13299.6,CF34531.64
GO:0006164	purine nucleotide biosynthetic process	BP	0.301955	4	53	622	13804	7	CF36001.44,CF59725.2,CF26073.1,CF22509.1
GO:0006974	cellular response to DNA damage stimulus	BP	0.306901	8	116	622	13804	5	CF62529.2,CF8905.2,CF10839.7,CF34531.22,CF14065.6,CF4385.3.1,CF61513.30,CF26053.9
GO:0010033	response to organic substance	BP	0.307686	4	54	622	13804	4	CF60899.90,CF33489.10,CF20823.20,CF60987.4
GO:0004435	phosphatidylinositol phospholipase C activity	MF	0.308536	1	8	622	13804	8	CF60679.7
GO:0005779	integral component of peroxisomal membrane	CC	0.308536	1	8	622	13804	4	CF52585.1
GO:0005516	calmodulin binding	MF	0.308536	1	8	622	13804	4	CF13299.6
GO:0005158	insulin receptor binding	MF	0.308536	1	8	622	13804	5	CF63483.30
GO:0006665	sphingolipid metabolic process	BP	0.308536	1	8	622	13804	5	CF42039.10
GO:0004714	transmembrane receptor protein tyrosine kinase activity	MF	0.308536	1	8	622	13804	6	CF3743.64
GO:0007169	transmembrane receptor protein tyrosine kinase signaling pathway	BP	0.308536	1	8	622	13804	7	CF3743.64
GO:0005759	mitochondrial matrix	CC	0.308536	1	8	622	13804	5	CF7777.12
GO:0043043	peptide biosynthetic process	BP	0.308536	1	8	622	13804	6	CF61329.87
GO:0048584	positive regulation of response to stimulus	BP	0.308536	1	8	622	13804	3	CF60899.90
GO:2000026	regulation of multicellular organismal development	BP	0.308536	1	8	622	13804	4	CF60899.90
GO:0004629	phospholipase C activity	MF	0.308536	1	8	622	13804	7	CF60679.7
GO:0031231	intrinsic component of peroxisomal membrane	CC	0.308536	1	8	622	13804	4	CF52585.1
GO:0006612	protein targeting to membrane	BP	0.308536	1	8	622	13804	5	CF52585.1
GO:0005773	vacuole	CC	0.308536	1	8	622	13804	5	CF55811.11
GO:0006739	NADP metabolic process	BP	0.308536	1	8	622	13804	8	CF57527.27
GO:0072341	modified amino acid binding	MF	0.308536	1	8	622	13804	7	CF48227.68
GO:0000775	chromosome, centromeric region	CC	0.308536	1	8	622	13804	4	CF40721.8
GO:0008202	steroid metabolic process	BP	0.308536	1	8	622	13804	5	CF39875.40
GO:0016888	endodeoxyribonuclease activity, producing 5'-phosphomonoesters	MF	0.311703	2	25	622	13804	8	CF28385.36,CF27151.1
GO:0005319	lipid transporter activity	MF	0.311703	2	25	622	13804	4	CF32959.7.1,CF686799.1
GO:0044710	single-organism metabolic process	BP	0.322983	90	1806	622	13804	3	CF50981.1,CF61329.87,CF7053.2,CF36001.44,CF61639.6,CF49503.7,CF17339.5,CF64559.37,CF22541.6,CF1989.5,CF5663.12,CF56703.17,CF58999.8,CF43873.51,CF1989.6,CF60323.1,CF11535.7,CF60899.90,CF42789.1,CF5355.6,CF59003.20,CF60679.7,CF41405.51,CF20837.6,CF64517.2,CF41509.5,CF13299.6,CF22541.7,CF59725.2,CF26073.1,CF62529.2,CF42195.14,CF8905.2,CF24331.1,CF50135.24,CF61137.3,CF42039.10,CF7777.23,CF63667.4,CF3…
GO:0035556	intracellular signal transduction	BP	0.3246	23	409	622	13804	5	CF36001.44,CF60899.90,CF5355.6,CF60679.7,CF35381.30,CF59725.2,CF20055.9,CF50135.24,CF39891.18,CF20823.11,CF63483.69,CF27219.47,CF6317.1,CF2335.21,CF53309.2,CF11599.2,CF46239.14,CF57167.11,CF712499.1,CF61253.50,CF59345.6,CF47619.1,CF10719.36
GO:0072522	purine-containing compound biosynthetic process	BP	0.33329	4	58	622	13804	6	CF36001.44,CF59725.2,CF26073.1,CF22509.1
GO:0003840	gamma-glutamyltransferase activity	MF	0.339711	1	9	622	13804	6	CF58999.8
GO:0004560	alpha-L-fucosidase activity	MF	0.339711	1	9	622	13804	7	CF41405.51
GO:0006004	fucose metabolic process	BP	0.339711	1	9	622	13804	7	CF41405.51
GO:0019901	protein kinase binding	MF	0.339711	1	9	622	13804	6	CF18541.23
GO:0001510	RNA methylation	BP	0.339711	1	9	622	13804	5	CF64403.1
GO:0006546	glycine catabolic process	BP	0.339711	1	9	622	13804	8	CF58035.27
GO:0017048	Rho GTPase binding	MF	0.339711	1	9	622	13804	8	CF1989.25.1
GO:0051537	2 iron, 2 sulfur cluster binding	MF	0.339711	1	9	622	13804	5	CF17381.14
GO:0009074	aromatic amino acid family catabolic process	BP	0.339711	1	9	622	13804	6	CF60323.1
GO:0032270	positive regulation of cellular protein metabolic process	BP	0.339711	1	9	622	13804	5	CF60899.90
GO:0051247	positive regulation of protein metabolic process	BP	0.339711	1	9	622	13804	5	CF60899.90
GO:0015928	fucosidase activity	MF	0.339711	1	9	622	13804	6	CF41405.51
GO:0044743	intracellular protein transmembrane import	BP	0.339711	1	9	622	13804	5	CF52585.1
GO:0044264	cellular polysaccharide metabolic process	BP	0.339711	1	9	622	13804	5	CF13299.6
GO:0030030	cell projection organization	BP	0.339711	1	9	622	13804	4	CF46145.3.1
GO:0009071	serine family amino acid catabolic process	BP	0.339711	1	9	622	13804	7	CF58035.27
GO:0033218	amide binding	MF	0.339711	1	9	622	13804	3	CF48227.68
GO:0016917	GABA receptor activity	MF	0.339711	1	9	622	13804	5	CF57483.17
GO:0016747	transferase activity, transferring acyl groups other than amino-acyl groups	MF	0.343512	7	108	622	13804	5	CF881.15,CF717195.1,CF62785.1,CF16985.29,CF63187.6,CF63613.4,CF24983.2
GO:0003682	chromatin binding	MF	0.345194	2	27	622	13804	3	CF39305.2,CF42017.10
GO:0004540	ribonuclease activity	MF	0.345194	2	27	622	13804	6	CF20823.15,CF49289.20
GO:0043414	macromolecule methylation	BP	0.345194	2	27	622	13804	4	CF44441.9,CF64403.1
GO:0044085	cellular component biogenesis	BP	0.345463	12	195	622	13804	3	CF46145.3.1,CF42195.14,CF54369.4,CF50107.12,CF29623.4,CF49983.6,CF3743.35,CF57427.29,CF40721.8,CF31501.7,CF60899.13,CF38743.3
GO:0042221	response to chemical	BP	0.347467	4	60	622	13804	3	CF60899.90,CF33489.10,CF20823.20,CF60987.4
GO:0032313	regulation of Rab GTPase activity	BP	0.361744	2	28	622	13804	8	CF7777.23,CF29719.3
GO:0016701	oxidoreductase activity, acting on single donors with incorporation of molecular oxygen	MF	0.361744	2	28	622	13804	4	CF60323.1,CF34531.64
GO:0032483	regulation of Rab protein signal transduction	BP	0.361744	2	28	622	13804	8	CF7777.23,CF29719.3
GO:0004520	endodeoxyribonuclease activity	MF	0.361744	2	28	622	13804	7	CF28385.36,CF27151.1
GO:0000151	ubiquitin ligase complex	CC	0.361744	2	28	622	13804	4	CF26073.4,CF24153.1
GO:0008171	O-methyltransferase activity	MF	0.369483	1	10	622	13804	6	CF22095.17
GO:0030145	manganese ion binding	MF	0.369483	1	10	622	13804	7	CF58059.2
GO:0031683	G-protein beta/gamma-subunit complex binding	MF	0.369483	1	10	622	13804	5	CF50135.24
GO:0005852	eukaryotic translation initiation factor 3 complex	CC	0.369483	1	10	622	13804	4	CF19911.15
GO:0080134	regulation of response to stress	BP	0.369483	1	10	622	13804	4	CF60899.90
GO:0005778	peroxisomal membrane	CC	0.369483	1	10	622	13804	6	CF52585.1
GO:0044439	peroxisomal part	CC	0.369483	1	10	622	13804	5	CF52585.1
GO:0031903	microbody membrane	CC	0.369483	1	10	622	13804	5	CF52585.1
GO:0044438	microbody part	CC	0.369483	1	10	622	13804	4	CF52585.1
GO:0065002	intracellular protein transmembrane transport	BP	0.369483	1	10	622	13804	5	CF52585.1
GO:0071806	protein transmembrane transport	BP	0.369483	1	10	622	13804	5	CF52585.1
GO:0019900	kinase binding	MF	0.369483	1	10	622	13804	5	CF18541.23
GO:0016597	amino acid binding	MF	0.369483	1	10	622	13804	6	CF48227.68
GO:0009084	glutamine family amino acid biosynthetic process	BP	0.369483	1	10	622	13804	7	CF61119.6
GO:0006955	immune response	BP	0.378135	2	29	622	13804	3	CF60899.90,CF39875.20
GO:0048856	anatomical structure development	BP	0.378135	2	29	622	13804	3	CF60899.90,CF55811.11
GO:0006950	response to stress	BP	0.381577	14	238	622	13804	3	CF61639.6,CF53331.3,CF60899.90,CF62529.2,CF17769.2,CF8905.2,CF17769.4,CF10839.7,CF2555.12,CF34531.22,CF14065.6,CF4385.3.1,CF61513.30,CF26053.9
GO:0051259	protein oligomerization	BP	0.387864	5	74	622	13804	6	CF54369.4,CF3743.35,CF57427.29,CF60899.13,CF38743.3
GO:0071822	protein complex subunit organization	BP	0.390819	10	161	622	13804	5	CF42195.14,CF54369.4,CF50107.12,CF29623.4,CF49983.6,CF3743.35,CF57427.29,CF31501.7,CF60899.13,CF38743.3
GO:0016853	isomerase activity	MF	0.391166	5	75	622	13804	3	CF34531.2,CF26237.42,CF38113.4,CF63471.9,CF39875.40
GO:0005097	Rab GTPase activator activity	MF	0.394347	2	30	622	13804	6	CF7777.23,CF29719.3
GO:0006869	lipid transport	BP	0.394347	2	30	622	13804	4	CF32959.7.1,CF686799.1
GO:0072594	establishment of protein localization to organelle	BP	0.394347	2	30	622	13804	4	CF52585.1,CF30463.4
GO:0010876	lipid localization	BP	0.394347	2	30	622	13804	4	CF32959.7.1,CF686799.1
GO:0005976	polysaccharide metabolic process	BP	0.397914	1	11	622	13804	5	CF13299.6
GO:0009605	response to external stimulus	BP	0.397914	1	11	622	13804	3	CF60899.90
GO:0051704	multi-organism process	BP	0.397914	1	11	622	13804	2	CF60899.90
GO:0000793	condensed chromosome	CC	0.397914	1	11	622	13804	6	CF14065.6
GO:0016645	oxidoreductase activity, acting on the CH-NH group of donors	MF	0.397914	1	11	622	13804	4	CF61119.6
GO:0043648	dicarboxylic acid metabolic process	BP	0.397914	1	11	622	13804	7	CF61119.6
GO:0033013	tetrapyrrole metabolic process	BP	0.397914	1	11	622	13804	5	CF57753.3
GO:0016790	thiolester hydrolase activity	MF	0.398488	5	77	622	13804	5	CF11535.7,CF24331.1,CF726233.1,CF55665.26,CF44339.10
GO:0016053	organic acid biosynthetic process	BP	0.402487	5	78	622	13804	5	CF61329.87,CF11535.7,CF24331.1,CF726233.1,CF61119.6
GO:0046394	carboxylic acid biosynthetic process	BP	0.402487	5	78	622	13804	6	CF61329.87,CF11535.7,CF24331.1,CF726233.1,CF61119.6
GO:0051276	chromosome organization	BP	0.402487	5	78	622	13804	4	CF50107.12,CF29623.4,CF49983.6,CF40721.8,CF31501.7
GO:0046578	regulation of Ras protein signal transduction	BP	0.411111	5	80	622	13804	7	CF20055.9,CF7777.23,CF2335.21,CF29719.3,CF10719.36
GO:0020037	heme binding	MF	0.424895	13	223	622	13804	5	CF61329.1,CF22541.6,CF56703.17,CF20837.6,CF22541.7,CF2555.12,CF17297.4,CF22541.5,CF61119.8,CF55909.1,CF25603.28,CF36279.1,CF719171.1
GO:0004602	glutathione peroxidase activity	MF	0.425066	1	12	622	13804	4	CF61639.6
GO:0006596	polyamine biosynthetic process	BP	0.425066	1	12	622	13804	8	CF60089.4
GO:0008483	transaminase activity	MF	0.425066	1	12	622	13804	5	CF41405.77
GO:0005415	nucleoside:sodium symporter activity	MF	0.425066	1	12	622	13804	5	CF6301.9
GO:0006595	polyamine metabolic process	BP	0.425066	1	12	622	13804	7	CF60089.4
GO:0009309	amine biosynthetic process	BP	0.425066	1	12	622	13804	6	CF60089.4
GO:0042401	cellular biogenic amine biosynthetic process	BP	0.425066	1	12	622	13804	7	CF60089.4
GO:0004521	endoribonuclease activity	MF	0.425066	1	12	622	13804	7	CF20823.15
GO:0050793	regulation of developmental process	BP	0.425066	1	12	622	13804	3	CF60899.90
GO:0007031	peroxisome organization	BP	0.425066	1	12	622	13804	4	CF52585.1
GO:0016769	transferase activity, transferring nitrogenous groups	MF	0.425066	1	12	622	13804	4	CF41405.77
GO:0005635	nuclear envelope	CC	0.425066	1	12	622	13804	4	CF28539.13
GO:0006544	glycine metabolic process	BP	0.425066	1	12	622	13804	7	CF58035.27
GO:0033993	response to lipid	BP	0.426354	3	40	622	13804	5	CF60899.90,CF33489.10,CF60987.4
GO:0071396	cellular response to lipid	BP	0.426354	3	40	622	13804	6	CF60899.90,CF33489.10,CF60987.4
GO:0070647	protein modification by small protein conjugation or removal	BP	0.431617	3	41	622	13804	7	CF60899.90,CF60661.19,CF61259.28
GO:0043233	organelle lumen	CC	0.43587	5	85	622	13804	3	CF53331.30,CF28539.13,CF56467.5,CF59335.5,CF7777.12
GO:0070013	intracellular organelle lumen	CC	0.43587	5	85	622	13804	4	CF53331.30,CF28539.13,CF56467.5,CF59335.5,CF7777.12
GO:0007265	Ras protein signal transduction	BP	0.437251	3	42	622	13804	7	CF20055.9,CF2335.21,CF10719.36
GO:0009118	regulation of nucleoside metabolic process	BP	0.443227	3	43	622	13804	6	CF7777.23,CF32317.1,CF29719.3
GO:0030811	regulation of nucleotide catabolic process	BP	0.443227	3	43	622	13804	6	CF7777.23,CF32317.1,CF29719.3
GO:0033121	regulation of purine nucleotide catabolic process	BP	0.443227	3	43	622	13804	7	CF7777.23,CF32317.1,CF29719.3
GO:0033124	regulation of GTP catabolic process	BP	0.443227	3	43	622	13804	7	CF7777.23,CF32317.1,CF29719.3
GO:0043087	regulation of GTPase activity	BP	0.443227	3	43	622	13804	6	CF7777.23,CF32317.1,CF29719.3
GO:1900542	regulation of purine nucleotide metabolic process	BP	0.443227	3	43	622	13804	7	CF7777.23,CF32317.1,CF29719.3
GO:0015629	actin cytoskeleton	CC	0.449517	3	44	622	13804	6	CF64517.6,CF341.6,CF15027.101
GO:0006140	regulation of nucleotide metabolic process	BP	0.449517	3	44	622	13804	6	CF7777.23,CF32317.1,CF29719.3
GO:0071900	regulation of protein serine/threonine kinase activity	BP	0.450994	1	13	622	13804	8	CF60899.90
GO:0051239	regulation of multicellular organismal process	BP	0.450994	1	13	622	13804	3	CF60899.90
GO:0006826	iron ion transport	BP	0.450994	1	13	622	13804	8	CF64529.7
GO:0019904	protein domain specific binding	MF	0.450994	1	13	622	13804	4	CF46145.3.1
GO:0019359	nicotinamide nucleotide biosynthetic process	BP	0.450994	1	13	622	13804	8	CF57527.27
GO:0019899	enzyme binding	MF	0.456092	3	45	622	13804	4	CF18541.23,CF1989.25.1,CF26073.4
GO:0031329	regulation of cellular catabolic process	BP	0.456092	3	45	622	13804	5	CF7777.23,CF32317.1,CF29719.3
GO:0004519	endonuclease activity	MF	0.462928	3	46	622	13804	6	CF20823.15,CF28385.36,CF27151.1
GO:0009894	regulation of catabolic process	BP	0.469999	3	47	622	13804	4	CF7777.23,CF32317.1,CF29719.3
GO:0051336	regulation of hydrolase activity	BP	0.469999	3	47	622	13804	5	CF7777.23,CF32317.1,CF29719.3
GO:0022804	active transmembrane transporter activity	MF	0.472575	14	248	622	13804	4	CF60103.22,CF64887.2,CF53303.5,CF32959.7.1,CF53303.4,CF55803.3,CF63197.3,CF6301.9,CF65015.2,CF52871.74,CF63995.1,CF53141.1,CF3683.1,CF2569.14
GO:0006479	protein methylation	BP	0.475756	1	14	622	13804	5	CF44441.9
GO:0008565	protein transporter activity	MF	0.475756	1	14	622	13804	4	CF30463.4
GO:0071805	potassium ion transmembrane transport	BP	0.475756	1	14	622	13804	5	CF64313.23
GO:0043549	regulation of kinase activity	BP	0.475756	1	14	622	13804	6	CF60899.90
GO:0045859	regulation of protein kinase activity	BP	0.475756	1	14	622	13804	7	CF60899.90
GO:0009653	anatomical structure morphogenesis	BP	0.475756	1	14	622	13804	3	CF60899.90
GO:0072657	protein localization to membrane	BP	0.475756	1	14	622	13804	4	CF52585.1
GO:0008213	protein alkylation	BP	0.475756	1	14	622	13804	7	CF44441.9
GO:0019363	pyridine nucleotide biosynthetic process	BP	0.475756	1	14	622	13804	7	CF57527.27
GO:0019199	transmembrane receptor protein kinase activity	MF	0.475756	1	14	622	13804	5	CF3743.64
GO:0071804	cellular potassium ion transport	BP	0.475756	1	14	622	13804	4	CF64313.23
GO:0071310	cellular response to organic substance	BP	0.477282	3	48	622	13804	5	CF60899.90,CF33489.10,CF60987.4
GO:0070887	cellular response to chemical stimulus	BP	0.484755	3	49	622	13804	4	CF60899.90,CF33489.10,CF60987.4
GO:0009966	regulation of signal transduction	BP	0.485385	8	130	622	13804	4	CF60899.90,CF64279.151,CF20055.9,CF7777.23,CF55531.13,CF2335.21,CF29719.3,CF10719.36
GO:0010646	regulation of cell communication	BP	0.485385	8	130	622	13804	4	CF60899.90,CF64279.151,CF20055.9,CF7777.23,CF55531.13,CF2335.21,CF29719.3,CF10719.36
GO:1902531	regulation of intracellular signal transduction	BP	0.48931	6	108	622	13804	5	CF60899.90,CF20055.9,CF7777.23,CF2335.21,CF29719.3,CF10719.36
GO:0005654	nucleoplasm	CC	0.492397	3	50	622	13804	5	CF53331.30,CF56467.5,CF59335.5
GO:0044451	nucleoplasm part	CC	0.492397	3	50	622	13804	5	CF53331.30,CF56467.5,CF59335.5
GO:0046906	tetrapyrrole binding	MF	0.49346	13	230	622	13804	4	CF61329.1,CF22541.6,CF56703.17,CF20837.6,CF22541.7,CF2555.12,CF17297.4,CF22541.5,CF61119.8,CF55909.1,CF25603.28,CF36279.1,CF719171.1
GO:0023051	regulation of signaling	BP	0.499069	8	131	622	13804	3	CF60899.90,CF64279.151,CF20055.9,CF7777.23,CF55531.13,CF2335.21,CF29719.3,CF10719.36
GO:0004298	threonine-type endopeptidase activity	MF	0.499402	1	15	622	13804	7	CF64609.18
GO:0005839	proteasome core complex	CC	0.499402	1	15	622	13804	4	CF64609.18
GO:0031461	cullin-RING ubiquitin ligase complex	CC	0.499402	1	15	622	13804	5	CF26073.4
GO:0009072	aromatic amino acid family metabolic process	BP	0.499402	1	15	622	13804	5	CF60323.1
GO:0010604	positive regulation of macromolecule metabolic process	BP	0.499402	1	15	622	13804	4	CF60899.90
GO:0051338	regulation of transferase activity	BP	0.499402	1	15	622	13804	5	CF60899.90
GO:0090150	establishment of protein localization to membrane	BP	0.499402	1	15	622	13804	4	CF52585.1
GO:0019239	deaminase activity	MF	0.499402	1	15	622	13804	3	CF38113.4
GO:0007167	enzyme linked receptor protein signaling pathway	BP	0.499402	1	15	622	13804	6	CF3743.64
GO:0009069	serine family amino acid metabolic process	BP	0.499402	1	15	622	13804	6	CF58035.27
GO:0005337	nucleoside transmembrane transporter activity	MF	0.499402	1	15	622	13804	4	CF6301.9
GO:0070003	threonine-type peptidase activity	MF	0.499402	1	15	622	13804	6	CF64609.18
GO:0009064	glutamine family amino acid metabolic process	BP	0.499402	1	15	622	13804	6	CF61119.6
GO:0006631	fatty acid metabolic process	BP	0.500186	3	51	622	13804	5	CF11535.7,CF24331.1,CF726233.1
GO:0005874	microtubule	CC	0.508104	3	52	622	13804	4	CF42195.15,CF42195.14,CF43467.4
GO:0005871	kinesin complex	CC	0.508104	3	52	622	13804	5	CF63395.27,CF61769.3,CF43467.4
GO:0008238	exopeptidase activity	MF	0.508104	3	52	622	13804	6	CF27287.2,CF58059.2,CF38817.18
GO:0034702	ion channel complex	CC	0.508104	3	52	622	13804	4	CF57427.28,CF57427.29,CF63699.40
GO:0034703	cation channel complex	CC	0.508104	3	52	622	13804	5	CF57427.28,CF57427.29,CF63699.40
GO:0007275	multicellular organismal development	BP	0.516133	3	53	622	13804	4	CF60899.90,CF60969.13,CF55811.11
GO:0008408	3'-5' exonuclease activity	MF	0.521983	1	16	622	13804	7	CF59551.1
GO:0043604	amide biosynthetic process	BP	0.521983	1	16	622	13804	6	CF61329.87
GO:0004252	serine-type endopeptidase activity	MF	0.535559	4	64	622	13804	6	CF63891.9,CF33047.23,CF27357.3,CF52347.1
GO:0016209	antioxidant activity	MF	0.535559	4	64	622	13804	2	CF61639.6,CF41509.5,CF2555.12,CF62487.7
GO:0005085	guanyl-nucleotide exchange factor activity	MF	0.538774	4	65	622	13804	2	CF20055.9,CF6317.1,CF2335.21,CF10719.36
GO:0015291	secondary active transmembrane transporter activity	MF	0.541593	10	174	622	13804	5	CF60103.22,CF64887.2,CF63197.3,CF6301.9,CF65015.2,CF52871.74,CF63995.1,CF53141.1,CF3683.1,CF2569.14
GO:0019220	regulation of phosphate metabolic process	BP	0.542216	4	66	622	13804	6	CF60899.90,CF7777.23,CF32317.1,CF29719.3
GO:0050790	regulation of catalytic activity	BP	0.542216	4	66	622	13804	4	CF60899.90,CF7777.23,CF32317.1,CF29719.3
GO:0051174	regulation of phosphorus metabolic process	BP	0.542216	4	66	622	13804	5	CF60899.90,CF7777.23,CF32317.1,CF29719.3
GO:0001104	RNA polymerase II transcription cofactor activity	MF	0.543547	1	17	622	13804	5	CF53331.30
GO:0000976	transcription regulatory region sequence-specific DNA binding	MF	0.543547	1	17	622	13804	7	CF61079.4
GO:0001076	RNA polymerase II transcription factor binding transcription factor activity	MF	0.543547	1	17	622	13804	4	CF53331.30
GO:0009607	response to biotic stimulus	BP	0.543547	1	17	622	13804	3	CF60899.90
GO:0072525	pyridine-containing compound biosynthetic process	BP	0.543547	1	17	622	13804	6	CF57527.27
GO:0015932	nucleobase-containing compound transmembrane transporter activity	MF	0.543547	1	17	622	13804	5	CF6301.9
GO:0016705	oxidoreductase activity, acting on paired donors, with incorporation or reduction of molecular oxygen	MF	0.554769	13	236	622	13804	4	CF22541.6,CF56703.17,CF20837.6,CF41509.5,CF22541.7,CF63667.4,CF17297.4,CF22541.5,CF61119.8,CF57431.22,CF55909.1,CF36279.1,CF719171.1
GO:0050660	flavin adenine dinucleotide binding	MF	0.558019	4	70	622	13804	5	CF43873.51,CF43585.4,CF60661.26,CF63471.9
GO:0016592	mediator complex	CC	0.56414	1	18	622	13804	4	CF53331.30
GO:0005164	tumor necrosis factor receptor binding	MF	0.56414	1	18	622	13804	7	CF39875.20
GO:0006576	cellular biogenic amine metabolic process	BP	0.56414	1	18	622	13804	6	CF60089.4
GO:0001932	regulation of protein phosphorylation	BP	0.56414	1	18	622	13804	7	CF60899.90
GO:0009893	positive regulation of metabolic process	BP	0.56414	1	18	622	13804	3	CF60899.90
GO:0031325	positive regulation of cellular metabolic process	BP	0.56414	1	18	622	13804	4	CF60899.90
GO:0031399	regulation of protein modification process	BP	0.56414	1	18	622	13804	6	CF60899.90
GO:0000041	transition metal ion transport	BP	0.56414	1	18	622	13804	7	CF64529.7
GO:0015980	energy derivation by oxidation of organic compounds	BP	0.56414	1	18	622	13804	4	CF13299.6
GO:0019362	pyridine nucleotide metabolic process	BP	0.56414	1	18	622	13804	6	CF57527.27
GO:0046496	nicotinamide nucleotide metabolic process	BP	0.56414	1	18	622	13804	7	CF57527.27
GO:0044212	transcription regulatory region DNA binding	MF	0.56414	1	18	622	13804	7	CF61079.4
GO:0005126	cytokine receptor binding	MF	0.56414	1	18	622	13804	5	CF39875.20
GO:0032813	tumor necrosis factor receptor superfamily binding	MF	0.56414	1	18	622	13804	6	CF39875.20
GO:0048583	regulation of response to stimulus	BP	0.568719	8	136	622	13804	3	CF60899.90,CF64279.151,CF20055.9,CF7777.23,CF55531.13,CF2335.21,CF29719.3,CF10719.36
GO:0042626	ATPase activity, coupled to transmembrane movement of substances	MF	0.57651	4	74	622	13804	5	CF53303.5,CF32959.7.1,CF53303.4,CF55803.3
GO:0015399	primary active transmembrane transporter activity	MF	0.57651	4	74	622	13804	5	CF53303.5,CF32959.7.1,CF53303.4,CF55803.3
GO:0015405	P-P-bond-hydrolysis-driven transmembrane transporter activity	MF	0.57651	4	74	622	13804	6	CF53303.5,CF32959.7.1,CF53303.4,CF55803.3
GO:0006457	protein folding	BP	0.581471	4	75	622	13804	6	CF34531.2,CF12611.8,CF65015.11,CF6257.12
GO:0005815	microtubule organizing center	CC	0.583805	1	19	622	13804	5	CF59247.5
GO:0044802	single-organism membrane organization	BP	0.583805	1	19	622	13804	3	CF52585.1
GO:0061024	membrane organization	BP	0.583805	1	19	622	13804	4	CF52585.1
GO:1901505	carbohydrate derivative transporter activity	MF	0.583805	1	19	622	13804	3	CF6301.9
GO:0031974	membrane-enclosed lumen	CC	0.597489	5	87	622	13804	2	CF53331.30,CF28539.13,CF56467.5,CF59335.5,CF7777.12
GO:0044283	small molecule biosynthetic process	BP	0.597489	5	87	622	13804	5	CF61329.87,CF11535.7,CF24331.1,CF726233.1,CF61119.6
GO:1902494	catalytic complex	CC	0.598014	7	118	622	13804	4	CF62529.2,CF56467.5,CF64985.28,CF26073.4,CF59335.5,CF61513.30,CF24153.1
GO:0042325	regulation of phosphorylation	BP	0.602585	1	20	622	13804	7	CF60899.90
GO:0031301	integral component of organelle membrane	CC	0.602585	1	20	622	13804	3	CF52585.1
GO:0044724	single-organism carbohydrate catabolic process	BP	0.602585	1	20	622	13804	5	CF34531.64
GO:0000502	proteasome complex	CC	0.602585	1	20	622	13804	4	CF64609.18
GO:0008227	G-protein coupled amine receptor activity	MF	0.602585	1	20	622	13804	6	CF22555.1
GO:0005506	iron ion binding	MF	0.603104	12	220	622	13804	7	CF22541.6,CF56703.17,CF20837.6,CF22541.7,CF17297.4,CF34531.64,CF22541.5,CF61119.8,CF57431.22,CF55909.1,CF36279.1,CF719171.1
GO:0016614	oxidoreductase activity, acting on CH-OH group of donors	MF	0.604635	5	90	622	13804	4	CF43873.51,CF43585.4,CF60661.26,CF64985.28,CF25859.12
GO:0016055	Wnt signaling pathway	BP	0.620518	1	21	622	13804	6	CF60969.13
GO:0070588	calcium ion transmembrane transport	BP	0.620518	1	21	622	13804	6	CF63699.40
GO:0044106	cellular amine metabolic process	BP	0.620518	1	21	622	13804	5	CF60089.4
GO:0016765	transferase activity, transferring alkyl or aryl (other than methyl) groups	MF	0.620518	1	21	622	13804	4	CF64197.4
GO:1902578	single-organism localization	BP	0.620518	1	21	622	13804	3	CF52585.1
GO:1902580	single-organism cellular localization	BP	0.620518	1	21	622	13804	4	CF52585.1
GO:0006643	membrane lipid metabolic process	BP	0.620518	1	21	622	13804	5	CF42039.10
GO:0072524	pyridine-containing compound metabolic process	BP	0.620518	1	21	622	13804	5	CF57527.27
GO:0016052	carbohydrate catabolic process	BP	0.620518	1	21	622	13804	5	CF34531.64
GO:0006397	mRNA processing	BP	0.649461	2	31	622	13804	7	CF35381.6,CF63387.15
GO:0032259	methylation	BP	0.649461	2	31	622	13804	3	CF44441.9,CF64403.1
GO:0004984	olfactory receptor activity	MF	0.649461	2	31	622	13804	5	CF53289.10,CF12367.9
GO:0002376	immune system process	BP	0.649461	2	31	622	13804	2	CF60899.90,CF39875.20
GO:0033365	protein localization to organelle	BP	0.649461	2	31	622	13804	6	CF52585.1,CF30463.4
GO:0006163	purine nucleotide metabolic process	BP	0.649938	13	245	622	13804	6	CF36001.44,CF5355.6,CF59725.2,CF26073.1,CF42195.14,CF50135.24,CF7777.23,CF39891.18,CF20823.11,CF22509.1,CF32317.1,CF47619.1,CF29719.3
GO:0016298	lipase activity	MF	0.654469	2	32	622	13804	5	CF60679.7,CF16525.22
GO:0005099	Ras GTPase activator activity	MF	0.654469	2	32	622	13804	5	CF7777.23,CF29719.3
GO:0016893	endonuclease activity, active with either ribo- or deoxyribonucleic acids and producing 5'-phosphomonoesters	MF	0.654469	2	32	622	13804	7	CF28385.36,CF27151.1
GO:0006575	cellular modified amino acid metabolic process	BP	0.659738	2	33	622	13804	5	CF61329.87,CF58999.8
GO:0006605	protein targeting	BP	0.659738	2	33	622	13804	5	CF52585.1,CF30463.4
GO:1901615	organic hydroxy compound metabolic process	BP	0.659738	2	33	622	13804	4	CF34531.64,CF39875.40
GO:0043234	protein complex	CC	0.660366	30	606	622	13804	3	CF53331.30,CF42195.15,CF63395.27,CF64517.6,CF341.6,CF62529.2,CF42195.14,CF61769.3,CF23897.5.1,CF50107.12,CF43467.4,CF28539.13,CF4745.2,CF56467.5,CF15027.101,CF49983.6,CF57427.28,CF64985.28,CF64609.18,CF26073.4,CF19911.15,CF14065.6,CF57427.29,CF59335.5,CF63699.40,CF61513.30,CF40721.8,CF24153.1,CF31501.7,CF64101.3
GO:0016071	mRNA metabolic process	BP	0.665236	2	34	622	13804	6	CF35381.6,CF63387.15
GO:0016667	oxidoreductase activity, acting on a sulfur group of donors	MF	0.665236	2	34	622	13804	4	CF63471.9,CF64369.1
GO:0030036	actin cytoskeleton organization	BP	0.670931	2	35	622	13804	5	CF64279.121,CF1989.25.1
GO:0030029	actin filament-based process	BP	0.670931	2	35	622	13804	4	CF64279.121,CF1989.25.1
GO:0004536	deoxyribonuclease activity	MF	0.670931	2	35	622	13804	6	CF28385.36,CF27151.1
GO:0005200	structural constituent of cytoskeleton	MF	0.676795	2	36	622	13804	3	CF42195.15,CF42195.14
GO:0003707	steroid hormone receptor activity	MF	0.688922	2	38	622	13804	4	CF33489.10,CF60987.4
GO:0043401	steroid hormone mediated signaling pathway	BP	0.688922	2	38	622	13804	6	CF33489.10,CF60987.4
GO:0043603	cellular amide metabolic process	BP	0.688922	2	38	622	13804	5	CF61329.87,CF58999.8
GO:0009725	response to hormone	BP	0.688922	2	38	622	13804	4	CF33489.10,CF60987.4
GO:0009755	hormone-mediated signaling pathway	BP	0.688922	2	38	622	13804	5	CF33489.10,CF60987.4
GO:0014070	response to organic cyclic compound	BP	0.688922	2	38	622	13804	5	CF33489.10,CF60987.4
GO:0032870	cellular response to hormone stimulus	BP	0.688922	2	38	622	13804	5	CF33489.10,CF60987.4
GO:0048545	response to steroid hormone	BP	0.688922	2	38	622	13804	5	CF33489.10,CF60987.4
GO:0071383	cellular response to steroid hormone stimulus	BP	0.688922	2	38	622	13804	6	CF33489.10,CF60987.4
GO:0071407	cellular response to organic cyclic compound	BP	0.688922	2	38	622	13804	6	CF33489.10,CF60987.4
GO:0032318	regulation of Ras GTPase activity	BP	0.688922	2	38	622	13804	7	CF7777.23,CF29719.3
GO:0006259	DNA metabolic process	BP	0.693074	13	249	622	13804	5	CF62529.2,CF8905.2,CF50107.12,CF29623.4,CF49983.6,CF10839.7,CF34531.22,CF55943.25,CF14065.6,CF4385.3.1,CF61513.30,CF31501.7,CF26053.9
GO:0016706	oxidoreductase activity, acting on paired donors, with incorporation or reduction of molecular oxygen, 2-oxoglutarate as one donor, and incorporation of one atom each of oxygen into both donors	MF	0.695138	2	39	622	13804	5	CF63667.4,CF57431.22
GO:0009719	response to endogenous stimulus	BP	0.714151	2	42	622	13804	3	CF33489.10,CF60987.4
GO:0071495	cellular response to endogenous stimulus	BP	0.714151	2	42	622	13804	4	CF33489.10,CF60987.4
GO:0015081	sodium ion transmembrane transporter activity	MF	0.715695	10	188	622	13804	9	CF60103.22,CF64887.2,CF63197.3,CF6301.9,CF65015.2,CF52871.74,CF63995.1,CF53141.1,CF3683.1,CF2569.14
GO:0046873	metal ion transmembrane transporter activity	MF	0.719644	16	315	622	13804	8	CF64529.7,CF60103.22,CF64887.2,CF63197.3,CF57427.28,CF6301.9,CF65015.2,CF57427.29,CF52871.74,CF63699.40,CF64313.23,CF63995.1,CF53141.1,CF3683.1,CF2569.14,CF61259.19
GO:0008076	voltage-gated potassium channel complex	CC	0.72055	2	43	622	13804	4	CF57427.28,CF57427.29
GO:0034705	potassium channel complex	CC	0.72055	2	43	622	13804	6	CF57427.28,CF57427.29
GO:0044712	single-organism catabolic process	BP	0.72388	14	273	622	13804	4	CF60323.1,CF5355.6,CF42195.14,CF50135.24,CF7777.23,CF39891.18,CF20823.11,CF58035.27,CF34531.64,CF32317.1,CF61119.6,CF57753.3,CF47619.1,CF29719.3
GO:1902495	transmembrane transporter complex	CC	0.735383	3	54	622	13804	3	CF57427.28,CF57427.29,CF63699.40
GO:0072521	purine-containing compound metabolic process	BP	0.73651	13	253	622	13804	5	CF36001.44,CF5355.6,CF59725.2,CF26073.1,CF42195.14,CF50135.24,CF7777.23,CF39891.18,CF20823.11,CF22509.1,CF32317.1,CF47619.1,CF29719.3
GO:0008017	microtubule binding	MF	0.737779	3	55	622	13804	5	CF63395.27,CF61769.3,CF43467.4
GO:0015631	tubulin binding	MF	0.74033	3	56	622	13804	5	CF63395.27,CF61769.3,CF43467.4
GO:0005096	GTPase activator activity	MF	0.743024	3	57	622	13804	4	CF7777.23,CF32317.1,CF29719.3
GO:0016810	hydrolase activity, acting on carbon-nitrogen (but not peptide) bonds	MF	0.743024	3	57	622	13804	4	CF26073.1,CF22509.1,CF61573.3
GO:0003674	molecular_function	MF	0.744297	560	12363	622	13804	1	CF63483.24,CF57035.2,CF53331.30,CF14045.2,CF50981.1,CF53331.23,CF35925.11,CF61329.87,CF7053.2,CF41119.40,CF63613.3,CF12119.9,CF61329.1,CF43099.3,CF36001.44,CF61639.6,CF34531.2,CF15073.15,CF55179.5,CF11599.3,CF27465.5,CF27287.2,CF22095.17,CF62689.6,CF39731.4,CF47513.3,CF59793.2,CF61253.24,CF11107.5,CF60089.4,CF15073.16,CF62487.11,CF17795.72,CF58553.1,CF24479.4,CF55179.7,CF20823.15,CF56753.3,CF2281…
GO:0030170	pyridoxal phosphate binding	MF	0.74585	3	58	622	13804	4	CF55775.1,CF41405.77,CF27219.8
GO:1901565	organonitrogen compound catabolic process	BP	0.747399	13	254	622	13804	5	CF60323.1,CF5355.6,CF42195.14,CF50135.24,CF7777.23,CF39891.18,CF20823.11,CF58035.27,CF32317.1,CF61119.6,CF57753.3,CF47619.1,CF29719.3
GO:0051213	dioxygenase activity	MF	0.748797	3	59	622	13804	4	CF60323.1,CF63667.4,CF57431.22
GO:0032787	monocarboxylic acid metabolic process	BP	0.748797	3	59	622	13804	7	CF11535.7,CF24331.1,CF726233.1
GO:1901605	alpha-amino acid metabolic process	BP	0.751857	3	60	622	13804	5	CF60323.1,CF58035.27,CF61119.6
GO:0008047	enzyme activator activity	MF	0.758273	3	62	622	13804	3	CF7777.23,CF32317.1,CF29719.3
GO:1902582	single-organism intracellular transport	BP	0.765025	3	64	622	13804	4	CF52585.1,CF23897.5.1,CF30463.4
GO:0031981	nuclear lumen	CC	0.777374	4	76	622	13804	5	CF53331.30,CF28539.13,CF56467.5,CF59335.5
GO:0044248	cellular catabolic process	BP	0.778504	18	364	622	13804	4	CF21959.7,CF60323.1,CF5355.6,CF42195.14,CF50135.24,CF7777.23,CF39891.18,CF20823.11,CF58035.27,CF64609.18,CF26073.4,CF32317.1,CF61119.6,CF57753.3,CF47619.1,CF29719.3,CF55665.26,CF44339.10
GO:0044767	single-organism developmental process	BP	0.778794	4	77	622	13804	3	CF60899.90,CF60969.13,CF55811.11,CF19831.24
GO:0043492	ATPase activity, coupled to movement of substances	MF	0.778794	4	77	622	13804	10	CF53303.5,CF32959.7.1,CF53303.4,CF55803.3
GO:0016779	nucleotidyltransferase activity	MF	0.78032	4	78	622	13804	5	CF8905.2,CF55943.25,CF1553.29,CF4385.3.1
GO:0032502	developmental process	BP	0.78032	4	78	622	13804	2	CF60899.90,CF60969.13,CF55811.11,CF19831.24
GO:0016820	hydrolase activity, acting on acid anhydrides, catalyzing transmembrane movement of substances	MF	0.781946	4	79	622	13804	4	CF53303.5,CF32959.7.1,CF53303.4,CF55803.3
GO:1901361	organic cyclic compound catabolic process	BP	0.784004	12	236	622	13804	5	CF60323.1,CF5355.6,CF42195.14,CF50135.24,CF7777.23,CF39891.18,CF20823.11,CF32317.1,CF61119.6,CF57753.3,CF47619.1,CF29719.3
GO:0008236	serine-type peptidase activity	MF	0.787377	4	82	622	13804	5	CF63891.9,CF33047.23,CF27357.3,CF52347.1
GO:0017171	serine hydrolase activity	MF	0.787377	4	82	622	13804	4	CF63891.9,CF33047.23,CF27357.3,CF52347.1
GO:0007010	cytoskeleton organization	BP	0.787377	4	82	622	13804	4	CF64279.121,CF4745.2,CF59247.5,CF1989.25.1
GO:0051056	regulation of small GTPase mediated signal transduction	BP	0.807195	5	101	622	13804	6	CF20055.9,CF7777.23,CF2335.21,CF29719.3,CF10719.36
GO:0043231	intracellular membrane-bounded organelle	CC	0.808587	36	758	622	13804	4	CF53331.30,CF881.15,CF5663.15,CF52585.1,CF35381.6,CF62529.2,CF64279.60,CF33489.10,CF59891.8,CF50107.12,CF30463.4,CF61137.3,CF55811.11,CF43467.4,CF28539.13,CF15353.1,CF55943.6,CF56467.5,CF29623.4,CF49983.6,CF10839.7,CF63471.9,CF1553.29,CF10415.16,CF14065.6,CF32317.1,CF53141.2,CF59335.5,CF60987.4,CF61513.30,CF39875.40,CF62649.11,CF7777.12,CF31501.7,CF64101.3,CF24983.2
GO:0003774	motor activity	MF	0.809626	5	103	622	13804	8	CF63395.27,CF341.6,CF61769.3,CF43467.4,CF15027.101
GO:0009165	nucleotide biosynthetic process	BP	0.809626	5	103	622	13804	6	CF36001.44,CF59725.2,CF26073.1,CF57527.27,CF22509.1
GO:0005509	calcium ion binding	MF	0.810074	25	519	622	13804	6	CF55179.5,CF27465.5,CF12611.8,CF41509.56,CF62185.4,CF64111.3,CF54573.28,CF4745.2,CF9607.33,CF37535.19,CF59247.5,CF35013.1,CF27679.14,CF63585.5.1,CF65053.11,CF59847.20,CF62249.7,CF36833.10,CF60899.69,CF11157.29,CF6257.12,CF53111.11,CF52347.1,CF63711.1,CF64553.10
GO:1901293	nucleoside phosphate biosynthetic process	BP	0.815255	5	107	622	13804	5	CF36001.44,CF59725.2,CF26073.1,CF57527.27,CF22509.1
GO:0044430	cytoskeletal part	CC	0.829279	10	197	622	13804	4	CF42195.15,CF63395.27,CF64517.6,CF341.6,CF42195.14,CF61769.3,CF43467.4,CF28539.13,CF15027.101,CF59247.5
GO:0044765	single-organism transport	BP	0.83719	63	1354	622	13804	3	CF63483.24,CF34531.76,CF37535.1,CF62487.11,CF17795.72,CF58553.1,CF4367.1,CF56263.5,CF61527.16,CF37535.3,CF64529.7,CF39351.2,CF60103.22,CF32013.1,CF64887.2,CF53303.5,CF56703.8,CF52585.1,CF24555.1,CF35989.63,CF4367.4,CF41405.86,CF34531.111,CF60725.2,CF32959.7.1,CF23897.5.1,CF30463.4,CF30691.1,CF25411.4,CF58949.16,CF44339.43,CF493.40,CF12647.1,CF53303.4,CF26053.11,CF55803.3,CF32293.12,CF63197.3,CF57…
GO:0005543	phospholipid binding	MF	0.869169	8	157	622	13804	4	CF59603.3,CF60679.7,CF36833.32,CF61769.3,CF61253.39,CF2335.21,CF63239.8,CF63689.2
GO:0006629	lipid metabolic process	BP	0.891824	10	202	622	13804	4	CF11535.7,CF59003.20,CF60679.7,CF24331.1,CF42039.10,CF61179.8,CF27679.14,CF726233.1,CF26077.34,CF39875.40
GO:0016043	cellular component organization	BP	0.896074	17	355	622	13804	3	CF52585.1,CF46145.3.1,CF42195.14,CF54369.4,CF64279.121,CF50107.12,CF4745.2,CF29623.4,CF49983.6,CF59247.5,CF1989.25.1,CF3743.35,CF57427.29,CF40721.8,CF31501.7,CF60899.13,CF38743.3
GO:0016788	hydrolase activity, acting on ester bonds	MF	0.908607	21	444	622	13804	4	CF20823.15,CF63871.1,CF11535.7,CF60679.7,CF24331.1,CF59551.1,CF22217.8,CF12125.3,CF6301.3,CF28385.36,CF60269.41,CF16525.22,CF49289.20,CF726233.1,CF57753.3,CF26077.34,CF27151.1,CF55665.26,CF1989.113,CF44339.10,CF63387.15
GO:0043227	membrane-bounded organelle	CC	0.911382	36	774	622	13804	3	CF53331.30,CF881.15,CF5663.15,CF52585.1,CF35381.6,CF62529.2,CF64279.60,CF33489.10,CF59891.8,CF50107.12,CF30463.4,CF61137.3,CF55811.11,CF43467.4,CF28539.13,CF15353.1,CF55943.6,CF56467.5,CF29623.4,CF49983.6,CF10839.7,CF63471.9,CF1553.29,CF10415.16,CF14065.6,CF32317.1,CF53141.2,CF59335.5,CF60987.4,CF61513.30,CF39875.40,CF62649.11,CF7777.12,CF31501.7,CF64101.3,CF24983.2
GO:0008152	metabolic process	BP	0.931551	219	4827	622	13804	2	CF53331.30,CF50981.1,CF61329.87,CF7053.2,CF12119.9,CF36001.44,CF61639.6,CF34531.2,CF15073.15,CF27287.2,CF62689.6,CF60089.4,CF56753.3,CF49503.7,CF17339.5,CF881.15,CF64559.37,CF22541.6,CF12611.8,CF1989.5,CF5663.12,CF62253.26,CF56703.17,CF58999.8,CF43873.51,CF1989.6,CF21959.7,CF60323.1,CF11535.7,CF60899.90,CF57011.35,CF63891.9,CF42789.1,CF5355.6,CF59003.20,CF41509.58,CF5663.15,CF60679.7,CF27465.8,CF…
GO:0006351	transcription, DNA-templated	BP	0.933381	25	535	622	13804	6	CF53331.30,CF881.15,CF5663.15,CF62529.2,CF64279.60,CF20655.15,CF33489.10,CF59891.8,CF55943.6,CF56467.5,CF63395.5,CF20345.11,CF1553.29,CF14065.24,CF59335.5,CF60987.4,CF6499.20,CF61513.30,CF62649.11,CF24153.1,CF61079.4,CF64101.3,CF14065.37,CF22657.16,CF24983.2
GO:1901566	organonitrogen compound biosynthetic process	BP	0.952955	8	163	622	13804	5	CF61329.87,CF36001.44,CF60089.4,CF59725.2,CF26073.1,CF57527.27,CF22509.1,CF61119.6
GO:0019439	aromatic compound catabolic process	BP	0.953532	11	229	622	13804	5	CF60323.1,CF5355.6,CF42195.14,CF50135.24,CF7777.23,CF39891.18,CF20823.11,CF32317.1,CF57753.3,CF47619.1,CF29719.3
GO:0032774	RNA biosynthetic process	BP	0.964016	25	539	622	13804	6	CF53331.30,CF881.15,CF5663.15,CF62529.2,CF64279.60,CF20655.15,CF33489.10,CF59891.8,CF55943.6,CF56467.5,CF63395.5,CF20345.11,CF1553.29,CF14065.24,CF59335.5,CF60987.4,CF6499.20,CF61513.30,CF62649.11,CF24153.1,CF61079.4,CF64101.3,CF14065.37,CF22657.16,CF24983.2
GO:0006996	organelle organization	BP	0.965708	10	208	622	13804	3	CF52585.1,CF64279.121,CF50107.12,CF4745.2,CF29623.4,CF49983.6,CF59247.5,CF1989.25.1,CF40721.8,CF31501.7
GO:0046434	organophosphate catabolic process	BP	0.977862	10	209	622	13804	5	CF5355.6,CF42195.14,CF50135.24,CF7777.23,CF39891.18,CF20823.11,CF64985.28,CF32317.1,CF47619.1,CF29719.3
GO:0034654	nucleobase-containing compound biosynthetic process	BP	0.981287	30	652	622	13804	5	CF53331.30,CF36001.44,CF881.15,CF5663.15,CF59725.2,CF26073.1,CF62529.2,CF64279.60,CF20655.15,CF33489.10,CF59891.8,CF57527.27,CF55943.6,CF56467.5,CF63395.5,CF20345.11,CF22509.1,CF1553.29,CF14065.24,CF59335.5,CF60987.4,CF6499.20,CF61513.30,CF62649.11,CF24153.1,CF61079.4,CF64101.3,CF14065.37,CF22657.16,CF24983.2
GO:0044428	nuclear part	CC	0.983209	6	121	622	13804	4	CF53331.30,CF62529.2,CF28539.13,CF56467.5,CF59335.5,CF61513.30
GO:0006184	GTP catabolic process	BP	0.991856	9	188	622	13804	8	CF5355.6,CF42195.14,CF50135.24,CF7777.23,CF39891.18,CF20823.11,CF32317.1,CF47619.1,CF29719.3
GO:0006152	purine nucleoside catabolic process	BP	0.991856	9	188	622	13804	7	CF5355.6,CF42195.14,CF50135.24,CF7777.23,CF39891.18,CF20823.11,CF32317.1,CF47619.1,CF29719.3
GO:0006195	purine nucleotide catabolic process	BP	0.991856	9	188	622	13804	7	CF5355.6,CF42195.14,CF50135.24,CF7777.23,CF39891.18,CF20823.11,CF32317.1,CF47619.1,CF29719.3
[truncated: 44 more rows]

## Sheet: M12
GO_ID	GO_Term	GO_Class	Pvalue	x1	x2	n	N	EnrichDirect	GOlevl	GeneID
[truncated: 980 more rows]

[truncated: 3 more sheets: M13, M4, M5]
