# Supplementary material for: Scallop genome reveals molecular adaptations to semi-sessile life and neurotoxins
Source: Nat Commun. 2017 Nov 23;8:1721. doi: 10.1038/s41467-017-01927-0 (PMC5700196; doi:10.1038/s41467-017-01927-0)
Supplement: Supplementary file 12 — Supplementary Data 9 [file 41467_2017_1927_MOESM12_ESM.xlsx]

## Sheet: M1
Supplementary Data 9 | Go annotations of toxin-response modules in the C. farreri hepatopancreas.
GO_ID	GO_Term	GO_Class	Pvalue	x1	x2	n	N	GOlevl	GeneID
GO:0046872	metal ion binding	MF	6.10698e-06	257	2251	1230	13804	5	CF.C27628165.1,CF24805.15,CF26053.4,CF28873.1,CF36279.1,CF37507.5,CF40097.1,CF4421.1,CF47513.2,CF50207.1,CF53859.1,CF54573.24,CF57431.17,CF57585.2,CF60269.81,CF63699.64,CF63929.11,CF12495.6,CF21603.29,CF21879.5,CF26319.1,CF30691.8,CF34761.8,CF37191.18,CF44205.10,CF48227.109,CF54573.26,CF57203.1,CF61185.3,CF61557.11,CF61921.6,CF64439.58,CF726669.1,CF1553.2,CF29389.4,CF37191.19,CF50739.7,CF54573.17…
GO:0005488	binding	MF	9.25474e-06	774	7856	1230	13804	2	CF.C27628165.1,CF11107.7,CF19717.11,CF24805.15,CF24983.7,CF25411.3,CF26053.4,CF26351.8,CF28873.1,CF36279.1,CF37507.5,CF40097.1,CF42417.16,CF42803.16,CF4421.1,CF44339.10,CF46635.1,CF47297.49,CF47513.2,CF47619.40,CF50207.1,CF51229.1,CF51353.2,CF53859.1,CF54573.24,CF55531.21,CF56669.29,CF57317.6,CF57431.17,CF57585.2,CF58161.33,CF59113.36,CF60269.81,CF60899.26,CF62361.1,CF63699.64,CF63929.11,CF64279.…
GO:0043169	cation binding	MF	1.0301e-05	257	2265	1230	13804	4	CF.C27628165.1,CF24805.15,CF26053.4,CF28873.1,CF36279.1,CF37507.5,CF40097.1,CF4421.1,CF47513.2,CF50207.1,CF53859.1,CF54573.24,CF57431.17,CF57585.2,CF60269.81,CF63699.64,CF63929.11,CF12495.6,CF21603.29,CF21879.5,CF26319.1,CF30691.8,CF34761.8,CF37191.18,CF44205.10,CF48227.109,CF54573.26,CF57203.1,CF61185.3,CF61557.11,CF61921.6,CF64439.58,CF726669.1,CF1553.2,CF29389.4,CF37191.19,CF50739.7,CF54573.17…
GO:0043167	ion binding	MF	0.000169666	385	3690	1230	13804	3	CF.C27628165.1,CF24805.15,CF24983.7,CF26053.4,CF28873.1,CF36279.1,CF37507.5,CF40097.1,CF4421.1,CF47297.49,CF47513.2,CF50207.1,CF53859.1,CF54573.24,CF57431.17,CF57585.2,CF60269.81,CF60899.26,CF63699.64,CF63929.11,CF721799.1,CF12495.6,CF21603.29,CF21879.5,CF26319.1,CF30691.8,CF34761.8,CF37191.18,CF44205.10,CF48227.109,CF54573.26,CF57203.1,CF61185.3,CF61557.11,CF61921.6,CF64439.58,CF6641.1,CF726669.…
GO:0016879	ligase activity, forming carbon-nitrogen bonds	MF	0.000642227	29	176	1230	13804	4	CF10839.9,CF881.9,CF18255.23,CF42729.4,CF54581.1,CF12647.9,CF23707.4,CF61185.36,CF23707.3,CF24153.1,CF45501.11,CF59113.4,CF61389.35,CF16525.9,CF20341.4,CF22817.24,CF23707.5,CF24743.5,CF28633.1,CF29865.24,CF30079.12,CF55943.18,CF58903.1,CF61185.35,CF61259.28,CF63213.12,CF64961.24,CF7777.10,CF7777.11
GO:0005509	calcium ion binding	MF	0.000843312	68	519	1230	13804	6	CF54573.24,CF21879.5,CF37191.18,CF48227.109,CF54573.26,CF726669.1,CF1553.2,CF37191.19,CF54573.17,CF54573.19,CF64923.3,CF723701.1,CF62249.7,CF41405.41,CF58541.3,CF41167.6,CF49105.4,CF54573.23,CF1553.1.2,CF59125.3,CF62185.4,CF39461.2,CF7635.1,CF8299.2,CF57011.45,CF64873.3,CF55943.14,CF58605.6,CF6487.25,CF48227.2,CF545.25,CF48227.44,CF54573.25,CF12629.27,CF31777.61,CF37191.22,CF51689.36,CF53111.11,C…
GO:0016567	protein ubiquitination	BP	0.00141435	10	38	1230	13804	9	CF10839.9,CF23707.4,CF23707.3,CF61389.35,CF20341.4,CF23707.5,CF28633.1,CF29865.24,CF61259.28,CF63213.12
GO:0032446	protein modification by small protein conjugation	BP	0.00175256	10	39	1230	13804	8	CF10839.9,CF23707.4,CF23707.3,CF61389.35,CF20341.4,CF23707.5,CF28633.1,CF29865.24,CF61259.28,CF63213.12
GO:0008270	zinc ion binding	MF	0.00186497	111	945	1230	13804	7	CF.C27628165.1,CF26053.4,CF37507.5,CF4421.1,CF57585.2,CF60269.81,CF63929.11,CF12495.6,CF26319.1,CF30691.8,CF44205.10,CF57203.1,CF61185.3,CF61921.6,CF64439.58,CF29389.4,CF50739.7,CF59891.11,CF60269.65,CF8723.62,CF50921.1,CF56677.1,CF61041.18,CF14145.3,CF15311.5,CF28667.16,CF63639.24,CF15027.18.1,CF4367.2,CF10635.1,CF41971.37,CF55129.10,CF64559.19,CF49397.1,CF9805.13,CF22217.13,CF33787.1,CF40853.11…
GO:0005515	protein binding	MF	0.00227596	385	3803	1230	13804	3	CF.C27628165.1,CF25411.3,CF26351.8,CF44339.10,CF46635.1,CF51229.1,CF51353.2,CF55531.21,CF56669.29,CF57317.6,CF58161.33,CF59113.36,CF62361.1,CF63929.11,CF10839.9,CF11121.6,CF19711.9,CF22081.15,CF25053.8,CF26237.33,CF26319.1,CF27465.22,CF28385.21,CF30691.8,CF33047.12,CF38467.1,CF41971.31,CF43197.1,CF44205.10,CF45621.25,CF50111.1,CF5387.4,CF58541.1,CF61185.1,CF63953.6,CF64529.6,CF718609.1,CF15073.6,…
GO:0046914	transition metal ion binding	MF	0.00243373	141	1250	1230	13804	6	CF.C27628165.1,CF24805.15,CF26053.4,CF36279.1,CF37507.5,CF4421.1,CF50207.1,CF53859.1,CF57585.2,CF60269.81,CF63929.11,CF12495.6,CF21603.29,CF26319.1,CF30691.8,CF44205.10,CF57203.1,CF61185.3,CF61921.6,CF64439.58,CF29389.4,CF50739.7,CF59891.11,CF60269.65,CF8723.62,CF50921.1,CF56677.1,CF61041.18,CF61191.41,CF12189.2,CF14145.3,CF15311.5,CF28667.16,CF63639.24,CF15027.18.1,CF4367.2,CF10635.1,CF41971.37,…
GO:0070647	protein modification by small protein conjugation or removal	BP	0.00262445	10	41	1230	13804	7	CF10839.9,CF23707.4,CF23707.3,CF61389.35,CF20341.4,CF23707.5,CF28633.1,CF29865.24,CF61259.28,CF63213.12
GO:0016763	transferase activity, transferring pentosyl groups	MF	0.00454841	10	44	1230	13804	5	CF19911.8,CF62487.16,CF39671.3,CF61231.11,CF29865.24,CF32099.16,CF59847.24,CF61191.27,CF63545.2,CF64873.8
GO:0019866	organelle inner membrane	CC	0.00502324	7	25	1230	13804	4	CF61295.10,CF63471.24,CF63365.8,CF9441.7,CF2555.9,CF28539.13,CF8291.13
GO:0007267	cell-cell signaling	BP	0.00562618	5	14	1230	13804	4	CF61333.2,CF45271.1,CF62173.12,CF41509.74,CF8723.56
GO:0000439	core TFIIH complex	CC	0.00615095	3	5	1230	13804	5	CF40617.34,CF61513.30,CF50279.7
GO:0071797	LUBAC complex	CC	0.00615095	3	5	1230	13804	5	CF54581.1,CF24153.1,CF64961.24
GO:0000441	SSL2-core TFIIH complex	CC	0.00615095	3	5	1230	13804	4	CF40617.34,CF61513.30,CF50279.7
GO:0032806	carboxy-terminal domain protein kinase complex	CC	0.00615095	3	5	1230	13804	5	CF40617.34,CF61513.30,CF50279.7
GO:0003950	NAD+ ADP-ribosyltransferase activity	MF	0.00635466	7	26	1230	13804	6	CF19911.8,CF39671.3,CF61231.11,CF29865.24,CF32099.16,CF61191.27,CF63545.2
GO:0040007	growth	BP	0.00635466	7	26	1230	13804	2	CF34649.28,CF48227.139,CF60899.5,CF64377.1,CF48227.140,CF19911.12,CF15477.29
GO:0038032	termination of G-protein coupled receptor signaling pathway	BP	0.00782827	5	15	1230	13804	6	CF22817.9,CF52787.18,CF55531.13,CF61573.28,CF64279.151
GO:0045744	negative regulation of G-protein coupled receptor protein signaling pathway	BP	0.00782827	5	15	1230	13804	5	CF22817.9,CF52787.18,CF55531.13,CF61573.28,CF64279.151
GO:0023021	termination of signal transduction	BP	0.00782827	5	15	1230	13804	5	CF22817.9,CF52787.18,CF55531.13,CF61573.28,CF64279.151
GO:0044183	protein binding involved in protein folding	MF	0.00793375	2	2	1230	13804	4	CF41509.11,CF724841.1
GO:0005637	nuclear inner membrane	CC	0.00793375	2	2	1230	13804	5	CF9441.7,CF28539.13
GO:0031965	nuclear membrane	CC	0.00793375	2	2	1230	13804	4	CF9441.7,CF28539.13
GO:0004842	ubiquitin-protein ligase activity	MF	0.00965261	16	94	1230	13804	7	CF10839.9,CF54581.1,CF23707.4,CF23707.3,CF24153.1,CF45501.11,CF61389.35,CF16525.9,CF20341.4,CF22817.24,CF23707.5,CF28633.1,CF29865.24,CF61259.28,CF63213.12,CF64961.24
GO:0016884	carbon-nitrogen ligase activity, with glutamine as amido-N-donor	MF	0.0105644	5	16	1230	13804	5	CF59113.4,CF24743.5,CF58903.1,CF7777.10,CF7777.11
GO:0006749	glutathione metabolic process	BP	0.0105644	5	16	1230	13804	5	CF18255.23,CF63531.6,CF231.47,CF52675.79,CF61329.87
GO:0008277	regulation of G-protein coupled receptor protein signaling pathway	BP	0.0105644	5	16	1230	13804	5	CF22817.9,CF52787.18,CF55531.13,CF61573.28,CF64279.151
GO:0019787	small conjugating protein ligase activity	MF	0.0110136	16	95	1230	13804	6	CF10839.9,CF54581.1,CF23707.4,CF23707.3,CF24153.1,CF45501.11,CF61389.35,CF16525.9,CF20341.4,CF22817.24,CF23707.5,CF28633.1,CF29865.24,CF61259.28,CF63213.12,CF64961.24
GO:0008430	selenium binding	MF	0.0114894	3	6	1230	13804	3	CF12629.14,CF12629.15,CF12629.13
GO:0016881	acid-amino acid ligase activity	MF	0.0151784	21	139	1230	13804	5	CF10839.9,CF881.9,CF18255.23,CF42729.4,CF54581.1,CF12647.9,CF23707.4,CF23707.3,CF24153.1,CF45501.11,CF61389.35,CF16525.9,CF20341.4,CF22817.24,CF23707.5,CF28633.1,CF29865.24,CF30079.12,CF61259.28,CF63213.12,CF64961.24
GO:0016874	ligase activity	MF	0.0158088	31	227	1230	13804	3	CF10839.9,CF881.9,CF18255.23,CF42729.4,CF54581.1,CF12647.9,CF23707.4,CF61185.36,CF23707.3,CF42789.1,CF24153.1,CF36253.1,CF45501.11,CF59113.4,CF61389.35,CF16525.9,CF20341.4,CF22817.24,CF23707.5,CF24743.5,CF28633.1,CF29865.24,CF30079.12,CF55943.18,CF58903.1,CF61185.35,CF61259.28,CF63213.12,CF64961.24,CF7777.10,CF7777.11
GO:0009055	electron carrier activity	MF	0.0176989	26	184	1230	13804	2	CF24805.15,CF36279.1,CF50207.1,CF21603.29,CF61295.10,CF30013.4,CF61191.41,CF48227.80,CF61119.8,CF61191.25,CF22541.4,CF51371.6,CF47415.1,CF51069.2,CF61815.1,CF64369.1,CF52589.33,CF54753.5,CF5663.4,CF1989.134,CF20837.6,CF21603.27,CF34531.27,CF55147.8,CF61191.24,CF62023.21
GO:0005164	tumor necrosis factor receptor binding	MF	0.0178489	5	18	1230	13804	7	CF39875.17,CF39875.20,CF8151.4,CF39875.19,CF707651.1
GO:0005126	cytokine receptor binding	MF	0.0178489	5	18	1230	13804	5	CF39875.17,CF39875.20,CF8151.4,CF39875.19,CF707651.1
GO:0032813	tumor necrosis factor receptor superfamily binding	MF	0.0178489	5	18	1230	13804	6	CF39875.17,CF39875.20,CF8151.4,CF39875.19,CF707651.1
GO:0006750	glutathione biosynthetic process	BP	0.018785	3	7	1230	13804	6	CF18255.23,CF63531.6,CF61329.87
GO:0019184	nonribosomal peptide biosynthetic process	BP	0.018785	3	7	1230	13804	7	CF18255.23,CF63531.6,CF61329.87
GO:0016539	intein-mediated protein splicing	BP	0.0223895	2	3	1230	13804	8	CF62173.12,CF62689.6
GO:0005744	mitochondrial inner membrane presequence translocase complex	CC	0.0223895	2	3	1230	13804	4	CF63471.24,CF63365.8
GO:0007129	synapsis	BP	0.0223895	2	3	1230	13804	5	CF20223.9,CF41405.17
GO:0030908	protein splicing	BP	0.0223895	2	3	1230	13804	7	CF62173.12,CF62689.6
GO:0070192	chromosome organization involved in meiosis	BP	0.0223895	2	3	1230	13804	4	CF20223.9,CF41405.17
GO:0009968	negative regulation of signal transduction	BP	0.0224885	5	19	1230	13804	4	CF22817.9,CF52787.18,CF55531.13,CF61573.28,CF64279.151
GO:0010648	negative regulation of cell communication	BP	0.0224885	5	19	1230	13804	4	CF22817.9,CF52787.18,CF55531.13,CF61573.28,CF64279.151
GO:0023057	negative regulation of signaling	BP	0.0224885	5	19	1230	13804	3	CF22817.9,CF52787.18,CF55531.13,CF61573.28,CF64279.151
GO:0048585	negative regulation of response to stimulus	BP	0.0224885	5	19	1230	13804	3	CF22817.9,CF52787.18,CF55531.13,CF61573.28,CF64279.151
GO:0007005	mitochondrion organization	BP	0.0233183	4	13	1230	13804	4	CF35757.1,CF63365.8,CF45501.11,CF8291.13
GO:0044455	mitochondrial membrane part	CC	0.0233183	4	13	1230	13804	3	CF63471.24,CF63365.8,CF2555.9,CF8291.13
GO:0001558	regulation of cell growth	BP	0.0280904	3	8	1230	13804	4	CF48227.139,CF48227.140,CF15477.29
GO:0005520	insulin-like growth factor binding	MF	0.0280904	3	8	1230	13804	5	CF48227.139,CF48227.140,CF15477.29
GO:0040008	regulation of growth	BP	0.0280904	3	8	1230	13804	3	CF48227.139,CF48227.140,CF15477.29
GO:0043043	peptide biosynthetic process	BP	0.0280904	3	8	1230	13804	6	CF18255.23,CF63531.6,CF61329.87
GO:0016787	hydrolase activity	MF	0.0317463	185	1799	1230	13804	3	CF12851.25,CF1925.30,CF24983.7,CF26077.35,CF27081.2,CF37507.5,CF42417.16,CF44339.10,CF57527.12,CF60955.12,CF718945.1,CF721799.1,CF725501.1,CF20733.81,CF26599.23,CF48227.109,CF54443.8,CF63953.6,CF8357.21,CF1553.24,CF24983.9,CF29389.4,CF40617.34,CF60955.6,CF62061.1,CF21507.1,CF30013.4,CF55413.1,CF56677.1,CF726511.1,CF10839.4,CF15465.1,CF32013.4,CF40853.24,CF41119.28,CF41405.41,CF41779.6,CF52589.1,C…
GO:0031966	mitochondrial membrane	CC	0.0322478	7	35	1230	13804	4	CF61295.10,CF41405.41,CF63471.24,CF63365.8,CF42781.26,CF2555.9,CF8291.13
GO:0008745	N-acetylmuramoyl-L-alanine amidase activity	MF	0.0393942	3	9	1230	13804	6	CF55413.1,CF63407.4,CF63407.2
GO:0004560	alpha-L-fucosidase activity	MF	0.0393942	3	9	1230	13804	7	CF62597.4,CF63879.6,CF63879.7
GO:0006004	fucose metabolic process	BP	0.0393942	3	9	1230	13804	7	CF62597.4,CF63879.6,CF63879.7
GO:0016049	cell growth	BP	0.0393942	3	9	1230	13804	3	CF48227.139,CF48227.140,CF15477.29
GO:0019838	growth factor binding	MF	0.0393942	3	9	1230	13804	4	CF48227.139,CF48227.140,CF15477.29
GO:0015928	fucosidase activity	MF	0.0393942	3	9	1230	13804	6	CF62597.4,CF63879.6,CF63879.7
GO:0030532	small nuclear ribonucleoprotein complex	CC	0.0421437	2	4	1230	13804	4	CF17725.16,CF62307.10
GO:0007126	meiotic nuclear division	BP	0.0421437	2	4	1230	13804	4	CF20223.9,CF41405.17
GO:0007127	meiosis I	BP	0.0421437	2	4	1230	13804	5	CF20223.9,CF41405.17
GO:0048610	cellular process involved in reproduction	BP	0.0421437	2	4	1230	13804	3	CF20223.9,CF41405.17
GO:0051321	meiotic cell cycle	BP	0.0421437	2	4	1230	13804	3	CF20223.9,CF41405.17
GO:0031967	organelle envelope	CC	0.0463313	9	52	1230	13804	4	CF61295.10,CF41405.41,CF63471.24,CF63365.8,CF9441.7,CF42781.26,CF2555.9,CF28539.13,CF8291.13
GO:0031975	envelope	CC	0.0463313	9	52	1230	13804	3	CF61295.10,CF41405.41,CF63471.24,CF63365.8,CF9441.7,CF42781.26,CF2555.9,CF28539.13,CF8291.13
GO:0005743	mitochondrial inner membrane	CC	0.0484489	5	23	1230	13804	5	CF61295.10,CF63471.24,CF63365.8,CF2555.9,CF8291.13
GO:0009975	cyclase activity	MF	0.0484489	5	23	1230	13804	3	CF52675.33,CF25859.14,CF65015.8,CF36001.44,CF53113.20
GO:0006164	purine nucleotide biosynthetic process	BP	0.050007	9	53	1230	13804	7	CF52675.33,CF723189.1,CF25859.14,CF65015.8,CF24507.4,CF2555.9,CF35719.5,CF36001.44,CF55943.18
GO:0009253	peptidoglycan catabolic process	BP	0.052635	3	10	1230	13804	8	CF55413.1,CF63407.4,CF63407.2
GO:0006027	glycosaminoglycan catabolic process	BP	0.052635	3	10	1230	13804	7	CF55413.1,CF63407.4,CF63407.2
GO:0035091	phosphatidylinositol binding	MF	0.0528446	6	31	1230	13804	5	CF52787.18,CF57427.80,CF721483.1,CF41405.12,CF41971.3,CF5673.4
GO:0042981	regulation of apoptotic process	BP	0.0540299	13	84	1230	13804	6	CF12119.3,CF20733.1,CF6209.2,CF21411.20,CF61475.3,CF43559.7,CF61119.2,CF12119.2,CF60265.4,CF64101.6,CF64101.7,CF726481.1,CF8357.24
GO:0010941	regulation of cell death	BP	0.0540299	13	84	1230	13804	4	CF12119.3,CF20733.1,CF6209.2,CF21411.20,CF61475.3,CF43559.7,CF61119.2,CF12119.2,CF60265.4,CF64101.6,CF64101.7,CF726481.1,CF8357.24
GO:0043067	regulation of programmed cell death	BP	0.0540299	13	84	1230	13804	5	CF12119.3,CF20733.1,CF6209.2,CF21411.20,CF61475.3,CF43559.7,CF61119.2,CF12119.2,CF60265.4,CF64101.6,CF64101.7,CF726481.1,CF8357.24
GO:1990234	transferase complex	CC	0.0547645	8	44	1230	13804	5	CF40617.34,CF57227.1,CF61513.30,CF63879.8,CF34951.17,CF25473.17,CF50279.7,CF64377.42
GO:0019205	nucleobase-containing compound kinase activity	MF	0.056879	5	24	1230	13804	6	CF723189.1,CF64553.11,CF26237.43,CF24507.4,CF6209.17
GO:0015035	protein disulfide oxidoreductase activity	MF	0.056879	5	24	1230	13804	6	CF51069.2,CF64369.1,CF5663.4,CF12123.7,CF34531.27
GO:0016811	hydrolase activity, acting on carbon-nitrogen (but not peptide) bonds, in linear amides	MF	0.056879	5	24	1230	13804	5	CF55413.1,CF63407.4,CF63407.2,CF54885.3,CF58903.1
GO:0006518	peptide metabolic process	BP	0.056879	5	24	1230	13804	5	CF18255.23,CF63531.6,CF231.47,CF52675.79,CF61329.87
GO:0015036	disulfide oxidoreductase activity	MF	0.056879	5	24	1230	13804	5	CF51069.2,CF64369.1,CF5663.4,CF12123.7,CF34531.27
GO:0005764	lysosome	CC	0.0661388	2	5	1230	13804	7	CF9023.1,CF64819.7
GO:0004576	oligosaccharyl transferase activity	MF	0.0661388	2	5	1230	13804	6	CF34951.17,CF62377.8
GO:0000003	reproduction	BP	0.0661388	2	5	1230	13804	2	CF20223.9,CF41405.17
GO:0005057	receptor signaling protein activity	MF	0.0677137	3	11	1230	13804	4	CF11121.6,CF5673.14,CF60899.32.1
GO:1902554	serine/threonine protein kinase complex	CC	0.0677137	3	11	1230	13804	6	CF40617.34,CF61513.30,CF50279.7
GO:0000270	peptidoglycan metabolic process	BP	0.0677137	3	11	1230	13804	7	CF55413.1,CF63407.4,CF63407.2
GO:0033013	tetrapyrrole metabolic process	BP	0.0677137	3	11	1230	13804	5	CF51277.13,CF57753.4,CF59855.5
GO:0006575	cellular modified amino acid metabolic process	BP	0.0684371	6	33	1230	13804	5	CF18255.23,CF63531.6,CF12647.9,CF231.47,CF52675.79,CF61329.87
GO:0015630	microtubule cytoskeleton	CC	0.0762353	21	159	1230	13804	6	CF8357.21,CF726511.1,CF1925.27,CF40853.24,CF63699.25,CF63279.5,CF64797.2,CF64809.1,CF51643.2,CF28131.12,CF37507.22,CF41971.3,CF42195.13,CF42195.8,CF53331.11,CF55215.7,CF58943.1,CF61191.30,CF63945.1,CF64551.3,CF718491.1
GO:0009152	purine ribonucleotide biosynthetic process	BP	0.0765093	8	49	1230	13804	8	CF52675.33,CF723189.1,CF25859.14,CF65015.8,CF24507.4,CF2555.9,CF35719.5,CF36001.44
GO:0004383	guanylate cyclase activity	MF	0.0826953	4	19	1230	13804	4	CF52675.33,CF25859.14,CF65015.8,CF36001.44
GO:0006182	cGMP biosynthetic process	BP	0.0826953	4	19	1230	13804	9	CF52675.33,CF25859.14,CF65015.8,CF36001.44
GO:0046068	cGMP metabolic process	BP	0.0826953	4	19	1230	13804	8	CF52675.33,CF25859.14,CF65015.8,CF36001.44
GO:0052652	cyclic purine nucleotide metabolic process	BP	0.0826953	4	19	1230	13804	8	CF52675.33,CF25859.14,CF65015.8,CF36001.44
GO:0006289	nucleotide-excision repair	BP	0.0845038	3	12	1230	13804	5	CF40617.34,CF61513.30,CF50279.7
GO:0006839	mitochondrial transport	BP	0.0845038	3	12	1230	13804	5	CF63365.8,CF42781.26,CF8291.13
GO:0005740	mitochondrial envelope	CC	0.0847076	7	40	1230	13804	5	CF61295.10,CF41405.41,CF63471.24,CF63365.8,CF42781.26,CF2555.9,CF8291.13
GO:0003777	microtubule motor activity	MF	0.085326	12	80	1230	13804	9	CF726511.1,CF40853.24,CF63699.25,CF63279.5,CF64797.2,CF51643.2,CF28221.1,CF37507.22,CF41971.3,CF58943.1,CF59079.32,CF718491.1
GO:0006516	glycoprotein catabolic process	BP	0.0891046	1	1	1230	13804	6	CF56669.29
GO:0004408	holocytochrome-c synthase activity	MF	0.0891046	1	1	1230	13804	5	CF52377.48
GO:0004418	hydroxymethylbilane synthase activity	MF	0.0891046	1	1	1230	13804	5	CF51277.13
GO:0019008	molybdopterin synthase complex	CC	0.0891046	1	1	1230	13804	3	CF55943.41
GO:0001614	purinergic nucleotide receptor activity	MF	0.0891046	1	1	1230	13804	6	CF41425.5
GO:0019700	organic phosphonate catabolic process	BP	0.0891046	1	1	1230	13804	6	CF55943.2
GO:0047304	2-aminoethylphosphonate-pyruvate transaminase activity	MF	0.0891046	1	1	1230	13804	6	CF55943.2
GO:0033557	Slx1-Slx4 complex	CC	0.0891046	1	1	1230	13804	4	CF59679.9
GO:0008250	oligosaccharyltransferase complex	CC	0.0891046	1	1	1230	13804	3	CF34951.17
GO:0004326	tetrahydrofolylpolyglutamate synthase activity	MF	0.0891046	1	1	1230	13804	6	CF12647.9
GO:0005639	integral component of nuclear inner membrane	CC	0.0891046	1	1	1230	13804	4	CF9441.7
GO:0005003	ephrin receptor activity	MF	0.0891046	1	1	1230	13804	7	CF44479.11
GO:0007023	post-chaperonin tubulin folding pathway	BP	0.0891046	1	1	1230	13804	6	CF12495.2
GO:0010923	negative regulation of phosphatase activity	BP	0.0891046	1	1	1230	13804	7	CF13457.4
GO:0019902	phosphatase binding	MF	0.0891046	1	1	1230	13804	5	CF13457.4
GO:0008073	ornithine decarboxylase inhibitor activity	MF	0.0891046	1	1	1230	13804	4	CF15571.1
GO:0010309	acireductone dioxygenase [iron(II)-requiring] activity	MF	0.0891046	1	1	1230	13804	6	CF17615.23
GO:0000795	synaptonemal complex	CC	0.0891046	1	1	1230	13804	6	CF20223.9
GO:0007130	synaptonemal complex assembly	BP	0.0891046	1	1	1230	13804	5	CF20223.9
GO:0032947	protein complex scaffold	MF	0.0891046	1	1	1230	13804	3	CF20733.50
GO:0006002	fructose 6-phosphate metabolic process	BP	0.0891046	1	1	1230	13804	5	CF25473.17
GO:0005638	lamin filament	CC	0.0891046	1	1	1230	13804	5	CF28539.13
GO:0004056	argininosuccinate lyase activity	MF	0.0891046	1	1	1230	13804	6	CF33565.21
GO:0042450	arginine biosynthetic process via ornithine	BP	0.0891046	1	1	1230	13804	7	CF33565.21
GO:0043461	proton-transporting ATP synthase complex assembly	BP	0.0891046	1	1	1230	13804	6	CF34531.96
GO:0000045	autophagic vacuole assembly	BP	0.0891046	1	1	1230	13804	5	CF42269.1
GO:0005956	protein kinase CK2 complex	CC	0.0891046	1	1	1230	13804	4	CF44307.4.1
GO:0047396	glycosylphosphatidylinositol diacylglycerol-lyase activity	MF	0.0891046	1	1	1230	13804	4	CF53113.20
GO:0004168	dolichol kinase activity	MF	0.0891046	1	1	1230	13804	6	CF53609.4
GO:0043048	dolichyl monophosphate biosynthetic process	BP	0.0891046	1	1	1230	13804	6	CF53609.4
GO:0008418	protein-N-terminal asparagine amidohydrolase activity	MF	0.0891046	1	1	1230	13804	6	CF54885.3
GO:0004019	adenylosuccinate synthase activity	MF	0.0891046	1	1	1230	13804	5	CF55943.18
GO:0031491	nucleosome binding	MF	0.0891046	1	1	1230	13804	4	CF57047.39
GO:0004514	nicotinate-nucleotide diphosphorylase (carboxylating) activity	MF	0.0891046	1	1	1230	13804	6	CF59847.24
GO:0004655	porphobilinogen synthase activity	MF	0.0891046	1	1	1230	13804	6	CF59855.5
GO:0005685	U1 snRNP	CC	0.0891046	1	1	1230	13804	5	CF62307.10
GO:0032777	Piccolo NuA4 histone acetyltransferase complex	CC	0.0891046	1	1	1230	13804	9	CF64377.42
GO:0050080	malonyl-CoA decarboxylase activity	MF	0.0891046	1	1	1230	13804	6	CF64559.49
GO:0016502	nucleotide receptor activity	MF	0.0891046	1	1	1230	13804	5	CF41425.5
GO:0035586	purinergic receptor activity	MF	0.0891046	1	1	1230	13804	5	CF41425.5
GO:0019634	organic phosphonate metabolic process	BP	0.0891046	1	1	1230	13804	5	CF55943.2
GO:0031229	intrinsic component of nuclear inner membrane	CC	0.0891046	1	1	1230	13804	4	CF9441.7
GO:0044453	nuclear membrane part	CC	0.0891046	1	1	1230	13804	3	CF9441.7
GO:0042979	ornithine decarboxylase regulator activity	MF	0.0891046	1	1	1230	13804	3	CF15571.1
GO:0070193	synaptonemal complex organization	BP	0.0891046	1	1	1230	13804	5	CF20223.9
GO:0005652	nuclear lamina	CC	0.0891046	1	1	1230	13804	5	CF28539.13
GO:0034399	nuclear periphery	CC	0.0891046	1	1	1230	13804	5	CF28539.13
GO:0006591	ornithine metabolic process	BP	0.0891046	1	1	1230	13804	6	CF33565.21
GO:0070071	proton-transporting two-sector ATPase complex assembly	BP	0.0891046	1	1	1230	13804	7	CF34531.96
GO:0070272	proton-transporting ATP synthase complex biogenesis	BP	0.0891046	1	1	1230	13804	5	CF34531.96
GO:0009267	cellular response to starvation	BP	0.0891046	1	1	1230	13804	5	CF42269.1
GO:0009991	response to extracellular stimulus	BP	0.0891046	1	1	1230	13804	4	CF42269.1
GO:0016236	macroautophagy	BP	0.0891046	1	1	1230	13804	5	CF42269.1
GO:0031667	response to nutrient levels	BP	0.0891046	1	1	1230	13804	5	CF42269.1
GO:0031668	cellular response to extracellular stimulus	BP	0.0891046	1	1	1230	13804	4	CF42269.1
GO:0031669	cellular response to nutrient levels	BP	0.0891046	1	1	1230	13804	5	CF42269.1
GO:0042594	response to starvation	BP	0.0891046	1	1	1230	13804	4	CF42269.1
GO:0071496	cellular response to external stimulus	BP	0.0891046	1	1	1230	13804	4	CF42269.1
GO:0005525	GTP binding	MF	0.0930833	39	335	1230	13804	6	CF24983.7,CF60899.26,CF721799.1,CF48227.109,CF6641.1,CF8357.21,CF1553.24,CF24983.9,CF41119.28,CF41405.41,CF24983.10,CF27667.8,CF15311.6,CF35757.1,CF63639.1,CF41119.27,CF15511.2,CF41405.49,CF57527.15,CF64113.2,CF14045.2,CF14065.20,CF27667.7,CF42195.13,CF42195.8,CF44735.16,CF49289.14,CF49983.25,CF55215.7,CF55943.18,CF56167.10,CF5663.26,CF57325.4,CF61191.30,CF61253.48,CF61267.2,CF63945.1,CF64425.1,C…
GO:0032561	guanyl ribonucleotide binding	MF	0.0930833	39	335	1230	13804	6	CF24983.7,CF60899.26,CF721799.1,CF48227.109,CF6641.1,CF8357.21,CF1553.24,CF24983.9,CF41119.28,CF41405.41,CF24983.10,CF27667.8,CF15311.6,CF35757.1,CF63639.1,CF41119.27,CF15511.2,CF41405.49,CF57527.15,CF64113.2,CF14045.2,CF14065.20,CF27667.7,CF42195.13,CF42195.8,CF44735.16,CF49289.14,CF49983.25,CF55215.7,CF55943.18,CF56167.10,CF5663.26,CF57325.4,CF61191.30,CF61253.48,CF61267.2,CF63945.1,CF64425.1,C…
GO:0042246	tissue regeneration	BP	0.0934636	2	6	1230	13804	4	CF34649.28,CF64377.1
GO:0043531	ADP binding	MF	0.0934636	2	6	1230	13804	5	CF33159.3,CF61119.2
GO:0004047	aminomethyltransferase activity	MF	0.0934636	2	6	1230	13804	6	CF22657.25,CF64233.4
GO:0031099	regeneration	BP	0.0934636	2	6	1230	13804	4	CF34649.28,CF64377.1
GO:0000323	lytic vacuole	CC	0.0934636	2	6	1230	13804	6	CF9023.1,CF64819.7
GO:0016840	carbon-nitrogen lyase activity	MF	0.0934636	2	6	1230	13804	4	CF16525.13,CF33565.21
GO:0016755	transferase activity, transferring amino-acyl groups	MF	0.0964084	4	20	1230	13804	5	CF231.47,CF52675.79,CF55869.10,CF61329.87
GO:0000151	ubiquitin ligase complex	CC	0.0983697	5	28	1230	13804	4	CF10839.9,CF62981.3,CF54581.1,CF24153.1,CF64961.24
GO:0006213	pyrimidine nucleoside metabolic process	BP	0.102859	3	13	1230	13804	6	CF62487.16,CF723189.1,CF24507.4
GO:0008021	synaptic vesicle	CC	0.102859	3	13	1230	13804	3	CF14631.8,CF27357.7,CF41509.18
GO:0019001	guanyl nucleotide binding	MF	0.105147	39	338	1230	13804	6	CF24983.7,CF60899.26,CF721799.1,CF48227.109,CF6641.1,CF8357.21,CF1553.24,CF24983.9,CF41119.28,CF41405.41,CF24983.10,CF27667.8,CF15311.6,CF35757.1,CF63639.1,CF41119.27,CF15511.2,CF41405.49,CF57527.15,CF64113.2,CF14045.2,CF14065.20,CF27667.7,CF42195.13,CF42195.8,CF44735.16,CF49289.14,CF49983.25,CF55215.7,CF55943.18,CF56167.10,CF5663.26,CF57325.4,CF61191.30,CF61253.48,CF61267.2,CF63945.1,CF64425.1,C…
GO:1902494	catalytic complex	CC	0.105676	16	118	1230	13804	4	CF10839.9,CF40617.34,CF62981.3,CF726511.1,CF57227.1,CF61513.30,CF54581.1,CF63699.25,CF63879.8,CF34951.17,CF64797.2,CF24153.1,CF25473.17,CF50279.7,CF64377.42,CF64961.24
GO:0019028	viral capsid	CC	0.111106	4	21	1230	13804	3	CF64279.82,CF11535.23,CF1989.57,CF60415.17
GO:0019012	virion	CC	0.111106	4	21	1230	13804	2	CF64279.82,CF11535.23,CF1989.57,CF60415.17
GO:0044423	virion part	CC	0.111106	4	21	1230	13804	2	CF64279.82,CF11535.23,CF1989.57,CF60415.17
GO:0007018	microtubule-based movement	BP	0.112719	12	83	1230	13804	5	CF726511.1,CF40853.24,CF63699.25,CF63279.5,CF64797.2,CF51643.2,CF28221.1,CF37507.22,CF41971.3,CF58943.1,CF59079.32,CF718491.1
GO:0016667	oxidoreductase activity, acting on a sulfur group of donors	MF	0.118836	6	34	1230	13804	4	CF58153.28,CF51069.2,CF64369.1,CF5663.4,CF12123.7,CF34531.27
GO:0017038	protein import	BP	0.122622	3	14	1230	13804	4	CF63365.8,CF21879.7,CF26513.18
GO:0030246	carbohydrate binding	MF	0.122921	39	342	1230	13804	3	CF19717.11,CF42417.16,CF53859.1,CF64279.178,CF27465.22,CF64711.2,CF64279.193,CF1959.21,CF64279.210,CF41779.6,CF64279.194,CF64527.11,CF53111.98,CF59125.3,CF54043.2,CF27287.3,CF18255.1,CF27219.20,CF57359.1,CF53111.19,CF29423.11,CF385.4,CF55531.35,CF15027.84,CF15311.7,CF18255.16,CF27219.2,CF27281.4,CF33565.57,CF34977.3,CF35719.1,CF46507.2,CF48295.12,CF52065.1_CF52065.2,CF55807.3,CF57359.2,CF58095.9,…
GO:0031177	phosphopantetheine binding	MF	0.123335	2	7	1230	13804	4	CF2061.3,CF39107.2
GO:0033014	tetrapyrrole biosynthetic process	BP	0.123335	2	7	1230	13804	6	CF51277.13,CF59855.5
GO:0004077	biotin-[acetyl-CoA-carboxylase] ligase activity	MF	0.123335	2	7	1230	13804	6	CF61185.36,CF61185.35
GO:0006108	malate metabolic process	BP	0.123335	2	7	1230	13804	8	CF20733.47,CF18115.8
GO:0016615	malate dehydrogenase activity	MF	0.123335	2	7	1230	13804	5	CF20733.47,CF18115.8
GO:0009888	tissue development	BP	0.123335	2	7	1230	13804	4	CF34649.28,CF64377.1
GO:0048589	developmental growth	BP	0.123335	2	7	1230	13804	3	CF34649.28,CF64377.1
GO:0006626	protein targeting to mitochondrion	BP	0.123335	2	7	1230	13804	5	CF63365.8,CF8291.13
GO:0070585	protein localization to mitochondrion	BP	0.123335	2	7	1230	13804	7	CF63365.8,CF8291.13
GO:0072655	establishment of protein localization to mitochondrion	BP	0.123335	2	7	1230	13804	5	CF63365.8,CF8291.13
GO:0018271	biotin-protein ligase activity	MF	0.123335	2	7	1230	13804	5	CF61185.36,CF61185.35
GO:0072522	purine-containing compound biosynthetic process	BP	0.123827	9	58	1230	13804	6	CF52675.33,CF723189.1,CF25859.14,CF65015.8,CF24507.4,CF2555.9,CF35719.5,CF36001.44,CF55943.18
GO:0007017	microtubule-based process	BP	0.124617	21	167	1230	13804	4	CF8357.21,CF726511.1,CF1925.27,CF40853.24,CF63699.25,CF63279.5,CF64797.2,CF51643.2,CF28131.12,CF28221.1,CF37507.22,CF41971.3,CF42195.13,CF42195.8,CF55215.7,CF58943.1,CF59079.32,CF61191.30,CF63945.1,CF64551.3,CF718491.1
GO:0072527	pyrimidine-containing compound metabolic process	BP	0.126729	4	22	1230	13804	5	CF62487.16,CF723189.1,CF24507.4,CF28647.3
GO:0042398	cellular modified amino acid biosynthetic process	BP	0.126729	4	22	1230	13804	6	CF18255.23,CF63531.6,CF12647.9,CF61329.87
GO:0003774	motor activity	MF	0.13349	14	103	1230	13804	8	CF726511.1,CF40853.24,CF63699.25,CF63279.5,CF17419.1,CF64797.2,CF51643.2,CF15027.101,CF28221.1,CF37507.22,CF41971.3,CF58943.1,CF59079.32,CF718491.1
GO:0044430	cytoskeletal part	CC	0.134182	24	197	1230	13804	4	CF8357.21,CF726511.1,CF1925.27,CF40853.24,CF63699.25,CF63279.5,CF17419.1,CF64797.2,CF64809.1,CF51643.2,CF15027.101,CF28131.12,CF28539.13,CF37507.22,CF41971.3,CF42195.13,CF42195.8,CF53331.11,CF55215.7,CF58943.1,CF61191.30,CF63945.1,CF64551.3,CF718491.1
GO:0009260	ribonucleotide biosynthetic process	BP	0.134967	8	52	1230	13804	7	CF52675.33,CF723189.1,CF25859.14,CF65015.8,CF24507.4,CF2555.9,CF35719.5,CF36001.44
GO:0046390	ribose phosphate biosynthetic process	BP	0.134967	8	52	1230	13804	6	CF52675.33,CF723189.1,CF25859.14,CF65015.8,CF24507.4,CF2555.9,CF35719.5,CF36001.44
GO:0017111	nucleoside-triphosphatase activity	MF	0.139075	66	620	1230	13804	7	CF24983.7,CF721799.1,CF48227.109,CF8357.21,CF1553.24,CF24983.9,CF40617.34,CF30013.4,CF726511.1,CF10839.4,CF40853.24,CF41119.28,CF41405.41,CF24983.10,CF12931.22,CF27667.8,CF48227.29,CF63699.25,CF64813.29,CF12851.26,CF32765.5,CF63279.5,CF8723.17,CF17795.29,CF39863.1,CF12931.2,CF17419.1,CF32099.29,CF35757.1,CF41119.27,CF64797.2,CF8723.34,CF34957.1,CF43735.3,CF51643.2,CF15027.101,CF62123.10,CF14045.2…
GO:0006221	pyrimidine nucleotide biosynthetic process	BP	0.143628	3	15	1230	13804	7	CF723189.1,CF24507.4,CF28647.3
GO:0051536	iron-sulfur cluster binding	MF	0.146416	6	38	1230	13804	4	CF30013.4,CF55943.41,CF48227.80,CF3743.64,CF42345.2,CF31569.3
GO:0051540	metal cluster binding	MF	0.146416	6	38	1230	13804	3	CF30013.4,CF55943.41,CF48227.80,CF3743.64,CF42345.2,CF31569.3
GO:0004550	nucleoside diphosphate kinase activity	MF	0.155083	2	8	1230	13804	6	CF723189.1,CF24507.4
GO:0006165	nucleoside diphosphate phosphorylation	BP	0.155083	2	8	1230	13804	7	CF723189.1,CF24507.4
GO:0006183	GTP biosynthetic process	BP	0.155083	2	8	1230	13804	9	CF723189.1,CF24507.4
GO:0006228	UTP biosynthetic process	BP	0.155083	2	8	1230	13804	9	CF723189.1,CF24507.4
GO:0006241	CTP biosynthetic process	BP	0.155083	2	8	1230	13804	9	CF723189.1,CF24507.4
GO:0004435	phosphatidylinositol phospholipase C activity	MF	0.155083	2	8	1230	13804	8	CF48227.2,CF28385.24
GO:0007169	transmembrane receptor protein tyrosine kinase signaling pathway	BP	0.155083	2	8	1230	13804	7	CF44479.11,CF3743.64
GO:0004714	transmembrane receptor protein tyrosine kinase activity	MF	0.155083	2	8	1230	13804	6	CF44479.11,CF3743.64
GO:0006665	sphingolipid metabolic process	BP	0.155083	2	8	1230	13804	5	CF42039.10,CF64819.7
GO:0001522	pseudouridine synthesis	BP	0.155083	2	8	1230	13804	7	CF39551.51,CF41405.13
GO:0042060	wound healing	BP	0.155083	2	8	1230	13804	5	CF34649.28,CF64377.1
GO:0005773	vacuole	CC	0.155083	2	8	1230	13804	5	CF9023.1,CF64819.7
GO:0072341	modified amino acid binding	MF	0.155083	2	8	1230	13804	7	CF2061.3,CF39107.2
GO:0046939	nucleotide phosphorylation	BP	0.155083	2	8	1230	13804	7	CF723189.1,CF24507.4
GO:0009148	pyrimidine nucleoside triphosphate biosynthetic process	BP	0.155083	2	8	1230	13804	7	CF723189.1,CF24507.4
GO:0009208	pyrimidine ribonucleoside triphosphate metabolic process	BP	0.155083	2	8	1230	13804	8	CF723189.1,CF24507.4
GO:0009209	pyrimidine ribonucleoside triphosphate biosynthetic process	BP	0.155083	2	8	1230	13804	8	CF723189.1,CF24507.4
GO:0046051	UTP metabolic process	BP	0.155083	2	8	1230	13804	8	CF723189.1,CF24507.4
GO:0046036	CTP metabolic process	BP	0.155083	2	8	1230	13804	8	CF723189.1,CF24507.4
GO:0004629	phospholipase C activity	MF	0.155083	2	8	1230	13804	7	CF48227.2,CF28385.24
GO:0004197	cysteine-type endopeptidase activity	MF	0.155639	10	69	1230	13804	7	CF725501.1,CF49397.1,CF6209.18,CF20733.1,CF32057.1,CF61475.3,CF12119.2,CF17509.2,CF64101.6,CF64101.7
GO:0008158	hedgehog receptor activity	MF	0.160475	4	24	1230	13804	5	CF61125.1,CF39107.3,CF39107.1,CF59003.11
GO:0043604	amide biosynthetic process	BP	0.165708	3	16	1230	13804	6	CF18255.23,CF63531.6,CF61329.87
GO:0006220	pyrimidine nucleotide metabolic process	BP	0.165708	3	16	1230	13804	6	CF723189.1,CF24507.4,CF28647.3
GO:0030136	clathrin-coated vesicle	CC	0.165708	3	16	1230	13804	7	CF14631.8,CF27357.7,CF41509.18
GO:0016818	hydrolase activity, acting on acid anhydrides, in phosphorus-containing anhydrides	MF	0.167013	66	627	1230	13804	5	CF24983.7,CF721799.1,CF48227.109,CF8357.21,CF1553.24,CF24983.9,CF40617.34,CF30013.4,CF726511.1,CF10839.4,CF40853.24,CF41119.28,CF41405.41,CF24983.10,CF12931.22,CF27667.8,CF48227.29,CF63699.25,CF64813.29,CF12851.26,CF32765.5,CF63279.5,CF8723.17,CF17795.29,CF39863.1,CF12931.2,CF17419.1,CF32099.29,CF35757.1,CF41119.27,CF64797.2,CF8723.34,CF34957.1,CF43735.3,CF51643.2,CF15027.101,CF62123.10,CF14045.2…
GO:0016462	pyrophosphatase activity	MF	0.167013	66	627	1230	13804	6	CF24983.7,CF721799.1,CF48227.109,CF8357.21,CF1553.24,CF24983.9,CF40617.34,CF30013.4,CF726511.1,CF10839.4,CF40853.24,CF41119.28,CF41405.41,CF24983.10,CF12931.22,CF27667.8,CF48227.29,CF63699.25,CF64813.29,CF12851.26,CF32765.5,CF63279.5,CF8723.17,CF17795.29,CF39863.1,CF12931.2,CF17419.1,CF32099.29,CF35757.1,CF41119.27,CF64797.2,CF8723.34,CF34957.1,CF43735.3,CF51643.2,CF15027.101,CF62123.10,CF14045.2…
GO:0016844	strictosidine synthase activity	MF	0.170275	1	2	1230	13804	6	CF16525.13
GO:0033743	peptide-methionine (R)-S-oxide reductase activity	MF	0.170275	1	2	1230	13804	6	CF58153.28
GO:0004363	glutathione synthase activity	MF	0.170275	1	2	1230	13804	6	CF18255.23
GO:0000124	SAGA complex	CC	0.170275	1	2	1230	13804	7	CF57227.1
GO:0017108	5'-flap endonuclease activity	MF	0.170275	1	2	1230	13804	9	CF59679.9
GO:0004416	hydroxyacylglutathione hydrolase activity	MF	0.170275	1	2	1230	13804	6	CF63531.6
GO:0005666	DNA-directed RNA polymerase III complex	CC	0.170275	1	2	1230	13804	6	CF63879.8
GO:0006383	transcription from RNA polymerase III promoter	BP	0.170275	1	2	1230	13804	7	CF63879.8
GO:0006122	mitochondrial electron transport, ubiquinol to cytochrome c	BP	0.170275	1	2	1230	13804	6	CF725165.1
GO:0004849	uridine kinase activity	MF	0.170275	1	2	1230	13804	8	CF26237.43
GO:0018279	protein N-linked glycosylation via asparagine	BP	0.170275	1	2	1230	13804	6	CF34951.17
GO:0043066	negative regulation of apoptotic process	BP	0.170275	1	2	1230	13804	6	CF6209.2
GO:0004366	glycerol-3-phosphate O-acyltransferase activity	MF	0.170275	1	2	1230	13804	7	CF20345.22
GO:0030150	protein import into mitochondrial matrix	BP	0.170275	1	2	1230	13804	6	CF63365.8
GO:0004827	proline-tRNA ligase activity	MF	0.170275	1	2	1230	13804	7	CF42789.1
GO:0006433	prolyl-tRNA aminoacylation	BP	0.170275	1	2	1230	13804	8	CF42789.1
GO:0050290	sphingomyelin phosphodiesterase D activity	MF	0.170275	1	2	1230	13804	7	CF7777.19
GO:0043395	heparan sulfate proteoglycan binding	MF	0.170275	1	2	1230	13804	4	CF15027.51
GO:0047372	acylglycerol lipase activity	MF	0.170275	1	2	1230	13804	6	CF16525.23
GO:0003872	6-phosphofructokinase activity	MF	0.170275	1	2	1230	13804	7	CF25473.17
GO:0005945	6-phosphofructokinase complex	CC	0.170275	1	2	1230	13804	6	CF25473.17
GO:0004799	thymidylate synthase activity	MF	0.170275	1	2	1230	13804	7	CF28647.3
GO:0006231	dTMP biosynthetic process	BP	0.170275	1	2	1230	13804	9	CF28647.3
GO:0004594	pantothenate kinase activity	MF	0.170275	1	2	1230	13804	6	CF35719.5
GO:0007140	male meiosis	BP	0.170275	1	2	1230	13804	5	CF41405.17
GO:0010569	regulation of double-strand break repair via homologous recombination	BP	0.170275	1	2	1230	13804	7	CF41405.17
GO:0003729	mRNA binding	MF	0.170275	1	2	1230	13804	7	CF43099.5
GO:0003918	DNA topoisomerase type II (ATP-hydrolyzing) activity	MF	0.170275	1	2	1230	13804	6	CF47297.41
GO:0005523	tropomyosin binding	MF	0.170275	1	2	1230	13804	5	CF52131.6
GO:0043044	ATP-dependent chromatin remodeling	BP	0.170275	1	2	1230	13804	8	CF57047.39
GO:0015996	chlorophyll catabolic process	BP	0.170275	1	2	1230	13804	4	CF57753.4
GO:0047746	chlorophyllase activity	MF	0.170275	1	2	1230	13804	6	CF57753.4
GO:0000930	gamma-tubulin complex	CC	0.170275	1	2	1230	13804	4	CF61191.30
GO:0031122	cytoplasmic microtubule organization	BP	0.170275	1	2	1230	13804	6	CF61191.30
GO:0003839	gamma-glutamylcyclotransferase activity	MF	0.170275	1	2	1230	13804	6	CF61329.87
GO:0004703	G-protein coupled receptor kinase activity	MF	0.170275	1	2	1230	13804	8	CF61573.28
GO:0035267	NuA4 histone acetyltransferase complex	CC	0.170275	1	2	1230	13804	8	CF64377.42
GO:0004850	uridine phosphorylase activity	MF	0.170275	1	2	1230	13804	6	CF64873.8
GO:0003796	lysozyme activity	MF	0.170275	1	2	1230	13804	6	CF65023.3
GO:0006627	protein processing involved in protein targeting to mitochondrion	BP	0.170275	1	2	1230	13804	6	CF8291.13
GO:0042720	mitochondrial inner membrane peptidase complex	CC	0.170275	1	2	1230	13804	4	CF8291.13
GO:0016843	amine-lyase activity	MF	0.170275	1	2	1230	13804	5	CF16525.13
GO:0016846	carbon-sulfur lyase activity	MF	0.170275	1	2	1230	13804	4	CF52377.48
GO:0048256	flap endonuclease activity	MF	0.170275	1	2	1230	13804	8	CF59679.9
GO:0018196	peptidyl-asparagine modification	BP	0.170275	1	2	1230	13804	8	CF34951.17
GO:0043069	negative regulation of programmed cell death	BP	0.170275	1	2	1230	13804	5	CF6209.2
GO:0060548	negative regulation of cell death	BP	0.170275	1	2	1230	13804	4	CF6209.2
GO:0072668	tubulin complex biogenesis	BP	0.170275	1	2	1230	13804	5	CF12495.2
GO:0010921	regulation of phosphatase activity	BP	0.170275	1	2	1230	13804	6	CF13457.4
GO:0035303	regulation of dephosphorylation	BP	0.170275	1	2	1230	13804	7	CF13457.4
GO:0051346	negative regulation of hydrolase activity	BP	0.170275	1	2	1230	13804	6	CF13457.4
GO:0001948	glycoprotein binding	MF	0.170275	1	2	1230	13804	4	CF15027.51
GO:0043394	proteoglycan binding	MF	0.170275	1	2	1230	13804	5	CF15027.51
GO:0042083	5,10-methylenetetrahydrofolate-dependent methyltransferase activity	MF	0.170275	1	2	1230	13804	6	CF28647.3
GO:0009157	deoxyribonucleoside monophosphate biosynthetic process	BP	0.170275	1	2	1230	13804	7	CF28647.3
GO:0009176	pyrimidine deoxyribonucleoside monophosphate metabolic process	BP	0.170275	1	2	1230	13804	8	CF28647.3
GO:0009177	pyrimidine deoxyribonucleoside monophosphate biosynthetic process	BP	0.170275	1	2	1230	13804	8	CF28647.3
GO:0046073	dTMP metabolic process	BP	0.170275	1	2	1230	13804	8	CF28647.3
GO:0006525	arginine metabolic process	BP	0.170275	1	2	1230	13804	7	CF33565.21
GO:0006526	arginine biosynthetic process	BP	0.170275	1	2	1230	13804	8	CF33565.21
GO:0000018	regulation of DNA recombination	BP	0.170275	1	2	1230	13804	6	CF41405.17
GO:2000779	regulation of double-strand break repair	BP	0.170275	1	2	1230	13804	6	CF41405.17
GO:0007033	vacuole organization	BP	0.170275	1	2	1230	13804	4	CF42269.1
GO:0044822	poly(A) RNA binding	MF	0.170275	1	2	1230	13804	6	CF43099.5
GO:0061505	DNA topoisomerase II activity	MF	0.170275	1	2	1230	13804	5	CF47297.41
GO:0006787	porphyrin-containing compound catabolic process	BP	0.170275	1	2	1230	13804	6	CF57753.4
GO:0015994	chlorophyll metabolic process	BP	0.170275	1	2	1230	13804	6	CF57753.4
GO:0033015	tetrapyrrole catabolic process	BP	0.170275	1	2	1230	13804	6	CF57753.4
GO:0046149	pigment catabolic process	BP	0.170275	1	2	1230	13804	5	CF57753.4
GO:0034982	mitochondrial protein processing	BP	0.170275	1	2	1230	13804	6	CF8291.13
GO:0006955	immune response	BP	0.177185	5	29	1230	13804	3	CF39875.17,CF39875.20,CF8151.4,CF39875.19,CF707651.1
GO:0003924	GTPase activity	MF	0.177249	23	193	1230	13804	8	CF24983.7,CF721799.1,CF48227.109,CF8357.21,CF1553.24,CF24983.9,CF41119.28,CF41405.41,CF24983.10,CF27667.8,CF35757.1,CF41119.27,CF14045.2,CF27667.7,CF42195.8,CF44735.16,CF55215.7,CF56167.10,CF5663.26,CF57325.4,CF61191.30,CF61267.2,CF64425.1
GO:0006928	cellular component movement	BP	0.182708	12	89	1230	13804	4	CF726511.1,CF40853.24,CF63699.25,CF63279.5,CF64797.2,CF51643.2,CF28221.1,CF37507.22,CF41971.3,CF58943.1,CF59079.32,CF718491.1
GO:0005856	cytoskeleton	CC	0.184029	28	243	1230	13804	5	CF8357.21,CF726511.1,CF1925.27,CF40853.24,CF63699.25,CF63279.5,CF17419.1,CF64797.2,CF20725.6,CF64809.1,CF51643.2,CF15027.101,CF28131.12,CF28539.13,CF37507.22,CF41167.7,CF41971.3,CF42195.13,CF42195.8,CF48227.61,CF52131.6,CF53331.11,CF55215.7,CF58943.1,CF61191.30,CF63945.1,CF64551.3,CF718491.1
GO:0006915	apoptotic process	BP	0.184203	15	117	1230	13804	6	CF12119.3,CF20733.1,CF35757.1,CF6209.2,CF21411.20,CF61475.3,CF43559.7,CF61119.2,CF12119.2,CF54097.4,CF60265.4,CF64101.6,CF64101.7,CF726481.1,CF8357.24
GO:0008219	cell death	BP	0.184203	15	117	1230	13804	4	CF12119.3,CF20733.1,CF35757.1,CF6209.2,CF21411.20,CF61475.3,CF43559.7,CF61119.2,CF12119.2,CF54097.4,CF60265.4,CF64101.6,CF64101.7,CF726481.1,CF8357.24
GO:0012501	programmed cell death	BP	0.184203	15	117	1230	13804	5	CF12119.3,CF20733.1,CF35757.1,CF6209.2,CF21411.20,CF61475.3,CF43559.7,CF61119.2,CF12119.2,CF54097.4,CF60265.4,CF64101.6,CF64101.7,CF726481.1,CF8357.24
GO:0016265	death	BP	0.184203	15	117	1230	13804	3	CF12119.3,CF20733.1,CF35757.1,CF6209.2,CF21411.20,CF61475.3,CF43559.7,CF61119.2,CF12119.2,CF54097.4,CF60265.4,CF64101.6,CF64101.7,CF726481.1,CF8357.24
GO:0006546	glycine catabolic process	BP	0.188137	2	9	1230	13804	8	CF22657.25,CF64233.4
GO:0003840	gamma-glutamyltransferase activity	MF	0.188137	2	9	1230	13804	6	CF231.47,CF52675.79
GO:0033218	amide binding	MF	0.188137	2	9	1230	13804	3	CF2061.3,CF39107.2
GO:0030030	cell projection organization	BP	0.188137	2	9	1230	13804	4	CF341.10,CF64809.1
GO:0000123	histone acetyltransferase complex	CC	0.188137	2	9	1230	13804	5	CF57227.1,CF64377.42
GO:0031248	protein acetyltransferase complex	CC	0.188137	2	9	1230	13804	4	CF57227.1,CF64377.42
GO:1902493	acetyltransferase complex	CC	0.188137	2	9	1230	13804	6	CF57227.1,CF64377.42
GO:1901070	guanosine-containing compound biosynthetic process	BP	0.188137	2	9	1230	13804	9	CF723189.1,CF24507.4
GO:0009147	pyrimidine nucleoside triphosphate metabolic process	BP	0.188137	2	9	1230	13804	7	CF723189.1,CF24507.4
GO:0044743	intracellular protein transmembrane import	BP	0.188137	2	9	1230	13804	5	CF63365.8,CF21879.7
GO:0009071	serine family amino acid catabolic process	BP	0.188137	2	9	1230	13804	7	CF22657.25,CF64233.4
GO:0030203	glycosaminoglycan metabolic process	BP	0.188697	3	17	1230	13804	6	CF55413.1,CF63407.4,CF63407.2
GO:0007155	cell adhesion	BP	0.191698	28	244	1230	13804	3	CF41137.2,CF27465.22,CF34649.28,CF37191.18,CF726669.1,CF9023.1,CF37191.19,CF62061.1,CF64923.3,CF723701.1,CF42613.3,CF63629.2,CF45303.18,CF63715.1,CF57011.45,CF64377.1,CF64873.3,CF20725.6,CF63629.1,CF37191.22,CF18255.16,CF21081.19,CF22095.26,CF22095.28,CF2515.1,CF36987.16,CF48227.61,CF63693.4
GO:0022610	biological adhesion	BP	0.191698	28	244	1230	13804	2	CF41137.2,CF27465.22,CF34649.28,CF37191.18,CF726669.1,CF9023.1,CF37191.19,CF62061.1,CF64923.3,CF723701.1,CF42613.3,CF63629.2,CF45303.18,CF63715.1,CF57011.45,CF64377.1,CF64873.3,CF20725.6,CF63629.1,CF37191.22,CF18255.16,CF21081.19,CF22095.26,CF22095.28,CF2515.1,CF36987.16,CF48227.61,CF63693.4
GO:0002376	immune system process	BP	0.192354	5	31	1230	13804	2	CF39875.17,CF39875.20,CF8151.4,CF39875.19,CF707651.1
GO:0044429	mitochondrial part	CC	0.195662	7	48	1230	13804	4	CF61295.10,CF41405.41,CF63471.24,CF63365.8,CF42781.26,CF2555.9,CF8291.13
GO:0016817	hydrolase activity, acting on acid anhydrides	MF	0.198595	66	634	1230	13804	4	CF24983.7,CF721799.1,CF48227.109,CF8357.21,CF1553.24,CF24983.9,CF40617.34,CF30013.4,CF726511.1,CF10839.4,CF40853.24,CF41119.28,CF41405.41,CF24983.10,CF12931.22,CF27667.8,CF48227.29,CF63699.25,CF64813.29,CF12851.26,CF32765.5,CF63279.5,CF8723.17,CF17795.29,CF39863.1,CF12931.2,CF17419.1,CF32099.29,CF35757.1,CF41119.27,CF64797.2,CF8723.34,CF34957.1,CF43735.3,CF51643.2,CF15027.101,CF62123.10,CF14045.2…
GO:0008234	cysteine-type peptidase activity	MF	0.210553	12	91	1230	13804	6	CF725501.1,CF49397.1,CF6209.18,CF20733.1,CF32057.1,CF61475.3,CF12119.2,CF17509.2,CF48227.94,CF64101.6,CF64101.7,CF65007.1
GO:0004553	hydrolase activity, hydrolyzing O-glycosyl compounds	MF	0.210935	18	148	1230	13804	5	CF42417.16,CF41779.6,CF62597.4,CF725009.1,CF42039.10,CF10271.30,CF15477.28,CF35899.6,CF46239.5,CF50739.1,CF51277.50,CF58949.2,CF62143.12,CF62393.29,CF63879.6,CF63879.7,CF65023.3,CF715425.1
GO:0072528	pyrimidine-containing compound biosynthetic process	BP	0.212432	3	18	1230	13804	6	CF723189.1,CF24507.4,CF28647.3
GO:0016311	dephosphorylation	BP	0.213962	14	110	1230	13804	6	CF718945.1,CF62061.1,CF21507.1,CF52589.1,CF18541.19,CF61639.31,CF48227.138,CF33047.15,CF13457.4,CF41167.7,CF45951.8,CF58059.28,CF61253.12,CF64279.52
GO:0005739	mitochondrion	CC	0.217266	10	73	1230	13804	5	CF61295.10,CF52377.48,CF41405.41,CF63471.24,CF35757.1,CF63365.8,CF42781.26,CF2555.9,CF49289.3,CF8291.13
GO:0005813	centrosome	CC	0.222013	2	10	1230	13804	5	CF64809.1,CF53331.11
GO:0019867	outer membrane	CC	0.222013	2	10	1230	13804	3	CF41405.41,CF64717.1
GO:0016597	amino acid binding	MF	0.222013	2	10	1230	13804	6	CF2061.3,CF39107.2
GO:0070925	organelle assembly	BP	0.222013	2	10	1230	13804	4	CF1925.27,CF42269.1
GO:0009132	nucleoside diphosphate metabolic process	BP	0.222013	2	10	1230	13804	6	CF723189.1,CF24507.4
GO:0065002	intracellular protein transmembrane transport	BP	0.222013	2	10	1230	13804	5	CF63365.8,CF21879.7
GO:0071806	protein transmembrane transport	BP	0.222013	2	10	1230	13804	5	CF63365.8,CF21879.7
GO:0051287	NAD binding	MF	0.223219	5	34	1230	13804	5	CF38113.5,CF493.26,CF20733.47,CF39551.51,CF51407.2
GO:0005874	microtubule	CC	0.224482	7	52	1230	13804	4	CF8357.21,CF42195.13,CF42195.8,CF55215.7,CF61191.30,CF63945.1,CF64551.3
GO:0005871	kinesin complex	CC	0.224482	7	52	1230	13804	5	CF40853.24,CF63279.5,CF51643.2,CF37507.22,CF41971.3,CF58943.1,CF718491.1
GO:0044428	nuclear part	CC	0.23336	15	121	1230	13804	4	CF40617.34,CF62981.3,CF57227.1,CF17725.16,CF61513.30,CF59679.9,CF63879.8,CF9441.7,CF20223.9,CF28539.13,CF50279.7,CF52139.6,CF53331.30,CF62307.10,CF64377.42
GO:0043623	cellular protein complex assembly	BP	0.235343	5	35	1230	13804	6	CF8357.21,CF34531.96,CF42195.8,CF55215.7,CF61191.30
GO:0005815	microtubule organizing center	CC	0.236758	3	19	1230	13804	5	CF64809.1,CF53331.11,CF61191.30
GO:0004663	Rab geranylgeranyltransferase activity	MF	0.244218	1	3	1230	13804	8	CF63929.11
GO:0008093	cytoskeletal adaptor activity	MF	0.244218	1	3	1230	13804	5	CF341.10
GO:0017124	SH3 domain binding	MF	0.244218	1	3	1230	13804	5	CF341.10
GO:0046847	filopodium assembly	BP	0.244218	1	3	1230	13804	6	CF341.10
GO:0008121	ubiquinol-cytochrome-c reductase activity	MF	0.244218	1	3	1230	13804	6	CF725165.1
GO:0004579	dolichyl-diphosphooligosaccharide-protein glycotransferase activity	MF	0.244218	1	3	1230	13804	7	CF34951.17
GO:0008053	mitochondrial fusion	BP	0.244218	1	3	1230	13804	5	CF35757.1
GO:0045296	cadherin binding	MF	0.244218	1	3	1230	13804	5	CF20725.6
GO:0004370	glycerol kinase activity	MF	0.244218	1	3	1230	13804	6	CF64633.15
GO:0008241	peptidyl-dipeptidase activity	MF	0.244218	1	3	1230	13804	7	CF46507.5
GO:0003917	DNA topoisomerase type I activity	MF	0.244218	1	3	1230	13804	5	CF47297.41
GO:0047961	glycine N-acyltransferase activity	MF	0.244218	1	3	1230	13804	7	CF49289.3
GO:0004869	cysteine-type endopeptidase inhibitor activity	MF	0.244218	1	3	1230	13804	6	CF60969.5
GO:0007020	microtubule nucleation	BP	0.244218	1	3	1230	13804	6	CF61191.30
GO:0000387	spliceosomal snRNP assembly	BP	0.244218	1	3	1230	13804	6	CF62307.10
GO:0004784	superoxide dismutase activity	MF	0.244218	1	3	1230	13804	3	CF62487.7
GO:0004013	adenosylhomocysteinase activity	MF	0.244218	1	3	1230	13804	6	CF7053.2
GO:0006730	one-carbon metabolic process	BP	0.244218	1	3	1230	13804	4	CF7053.2
GO:0004661	protein geranylgeranyltransferase activity	MF	0.244218	1	3	1230	13804	7	CF63929.11
GO:0070461	SAGA-type complex	CC	0.244218	1	3	1230	13804	6	CF57227.1
GO:0042775	mitochondrial ATP synthesis coupled electron transport	BP	0.244218	1	3	1230	13804	7	CF725165.1
GO:0016681	oxidoreductase activity, acting on diphenols and related substances as donors, cytochrome as acceptor	MF	0.244218	1	3	1230	13804	5	CF725165.1
GO:0050839	cell adhesion molecule binding	MF	0.244218	1	3	1230	13804	4	CF20725.6
GO:0043086	negative regulation of catalytic activity	BP	0.244218	1	3	1230	13804	5	CF13457.4
GO:0000794	condensed nuclear chromosome	CC	0.244218	1	3	1230	13804	6	CF20223.9
GO:0008443	phosphofructokinase activity	MF	0.244218	1	3	1230	13804	6	CF25473.17
GO:0009221	pyrimidine deoxyribonucleotide biosynthetic process	BP	0.244218	1	3	1230	13804	8	CF28647.3
GO:0009263	deoxyribonucleotide biosynthetic process	BP	0.244218	1	3	1230	13804	6	CF28647.3
GO:0009265	2'-deoxyribonucleotide biosynthetic process	BP	0.244218	1	3	1230	13804	7	CF28647.3
GO:0046385	deoxyribose phosphate biosynthetic process	BP	0.244218	1	3	1230	13804	6	CF28647.3
GO:0016842	amidine-lyase activity	MF	0.244218	1	3	1230	13804	5	CF33565.21
GO:0006282	regulation of DNA repair	BP	0.244218	1	3	1230	13804	5	CF41405.17
GO:2001020	regulation of response to DNA damage stimulus	BP	0.244218	1	3	1230	13804	5	CF41405.17
GO:0051187	cofactor catabolic process	BP	0.244218	1	3	1230	13804	5	CF57753.4
GO:0016721	oxidoreductase activity, acting on superoxide radicals as acceptor	MF	0.244218	1	3	1230	13804	4	CF62487.7
GO:0043189	H4/H2A histone acetyltransferase complex	CC	0.244218	1	3	1230	13804	7	CF64377.42
GO:1902562	H4 histone acetyltransferase complex	CC	0.244218	1	3	1230	13804	6	CF64377.42
GO:0016801	hydrolase activity, acting on ether bonds	MF	0.244218	1	3	1230	13804	4	CF7053.2
GO:0016802	trialkylsulfonium hydrolase activity	MF	0.244218	1	3	1230	13804	5	CF7053.2
GO:0003674	molecular_function	MF	0.244958	1114	12363	1230	13804	1	CF.C27628165.1,CF11107.7,CF11735.13,CF12851.25,CF15869.10,CF1925.30,CF19717.11,CF24805.15,CF24983.7,CF25411.3,CF26053.4,CF26077.35,CF26351.8,CF27081.2,CF28873.1,CF34235.38,CF36279.1,CF37507.5,CF40097.1,CF42017.46,CF42417.16,CF42803.16,CF4421.1,CF44339.10,CF46635.1,CF47297.49,CF47513.2,CF47619.40,CF48779.14,CF50207.1,CF50221.3,CF51229.1,CF51353.2,CF53859.1,CF54573.24,CF55531.21,CF5663.14,CF56669.2…
GO:0005200	structural constituent of cytoskeleton	MF	0.248252	5	36	1230	13804	3	CF8357.21,CF42195.13,CF42195.8,CF55215.7,CF63945.1
GO:0031090	organelle membrane	CC	0.248776	13	103	1230	13804	3	CF61295.10,CF41405.41,CF63471.24,CF34951.17,CF63365.8,CF9441.7,CF42781.26,CF21879.7,CF2555.9,CF28019.12,CF28539.13,CF53609.4,CF8291.13
GO:0009218	pyrimidine ribonucleotide metabolic process	BP	0.256301	2	11	1230	13804	7	CF723189.1,CF24507.4
GO:0009220	pyrimidine ribonucleotide biosynthetic process	BP	0.256301	2	11	1230	13804	8	CF723189.1,CF24507.4
GO:0046131	pyrimidine ribonucleoside metabolic process	BP	0.256301	2	11	1230	13804	7	CF723189.1,CF24507.4
GO:0046132	pyrimidine ribonucleoside biosynthetic process	BP	0.256301	2	11	1230	13804	8	CF723189.1,CF24507.4
GO:0046134	pyrimidine nucleoside biosynthetic process	BP	0.256301	2	11	1230	13804	7	CF723189.1,CF24507.4
GO:0043648	dicarboxylic acid metabolic process	BP	0.256301	2	11	1230	13804	7	CF20733.47,CF18115.8
GO:0016810	hydrolase activity, acting on carbon-nitrogen (but not peptide) bonds	MF	0.259354	8	57	1230	13804	4	CF55413.1,CF63407.4,CF63407.2,CF54885.3,CF58903.1,CF61259.42,CF63365.9,CF64053.2
GO:1901566	organonitrogen compound biosynthetic process	BP	0.271498	19	163	1230	13804	5	CF52675.33,CF18255.23,CF51277.13,CF723189.1,CF55943.41,CF63531.6,CF25859.14,CF12647.9,CF65015.8,CF24507.4,CF2555.9,CF28647.3,CF33565.21,CF35719.5,CF36001.44,CF55943.18,CF59847.24,CF59855.5,CF61329.87
GO:0005875	microtubule associated complex	CC	0.272736	12	95	1230	13804	4	CF726511.1,CF1925.27,CF40853.24,CF63699.25,CF63279.5,CF64797.2,CF51643.2,CF28131.12,CF37507.22,CF41971.3,CF58943.1,CF718491.1
GO:0016849	phosphorus-oxygen lyase activity	MF	0.289272	6	45	1230	13804	4	CF52675.33,CF25859.14,CF65015.8,CF32463.4,CF36001.44,CF53113.20
GO:0004602	glutathione peroxidase activity	MF	0.290661	2	12	1230	13804	4	CF41509.70,CF41509.69
GO:0000087	mitotic M phase	BP	0.290661	2	12	1230	13804	7	CF33047.15,CF61253.12
GO:0006662	glycerol ether metabolic process	BP	0.290661	2	12	1230	13804	5	CF5663.4,CF34531.27
GO:0003746	translation elongation factor activity	MF	0.290661	2	12	1230	13804	7	CF36987.2.1,CF44735.16
GO:0005635	nuclear envelope	CC	0.290661	2	12	1230	13804	4	CF9441.7,CF28539.13
GO:0000279	M phase	BP	0.290661	2	12	1230	13804	6	CF33047.15,CF61253.12
GO:0022403	cell cycle phase	BP	0.290661	2	12	1230	13804	5	CF33047.15,CF61253.12
GO:0018904	ether metabolic process	BP	0.290661	2	12	1230	13804	4	CF5663.4,CF34531.27
GO:0006544	glycine metabolic process	BP	0.290661	2	12	1230	13804	7	CF22657.25,CF64233.4
GO:0003682	chromatin binding	MF	0.296501	4	27	1230	13804	3	CF41971.31,CF60463.18,CF57047.39,CF63651.14
GO:0007218	neuropeptide signaling pathway	BP	0.296501	4	27	1230	13804	7	CF24507.14,CF29423.11,CF385.4,CF27281.4
GO:0016705	oxidoreductase activity, acting on paired donors, with incorporation or reduction of molecular oxygen	MF	0.302785	26	236	1230	13804	4	CF24805.15,CF36279.1,CF50207.1,CF53859.1,CF726643.1,CF21603.29,CF61191.41,CF31777.57,CF61119.8,CF61191.25,CF22541.4,CF51371.6,CF57455.3,CF49503.29,CF47415.1,CF61815.1,CF52589.33,CF54753.5,CF62091.1,CF1989.134,CF20837.6,CF21603.27,CF55147.8,CF61191.24,CF62023.21,CF64905.13
GO:0017016	Ras GTPase binding	MF	0.308978	4	28	1230	13804	7	CF59003.10,CF44339.38,CF55315.27,CF57527.2
GO:0031267	small GTPase binding	MF	0.308978	4	28	1230	13804	6	CF59003.10,CF44339.38,CF55315.27,CF57527.2
GO:0051020	GTPase binding	MF	0.308978	4	28	1230	13804	5	CF59003.10,CF44339.38,CF55315.27,CF57527.2
GO:0018342	protein prenylation	BP	0.311577	1	4	1230	13804	5	CF63929.11
GO:0006206	pyrimidine nucleobase metabolic process	BP	0.311577	1	4	1230	13804	6	CF62487.16
GO:0070652	HAUS complex	CC	0.311577	1	4	1230	13804	5	CF1925.27
GO:0015321	sodium-dependent phosphate transmembrane transporter activity	MF	0.311577	1	4	1230	13804	9	CF55943.1
GO:0044341	sodium-dependent phosphate transport	BP	0.311577	1	4	1230	13804	8	CF55943.1
GO:0000062	fatty-acyl-CoA binding	MF	0.311577	1	4	1230	13804	5	CF55531.18
GO:0006777	Mo-molybdopterin cofactor biosynthetic process	BP	0.311577	1	4	1230	13804	7	CF55943.41
GO:0060271	cilium morphogenesis	BP	0.311577	1	4	1230	13804	6	CF64809.1
GO:0004470	malic enzyme activity	MF	0.311577	1	4	1230	13804	6	CF20733.47
GO:0016558	protein import into peroxisome matrix	BP	0.311577	1	4	1230	13804	6	CF21879.7
GO:0004348	glucosylceramidase activity	MF	0.311577	1	4	1230	13804	6	CF42039.10
GO:0000276	mitochondrial proton-transporting ATP synthase complex, coupling factor F(o)	CC	0.311577	1	4	1230	13804	4	CF2555.9
GO:0005882	intermediate filament	CC	0.311577	1	4	1230	13804	4	CF28539.13
GO:0015937	coenzyme A biosynthetic process	BP	0.311577	1	4	1230	13804	7	CF35719.5
GO:0008474	palmitoyl-(protein) hydrolase activity	MF	0.311577	1	4	1230	13804	6	CF38493.11
GO:0006265	DNA topological change	BP	0.311577	1	4	1230	13804	7	CF47297.41
GO:0008242	omega peptidase activity	MF	0.311577	1	4	1230	13804	7	CF55531.24
GO:0016226	iron-sulfur cluster assembly	BP	0.311577	1	4	1230	13804	4	CF56669.30
GO:0005801	cis-Golgi network	CC	0.311577	1	4	1230	13804	5	CF59079.12
GO:0004707	MAP kinase activity	MF	0.311577	1	4	1230	13804	6	CF60899.32.1
GO:0005220	inositol 1,4,5-trisphosphate-sensitive calcium-release channel activity	MF	0.311577	1	4	1230	13804	4	CF62249.4
GO:0097354	prenylation	BP	0.311577	1	4	1230	13804	4	CF63929.11
GO:0030031	cell projection assembly	BP	0.311577	1	4	1230	13804	5	CF341.10
GO:0015114	phosphate ion transmembrane transporter activity	MF	0.311577	1	4	1230	13804	8	CF55943.1
GO:0051189	prosthetic group metabolic process	BP	0.311577	1	4	1230	13804	5	CF55943.41
GO:0019720	Mo-molybdopterin cofactor metabolic process	BP	0.311577	1	4	1230	13804	6	CF55943.41
GO:0032324	molybdopterin cofactor biosynthetic process	BP	0.311577	1	4	1230	13804	6	CF55943.41
GO:0043545	molybdopterin cofactor metabolic process	BP	0.311577	1	4	1230	13804	5	CF55943.41
GO:0016679	oxidoreductase activity, acting on diphenols and related substances as donors	MF	0.311577	1	4	1230	13804	4	CF725165.1
GO:0006487	protein N-linked glycosylation	BP	0.311577	1	4	1230	13804	5	CF34951.17
GO:0061025	membrane fusion	BP	0.311577	1	4	1230	13804	5	CF35757.1
GO:0044801	single-organism membrane fusion	BP	0.311577	1	4	1230	13804	4	CF35757.1
GO:0048284	organelle fusion	BP	0.311577	1	4	1230	13804	4	CF35757.1
GO:0044092	negative regulation of molecular function	BP	0.311577	1	4	1230	13804	4	CF13457.4
GO:0045111	intermediate filament cytoskeleton	CC	0.311577	1	4	1230	13804	6	CF28539.13
GO:0009162	deoxyribonucleoside monophosphate metabolic process	BP	0.311577	1	4	1230	13804	7	CF28647.3
GO:0009219	pyrimidine deoxyribonucleotide metabolic process	BP	0.311577	1	4	1230	13804	7	CF28647.3
GO:0009394	2'-deoxyribonucleotide metabolic process	BP	0.311577	1	4	1230	13804	6	CF28647.3
GO:0019692	deoxyribose phosphate metabolic process	BP	0.311577	1	4	1230	13804	5	CF28647.3
GO:0033866	nucleoside bisphosphate biosynthetic process	BP	0.311577	1	4	1230	13804	6	CF35719.5
GO:0034030	ribonucleoside bisphosphate biosynthetic process	BP	0.311577	1	4	1230	13804	7	CF35719.5
GO:0034033	purine nucleoside bisphosphate biosynthetic process	BP	0.311577	1	4	1230	13804	7	CF35719.5
GO:0000724	double-strand break repair via homologous recombination	BP	0.311577	1	4	1230	13804	6	CF41405.17
GO:0000725	recombinational repair	BP	0.311577	1	4	1230	13804	5	CF41405.17
GO:0003916	DNA topoisomerase activity	MF	0.311577	1	4	1230	13804	4	CF47297.41
GO:0031163	metallo-sulfur cluster assembly	BP	0.311577	1	4	1230	13804	5	CF56669.30
GO:0001539	ciliary or bacterial-type flagellar motility	BP	0.324807	2	13	1230	13804	4	CF63699.25,CF64797.2
GO:0005858	axonemal dynein complex	CC	0.324807	2	13	1230	13804	5	CF63699.25,CF64797.2
GO:0005930	axoneme	CC	0.324807	2	13	1230	13804	4	CF63699.25,CF64797.2
GO:0032838	cell projection cytoplasm	CC	0.324807	2	13	1230	13804	4	CF63699.25,CF64797.2
GO:0044447	axoneme part	CC	0.324807	2	13	1230	13804	4	CF63699.25,CF64797.2
GO:0097014	ciliary cytoplasm	CC	0.324807	2	13	1230	13804	4	CF63699.25,CF64797.2
GO:0048523	negative regulation of cellular process	BP	0.331282	7	54	1230	13804	3	CF22817.9,CF52787.18,CF55531.13,CF6209.2,CF28667.2,CF61573.28,CF64279.151
GO:0051258	protein polymerization	BP	0.336914	4	30	1230	13804	7	CF8357.21,CF42195.8,CF55215.7,CF61191.30
GO:0003899	DNA-directed RNA polymerase activity	MF	0.336914	4	30	1230	13804	7	CF63879.8,CF1553.31,CF41405.67,CF59953.3
GO:0042451	purine nucleoside biosynthetic process	BP	0.336914	4	30	1230	13804	7	CF723189.1,CF24507.4,CF2555.9,CF35719.5
GO:0046129	purine ribonucleoside biosynthetic process	BP	0.336914	4	30	1230	13804	8	CF723189.1,CF24507.4,CF2555.9,CF35719.5
GO:0072594	establishment of protein localization to organelle	BP	0.336914	4	30	1230	13804	4	CF63365.8,CF21879.7,CF26513.18,CF8291.13
GO:0033365	protein localization to organelle	BP	0.352113	4	31	1230	13804	6	CF63365.8,CF21879.7,CF26513.18,CF8291.13
GO:0005506	iron ion binding	MF	0.35255	24	220	1230	13804	7	CF24805.15,CF36279.1,CF50207.1,CF53859.1,CF21603.29,CF61191.41,CF53331.12,CF61119.8,CF61191.25,CF22541.4,CF51371.6,CF57455.3,CF47415.1,CF61815.1,CF52589.33,CF54753.5,CF1989.134,CF20837.6,CF21603.27,CF31569.3,CF55147.8,CF56669.30,CF61191.24,CF62023.21
GO:0071805	potassium ion transmembrane transport	BP	0.358504	2	14	1230	13804	5	CF37191.4,CF22541.1
GO:0008536	Ran GTPase binding	MF	0.358504	2	14	1230	13804	8	CF59003.10,CF44339.38
GO:0071804	cellular potassium ion transport	BP	0.358504	2	14	1230	13804	4	CF37191.4,CF22541.1
GO:0019199	transmembrane receptor protein kinase activity	MF	0.358504	2	14	1230	13804	5	CF44479.11,CF3743.64
GO:0008318	protein prenyltransferase activity	MF	0.372936	1	5	1230	13804	6	CF63929.11
GO:0000077	DNA damage checkpoint	BP	0.372936	1	5	1230	13804	6	CF8723.43
GO:0004645	phosphorylase activity	MF	0.372936	1	5	1230	13804	6	CF62487.16
GO:0051225	spindle assembly	BP	0.372936	1	5	1230	13804	5	CF1925.27
GO:0042813	Wnt-activated receptor activity	MF	0.372936	1	5	1230	13804	5	CF37959.13
GO:0051087	chaperone binding	MF	0.372936	1	5	1230	13804	4	CF25473.18
GO:0006606	protein import into nucleus	BP	0.372936	1	5	1230	13804	5	CF26513.18
GO:0046856	phosphatidylinositol dephosphorylation	BP	0.372936	1	5	1230	13804	7	CF45951.8
GO:0003810	protein-glutamine gamma-glutamyltransferase activity	MF	0.372936	1	5	1230	13804	6	CF55869.10
GO:0006338	chromatin remodeling	BP	0.372936	1	5	1230	13804	7	CF57047.39
GO:0017137	Rab GTPase binding	MF	0.372936	1	5	1230	13804	8	CF57527.2
GO:0016712	oxidoreductase activity, acting on paired donors, with incorporation or reduction of molecular oxygen, reduced flavin or flavoprotein as one donor, and incorporation of one atom of oxygen	MF	0.372936	1	5	1230	13804	5	CF62023.21
GO:0016671	oxidoreductase activity, acting on a sulfur group of donors, disulfide as acceptor	MF	0.372936	1	5	1230	13804	5	CF58153.28
GO:0006119	oxidative phosphorylation	BP	0.372936	1	5	1230	13804	5	CF725165.1
GO:0042773	ATP synthesis coupled electron transport	BP	0.372936	1	5	1230	13804	6	CF725165.1
GO:0019206	nucleoside kinase activity	MF	0.372936	1	5	1230	13804	7	CF26237.43
GO:0032990	cell part morphogenesis	BP	0.372936	1	5	1230	13804	5	CF64809.1
GO:0048858	cell projection morphogenesis	BP	0.372936	1	5	1230	13804	5	CF64809.1
GO:0005753	mitochondrial proton-transporting ATP synthase complex	CC	0.372936	1	5	1230	13804	4	CF2555.9
GO:0034504	protein localization to nucleus	BP	0.372936	1	5	1230	13804	7	CF26513.18
GO:0044744	protein targeting to nucleus	BP	0.372936	1	5	1230	13804	5	CF26513.18
GO:0051170	nuclear import	BP	0.372936	1	5	1230	13804	7	CF26513.18
GO:1902593	single-organism nuclear import	BP	0.372936	1	5	1230	13804	5	CF26513.18
GO:0009129	pyrimidine nucleoside monophosphate metabolic process	BP	0.372936	1	5	1230	13804	7	CF28647.3
GO:0009130	pyrimidine nucleoside monophosphate biosynthetic process	BP	0.372936	1	5	1230	13804	7	CF28647.3
GO:0009262	deoxyribonucleotide metabolic process	BP	0.372936	1	5	1230	13804	5	CF28647.3
GO:0015936	coenzyme A metabolic process	BP	0.372936	1	5	1230	13804	6	CF35719.5
GO:0033865	nucleoside bisphosphate metabolic process	BP	0.372936	1	5	1230	13804	6	CF35719.5
GO:0033875	ribonucleoside bisphosphate metabolic process	BP	0.372936	1	5	1230	13804	7	CF35719.5
GO:0034032	purine nucleoside bisphosphate metabolic process	BP	0.372936	1	5	1230	13804	6	CF35719.5
GO:0046839	phospholipid dephosphorylation	BP	0.372936	1	5	1230	13804	6	CF45951.8
GO:0042440	pigment metabolic process	BP	0.372936	1	5	1230	13804	4	CF57753.4
GO:0044450	microtubule organizing center part	CC	0.372936	1	5	1230	13804	5	CF61191.30
GO:0005217	intracellular ligand-gated ion channel activity	MF	0.372936	1	5	1230	13804	8	CF62249.4
GO:0015278	calcium-release channel activity	MF	0.372936	1	5	1230	13804	8	CF62249.4
GO:0006790	sulfur compound metabolic process	BP	0.383061	5	38	1230	13804	4	CF18255.23,CF63531.6,CF231.47,CF52675.79,CF61329.87
GO:0043603	cellular amide metabolic process	BP	0.383061	5	38	1230	13804	5	CF18255.23,CF63531.6,CF231.47,CF52675.79,CF61329.87
GO:0003824	catalytic activity	MF	0.383655	442	4799	1230	13804	2	CF12851.25,CF1925.30,CF24805.15,CF24983.7,CF26077.35,CF27081.2,CF34235.38,CF36279.1,CF37507.5,CF42017.46,CF42417.16,CF44339.10,CF47297.49,CF50207.1,CF53859.1,CF5663.14,CF57011.4,CF57527.12,CF60955.12,CF63929.11,CF718945.1,CF721799.1,CF725501.1,CF726643.1,CF10839.9,CF19911.8,CF20733.81,CF21603.29,CF26599.23,CF30691.8,CF48227.109,CF493.27,CF54443.8,CF57431.5,CF61295.10,CF63953.6,CF8357.21,CF9805.10…
GO:0020037	heme binding	MF	0.389714	24	223	1230	13804	5	CF24805.15,CF36279.1,CF47619.40,CF50207.1,CF21603.29,CF61191.41,CF53331.12,CF25859.14,CF61119.8,CF61191.25,CF22541.4,CF51371.6,CF47415.1,CF61815.1,CF52589.33,CF53111.111,CF54753.5,CF1989.134,CF20837.6,CF21603.27,CF44205.7,CF55147.8,CF61191.24,CF62023.21
GO:0006793	phosphorus metabolic process	BP	0.392324	86	881	1230	13804	4	CF24983.7,CF47297.49,CF718945.1,CF26599.23,CF48227.109,CF8357.21,CF9805.10,CF1553.24,CF24983.9,CF52675.33,CF62061.1,CF62597.26,CF21507.1,CF64961.2,CF41119.28,CF41405.41,CF52589.1,CF723189.1,CF15027.18.1,CF24983.10,CF55943.41,CF18541.19,CF27667.8,CF61639.31,CF55943.2,CF64439.7,CF30463.5,CF5673.14,CF25859.14,CF725165.1,CF48907.3,CF20345.22,CF41119.27,CF36987.1,CF48227.138,CF1989.7,CF30463.7,CF33047…
GO:0016798	hydrolase activity, acting on glycosyl bonds	MF	0.395172	18	162	1230	13804	4	CF42417.16,CF41779.6,CF62597.4,CF725009.1,CF42039.10,CF10271.30,CF15477.28,CF35899.6,CF46239.5,CF50739.1,CF51277.50,CF58949.2,CF62143.12,CF62393.29,CF63879.6,CF63879.7,CF65023.3,CF715425.1
GO:0008233	peptidase activity	MF	0.411005	40	392	1230	13804	4	CF1925.30,CF37507.5,CF57527.12,CF725501.1,CF63953.6,CF29389.4,CF60955.6,CF56677.1,CF15465.1,CF4367.2,CF50135.43,CF41971.37,CF49397.1,CF6209.18,CF62173.12,CF20733.1,CF32057.1,CF59335.3,CF64203.1,CF64345.21,CF61475.3,CF33047.23,CF52377.53,CF12119.2,CF17509.2,CF27287.2,CF42089.2,CF46507.5,CF48227.94,CF54073.7,CF55531.24,CF57483.23,CF61233.11,CF63187.8,CF64101.6,CF64101.7,CF64357.4,CF64999.13,CF65007…
GO:0031301	integral component of organelle membrane	CC	0.415974	3	20	1230	13804	3	CF9441.7,CF21879.7,CF53609.4
GO:0009165	nucleotide biosynthetic process	BP	0.420144	12	103	1230	13804	6	CF52675.33,CF723189.1,CF25859.14,CF65015.8,CF24507.4,CF2555.9,CF28647.3,CF32463.4,CF35719.5,CF36001.44,CF55943.18,CF59847.24
GO:0016765	transferase activity, transferring alkyl or aryl (other than methyl) groups	MF	0.427262	3	21	1230	13804	4	CF63929.11,CF51277.13,CF64197.4
GO:0009142	nucleoside triphosphate biosynthetic process	BP	0.427262	3	21	1230	13804	6	CF723189.1,CF24507.4,CF2555.9
GO:0009145	purine nucleoside triphosphate biosynthetic process	BP	0.427262	3	21	1230	13804	7	CF723189.1,CF24507.4,CF2555.9
GO:0009201	ribonucleoside triphosphate biosynthetic process	BP	0.427262	3	21	1230	13804	7	CF723189.1,CF24507.4,CF2555.9
GO:0009206	purine ribonucleoside triphosphate biosynthetic process	BP	0.427262	3	21	1230	13804	8	CF723189.1,CF24507.4,CF2555.9
GO:0006643	membrane lipid metabolic process	BP	0.427262	3	21	1230	13804	5	CF42039.10,CF64639.7,CF64819.7
GO:0008272	sulfate transport	BP	0.428831	1	6	1230	13804	5	CF57011.73
GO:0015116	sulfate transmembrane transporter activity	MF	0.428831	1	6	1230	13804	5	CF57011.73
GO:0005834	heterotrimeric G-protein complex	CC	0.428831	1	6	1230	13804	4	CF22817.9
GO:0051539	4 iron, 4 sulfur cluster binding	MF	0.428831	1	6	1230	13804	5	CF55943.41
GO:0032040	small-subunit processome	CC	0.428831	1	6	1230	13804	5	CF723967.1
GO:0004185	serine-type carboxypeptidase activity	MF	0.428831	1	6	1230	13804	7	CF64203.1
GO:0009396	folic acid-containing compound biosynthetic process	BP	0.428831	1	6	1230	13804	7	CF12647.9
GO:0004089	carbonate dehydratase activity	MF	0.428831	1	6	1230	13804	6	CF21317.3
GO:0005853	eukaryotic translation elongation factor 1 complex	CC	0.428831	1	6	1230	13804	4	CF36987.2.1
GO:0004000	adenosine deaminase activity	MF	0.428831	1	6	1230	13804	4	CF61259.42
GO:0004364	glutathione transferase activity	MF	0.428831	1	6	1230	13804	5	CF64197.4
GO:0031570	DNA integrity checkpoint	BP	0.428831	1	6	1230	13804	6	CF8723.43
GO:0072348	sulfur compound transport	BP	0.428831	1	6	1230	13804	4	CF57011.73
GO:1901682	sulfur compound transmembrane transporter activity	MF	0.428831	1	6	1230	13804	4	CF57011.73
GO:0007051	spindle organization	BP	0.428831	1	6	1230	13804	5	CF1925.27
GO:0019897	extrinsic component of plasma membrane	CC	0.428831	1	6	1230	13804	4	CF22817.9
GO:0031234	extrinsic component of cytoplasmic side of plasma membrane	CC	0.428831	1	6	1230	13804	4	CF22817.9
GO:0070008	serine-type exopeptidase activity	MF	0.428831	1	6	1230	13804	6	CF64203.1
GO:0006760	folic acid-containing compound metabolic process	BP	0.428831	1	6	1230	13804	6	CF12647.9
GO:0045263	proton-transporting ATP synthase complex, coupling factor F(o)	CC	0.428831	1	6	1230	13804	4	CF2555.9
GO:0006914	autophagy	BP	0.428831	1	6	1230	13804	5	CF42269.1
GO:0022618	ribonucleoprotein complex assembly	BP	0.428831	1	6	1230	13804	5	CF62307.10
GO:0071826	ribonucleoprotein complex subunit organization	BP	0.428831	1	6	1230	13804	5	CF62307.10
GO:0006796	phosphate-containing compound metabolic process	BP	0.436333	85	877	1230	13804	5	CF24983.7,CF47297.49,CF718945.1,CF26599.23,CF48227.109,CF8357.21,CF9805.10,CF1553.24,CF24983.9,CF52675.33,CF62061.1,CF62597.26,CF21507.1,CF64961.2,CF41119.28,CF41405.41,CF52589.1,CF723189.1,CF15027.18.1,CF24983.10,CF55943.41,CF18541.19,CF27667.8,CF61639.31,CF64439.7,CF30463.5,CF5673.14,CF25859.14,CF725165.1,CF48907.3,CF20345.22,CF41119.27,CF36987.1,CF48227.138,CF1989.7,CF30463.7,CF33047.15,CF4447…
GO:0018149	peptide cross-linking	BP	0.439951	3	22	1230	13804	7	CF39731.3,CF55869.10,CF61179.2
GO:0004620	phospholipase activity	MF	0.439951	3	22	1230	13804	6	CF48227.2,CF7777.19,CF28385.24
GO:0006470	protein dephosphorylation	BP	0.440318	11	94	1230	13804	7	CF718945.1,CF62061.1,CF21507.1,CF52589.1,CF18541.19,CF61639.31,CF48227.138,CF33047.15,CF41167.7,CF61253.12,CF64279.52
GO:0070011	peptidase activity, acting on L-amino acid peptides	MF	0.452741	38	375	1230	13804	5	CF1925.30,CF37507.5,CF57527.12,CF725501.1,CF63953.6,CF29389.4,CF60955.6,CF56677.1,CF4367.2,CF50135.43,CF41971.37,CF49397.1,CF6209.18,CF20733.1,CF32057.1,CF59335.3,CF64203.1,CF64345.21,CF61475.3,CF33047.23,CF52377.53,CF12119.2,CF17509.2,CF27287.2,CF42089.2,CF46507.5,CF48227.94,CF54073.7,CF55531.24,CF57483.23,CF61233.11,CF63187.8,CF64101.6,CF64101.7,CF64357.4,CF64999.13,CF65007.1,CF8291.13
GO:0030286	dynein complex	CC	0.453811	3	23	1230	13804	5	CF726511.1,CF63699.25,CF64797.2
GO:0044272	sulfur compound biosynthetic process	BP	0.453811	3	23	1230	13804	5	CF18255.23,CF63531.6,CF61329.87
GO:0030135	coated vesicle	CC	0.453811	3	23	1230	13804	6	CF14631.8,CF27357.7,CF41509.18
GO:0005783	endoplasmic reticulum	CC	0.462732	6	52	1230	13804	4	CF53859.1,CF34951.17,CF27465.25,CF53609.4,CF61557.43,CF62249.4
GO:0008238	exopeptidase activity	MF	0.462732	6	52	1230	13804	6	CF29389.4,CF64203.1,CF27287.2,CF42089.2,CF46507.5,CF55531.24
GO:0090407	organophosphate biosynthetic process	BP	0.46698	16	146	1230	13804	5	CF52675.33,CF723189.1,CF55943.41,CF25859.14,CF20345.22,CF65015.8,CF24507.4,CF2555.9,CF28647.3,CF32463.4,CF35719.5,CF36001.44,CF53609.4,CF55943.18,CF59847.24,CF64639.7
GO:0016485	protein processing	BP	0.468488	45	451	1230	13804	6	CF12851.25,CF37507.5,CF44339.10,CF57527.12,CF60955.12,CF725501.1,CF63953.6,CF29389.4,CF60955.6,CF56677.1,CF15465.1,CF4367.2,CF50135.43,CF41971.37,CF18541.9,CF49397.1,CF6209.18,CF62173.12,CF20733.1,CF32057.1,CF59335.3,CF64203.1,CF61475.3,CF33047.23,CF52377.53,CF12119.2,CF17509.2,CF19787.3,CF20837.11,CF27287.2,CF40169.8,CF42089.2,CF46507.5,CF48227.94,CF54073.7,CF57483.23,CF61233.11,CF62689.6,CF6318…
GO:0051604	protein maturation	BP	0.468488	45	451	1230	13804	5	CF12851.25,CF37507.5,CF44339.10,CF57527.12,CF60955.12,CF725501.1,CF63953.6,CF29389.4,CF60955.6,CF56677.1,CF15465.1,CF4367.2,CF50135.43,CF41971.37,CF18541.9,CF49397.1,CF6209.18,CF62173.12,CF20733.1,CF32057.1,CF59335.3,CF64203.1,CF61475.3,CF33047.23,CF52377.53,CF12119.2,CF17509.2,CF19787.3,CF20837.11,CF27287.2,CF40169.8,CF42089.2,CF46507.5,CF48227.94,CF54073.7,CF57483.23,CF61233.11,CF62689.6,CF6318…
GO:0031300	intrinsic component of organelle membrane	CC	0.468634	3	24	1230	13804	3	CF9441.7,CF21879.7,CF53609.4
GO:0007275	multicellular organismal development	BP	0.470124	6	53	1230	13804	4	CF61333.2,CF45271.1,CF24567.2,CF62173.12,CF40573.4,CF8723.56
GO:0044422	organelle part	CC	0.473714	50	505	1230	13804	2	CF42803.16,CF61295.10,CF8357.21,CF40617.34,CF62981.3,CF726511.1,CF1925.27,CF40853.24,CF41405.41,CF57227.1,CF17725.16,CF61513.30,CF59679.9,CF63699.25,CF63879.8,CF63279.5,CF63471.24,CF17419.1,CF34951.17,CF63365.8,CF64797.2,CF64809.1,CF9441.7,CF42781.26,CF51643.2,CF15027.101,CF21879.7,CF20223.9,CF2555.9,CF28019.12,CF28131.12,CF28539.13,CF37507.22,CF41971.3,CF42195.13,CF42195.8,CF50279.7,CF52139.6,CF…
GO:0044446	intracellular organelle part	CC	0.473714	50	505	1230	13804	3	CF42803.16,CF61295.10,CF8357.21,CF40617.34,CF62981.3,CF726511.1,CF1925.27,CF40853.24,CF41405.41,CF57227.1,CF17725.16,CF61513.30,CF59679.9,CF63699.25,CF63879.8,CF63279.5,CF63471.24,CF17419.1,CF34951.17,CF63365.8,CF64797.2,CF64809.1,CF9441.7,CF42781.26,CF51643.2,CF15027.101,CF21879.7,CF20223.9,CF2555.9,CF28019.12,CF28131.12,CF28539.13,CF37507.22,CF41971.3,CF42195.13,CF42195.8,CF50279.7,CF52139.6,CF…
GO:0003779	actin binding	MF	0.478084	6	54	1230	13804	5	CF45621.25,CF41425.20,CF53113.22,CF42383.1,CF61451.26,CF55315.27
GO:0004656	procollagen-proline 4-dioxygenase activity	MF	0.479747	1	7	1230	13804	8	CF53859.1
GO:0005086	ARF guanyl-nucleotide exchange factor activity	MF	0.479747	1	7	1230	13804	3	CF42683.7
GO:0005247	voltage-gated chloride channel activity	MF	0.479747	1	7	1230	13804	9	CF63833.10
GO:0004800	thyroxine 5'-deiodinase activity	MF	0.479747	1	7	1230	13804	4	CF21835.12
GO:0010181	FMN binding	MF	0.479747	1	7	1230	13804	5	CF31569.3
GO:0071203	WASH complex	CC	0.479747	1	7	1230	13804	4	CF38655.3
GO:0009982	pseudouridine synthase activity	MF	0.479747	1	7	1230	13804	5	CF39551.51
GO:0005730	nucleolus	CC	0.479747	1	7	1230	13804	5	CF52139.6
GO:0006471	protein ADP-ribosylation	BP	0.479747	1	7	1230	13804	5	CF63545.2
GO:0016813	hydrolase activity, acting on carbon-nitrogen (but not peptide) bonds, in linear amidines	MF	0.479747	1	7	1230	13804	5	CF64053.2
GO:0019798	procollagen-proline dioxygenase activity	MF	0.479747	1	7	1230	13804	7	CF53859.1
GO:0031543	peptidyl-proline dioxygenase activity	MF	0.479747	1	7	1230	13804	6	CF53859.1
GO:0031545	peptidyl-proline 4-dioxygenase activity	MF	0.479747	1	7	1230	13804	7	CF53859.1
GO:0032011	ARF protein signal transduction	BP	0.479747	1	7	1230	13804	8	CF42683.7
GO:0030674	protein binding, bridging	MF	0.479747	1	7	1230	13804	4	CF341.10
GO:0060090	binding, bridging	MF	0.479747	1	7	1230	13804	3	CF341.10
GO:0006817	phosphate ion transport	BP	0.479747	1	7	1230	13804	7	CF55943.1
GO:0030684	preribosome	CC	0.479747	1	7	1230	13804	4	CF723967.1
GO:0000902	cell morphogenesis	BP	0.479747	1	7	1230	13804	5	CF64809.1
GO:0032989	cellular component morphogenesis	BP	0.479747	1	7	1230	13804	4	CF64809.1
GO:0006625	protein targeting to peroxisome	BP	0.479747	1	7	1230	13804	6	CF21879.7
GO:0043574	peroxisomal transport	BP	0.479747	1	7	1230	13804	5	CF21879.7
GO:0072662	protein localization to peroxisome	BP	0.479747	1	7	1230	13804	5	CF21879.7
GO:0072663	establishment of protein localization to peroxisome	BP	0.479747	1	7	1230	13804	5	CF21879.7
GO:0019200	carbohydrate kinase activity	MF	0.479747	1	7	1230	13804	6	CF25473.17
GO:0080135	regulation of cellular response to stress	BP	0.479747	1	7	1230	13804	4	CF41405.17
GO:0006778	porphyrin-containing compound metabolic process	BP	0.479747	1	7	1230	13804	5	CF57753.4
GO:0046906	tetrapyrrole binding	MF	0.482938	24	230	1230	13804	4	CF24805.15,CF36279.1,CF47619.40,CF50207.1,CF21603.29,CF61191.41,CF53331.12,CF25859.14,CF61119.8,CF61191.25,CF22541.4,CF51371.6,CF47415.1,CF61815.1,CF52589.33,CF53111.111,CF54753.5,CF1989.134,CF20837.6,CF21603.27,CF44205.7,CF55147.8,CF61191.24,CF62023.21
GO:0005578	proteinaceous extracellular matrix	CC	0.484228	3	25	1230	13804	3	CF37507.5,CF15027.51,CF63187.8
GO:0016023	cytoplasmic membrane-bounded vesicle	CC	0.484228	3	25	1230	13804	5	CF14631.8,CF27357.7,CF41509.18
GO:0031410	cytoplasmic vesicle	CC	0.484228	3	25	1230	13804	4	CF14631.8,CF27357.7,CF41509.18
GO:0031982	vesicle	CC	0.484228	3	25	1230	13804	3	CF14631.8,CF27357.7,CF41509.18
GO:0031988	membrane-bounded vesicle	CC	0.484228	3	25	1230	13804	4	CF14631.8,CF27357.7,CF41509.18
GO:0005622	intracellular	CC	0.495961	189	2025	1230	13804	3	CF26053.4,CF38167.12,CF42803.16,CF4421.1,CF50221.3,CF53859.1,CF56669.29,CF57431.17,CF57585.2,CF60955.12,CF8723.43,CF10839.9,CF12495.6,CF26319.1,CF48227.109,CF55531.31,CF61185.3,CF61295.10,CF8357.21,CF9023.1,CF1553.24,CF40617.34,CF52377.48,CF60269.65,CF60955.6,CF62981.3,CF8723.62,CF27219.51,CF50921.1,CF57815.1,CF61041.18,CF726511.1,CF15311.5,CF1925.27,CF40853.24,CF41119.28,CF41405.41,CF5387.54,CF5…
GO:0007160	cell-matrix adhesion	BP	0.500421	3	26	1230	13804	5	CF22095.26,CF22095.28,CF2515.1
GO:0031589	cell-substrate adhesion	BP	0.500421	3	26	1230	13804	4	CF22095.26,CF22095.28,CF2515.1
GO:1901293	nucleoside phosphate biosynthetic process	BP	0.503075	12	107	1230	13804	5	CF52675.33,CF723189.1,CF25859.14,CF65015.8,CF24507.4,CF2555.9,CF28647.3,CF32463.4,CF35719.5,CF36001.44,CF55943.18,CF59847.24
GO:0004721	phosphoprotein phosphatase activity	MF	0.506621	11	97	1230	13804	7	CF718945.1,CF62061.1,CF21507.1,CF52589.1,CF18541.19,CF61639.31,CF48227.138,CF33047.15,CF41167.7,CF61253.12,CF64279.52
GO:0004674	protein serine/threonine kinase activity	MF	0.507948	7	57	1230	13804	7	CF64961.2,CF48907.3,CF42713.6,CF48907.4,CF60899.32.1,CF61573.28,CF64961.1
GO:0004725	protein tyrosine phosphatase activity	MF	0.510735	8	67	1230	13804	8	CF718945.1,CF62061.1,CF21507.1,CF61639.31,CF48227.138,CF33047.15,CF61253.12,CF64279.52
GO:0016790	thiolester hydrolase activity	MF	0.510905	9	77	1230	13804	5	CF12851.25,CF44339.10,CF60955.12,CF18541.9,CF63531.6,CF726233.1,CF19787.3,CF38493.11,CF40169.8
GO:0044767	single-organism developmental process	BP	0.510905	9	77	1230	13804	3	CF61333.2,CF34649.28,CF45271.1,CF24567.2,CF62173.12,CF40573.4,CF64377.1,CF64809.1,CF8723.56
GO:0019637	organophosphate metabolic process	BP	0.520698	39	392	1230	13804	4	CF26599.23,CF48227.109,CF8357.21,CF1553.24,CF52675.33,CF41119.28,CF41405.41,CF723189.1,CF55943.41,CF27667.8,CF55943.2,CF25859.14,CF20345.22,CF41119.27,CF64633.15,CF65015.8,CF24507.4,CF25473.17,CF2555.9,CF27667.7,CF28647.3,CF32463.4,CF35719.5,CF36001.44,CF42195.8,CF45951.8,CF53113.20,CF53609.4,CF55215.7,CF55943.18,CF56167.10,CF5663.26,CF59847.24,CF61191.30,CF61267.2,CF64425.1,CF64639.7,CF64873.8,C…
GO:0016298	lipase activity	MF	0.525777	4	32	1230	13804	5	CF48227.2,CF7777.19,CF16525.23,CF28385.24
GO:0004129	cytochrome-c oxidase activity	MF	0.526127	1	8	1230	13804	3	CF61295.10
GO:0005680	anaphase-promoting complex	CC	0.526127	1	8	1230	13804	6	CF62981.3
GO:0006821	chloride transport	BP	0.526127	1	8	1230	13804	7	CF63833.10
GO:0005779	integral component of peroxisomal membrane	CC	0.526127	1	8	1230	13804	4	CF21879.7
GO:0000922	spindle pole	CC	0.526127	1	8	1230	13804	4	CF53331.11
GO:0030176	integral component of endoplasmic reticulum membrane	CC	0.526127	1	8	1230	13804	4	CF53609.4
GO:0004190	aspartic-type endopeptidase activity	MF	0.526127	1	8	1230	13804	7	CF57483.23
GO:0008603	cAMP-dependent protein kinase regulator activity	MF	0.526127	1	8	1230	13804	5	CF63507.1
GO:0004659	prenyltransferase activity	MF	0.526127	1	8	1230	13804	5	CF63929.11
GO:0000075	cell cycle checkpoint	BP	0.526127	1	8	1230	13804	5	CF8723.43
GO:0016675	oxidoreductase activity, acting on a heme group of donors	MF	0.526127	1	8	1230	13804	4	CF61295.10
GO:0016676	oxidoreductase activity, acting on a heme group of donors, oxygen as acceptor	MF	0.526127	1	8	1230	13804	5	CF61295.10
GO:0000152	nuclear ubiquitin ligase complex	CC	0.526127	1	8	1230	13804	5	CF62981.3
GO:0009112	nucleobase metabolic process	BP	0.526127	1	8	1230	13804	5	CF62487.16
GO:0005254	chloride channel activity	MF	0.526127	1	8	1230	13804	8	CF63833.10
GO:0008308	voltage-gated anion channel activity	MF	0.526127	1	8	1230	13804	8	CF63833.10
GO:0022904	respiratory electron transport chain	BP	0.526127	1	8	1230	13804	5	CF725165.1
GO:0042559	pteridine-containing compound biosynthetic process	BP	0.526127	1	8	1230	13804	6	CF12647.9
GO:0031231	intrinsic component of peroxisomal membrane	CC	0.526127	1	8	1230	13804	4	CF21879.7
GO:0051052	regulation of DNA metabolic process	BP	0.526127	1	8	1230	13804	5	CF41405.17
GO:0070001	aspartic-type peptidase activity	MF	0.526127	1	8	1230	13804	6	CF57483.23
GO:0004702	receptor signaling protein serine/threonine kinase activity	MF	0.526127	1	8	1230	13804	5	CF60899.32.1
GO:0016301	kinase activity	MF	0.530575	46	468	1230	13804	5	CF24983.7,CF47297.49,CF9805.10,CF24983.9,CF52675.33,CF62597.26,CF64961.2,CF723189.1,CF15027.18.1,CF24983.10,CF64439.7,CF30463.5,CF5673.14,CF64553.11,CF26237.43,CF48907.3,CF36987.1,CF1989.7,CF30463.7,CF44479.11,CF60745.6,CF64633.15,CF37191.32,CF3743.64,CF65015.8,CF17795.19,CF20345.12,CF24507.4,CF25473.17,CF26237.30,CF27679.9,CF32463.4,CF35719.5,CF36001.44,CF41779.24,CF42713.6,CF48907.4,CF53609.4,C…
GO:0022613	ribonucleoprotein complex biogenesis	BP	0.532594	4	33	1230	13804	4	CF723967.1,CF12611.7,CF41405.13,CF62307.10
GO:0006605	protein targeting	BP	0.532594	4	33	1230	13804	5	CF63365.8,CF21879.7,CF26513.18,CF8291.13
GO:0007156	homophilic cell adhesion	BP	0.536765	9	78	1230	13804	5	CF37191.18,CF726669.1,CF37191.19,CF64923.3,CF723701.1,CF57011.45,CF64873.3,CF37191.22,CF36987.16
GO:0032502	developmental process	BP	0.536765	9	78	1230	13804	2	CF61333.2,CF34649.28,CF45271.1,CF24567.2,CF62173.12,CF40573.4,CF64377.1,CF64809.1,CF8723.56
GO:0016337	cell-cell adhesion	BP	0.536765	9	78	1230	13804	4	CF37191.18,CF726669.1,CF37191.19,CF64923.3,CF723701.1,CF57011.45,CF64873.3,CF37191.22,CF36987.16
GO:0006163	purine nucleotide metabolic process	BP	0.54585	25	245	1230	13804	6	CF48227.109,CF8357.21,CF1553.24,CF52675.33,CF41119.28,CF41405.41,CF723189.1,CF27667.8,CF25859.14,CF41119.27,CF65015.8,CF24507.4,CF2555.9,CF27667.7,CF35719.5,CF36001.44,CF42195.8,CF55215.7,CF55943.18,CF56167.10,CF5663.26,CF61191.30,CF61267.2,CF64425.1,CF7777.23
GO:0031012	extracellular matrix	CC	0.548821	4	35	1230	13804	2	CF1925.30,CF37507.5,CF15027.51,CF63187.8
GO:0009163	nucleoside biosynthetic process	BP	0.548821	4	35	1230	13804	6	CF723189.1,CF24507.4,CF2555.9,CF35719.5
GO:0042455	ribonucleoside biosynthetic process	BP	0.548821	4	35	1230	13804	7	CF723189.1,CF24507.4,CF2555.9,CF35719.5
GO:1901659	glycosyl compound biosynthetic process	BP	0.548821	4	35	1230	13804	5	CF723189.1,CF24507.4,CF2555.9,CF35719.5
GO:0034062	RNA polymerase activity	MF	0.548821	4	35	1230	13804	6	CF63879.8,CF1553.31,CF41405.67,CF59953.3
GO:0004386	helicase activity	MF	0.565086	15	141	1230	13804	8	CF40617.34,CF64813.29,CF12851.26,CF32765.5,CF8723.17,CF39863.1,CF8723.34,CF34957.1,CF43735.3,CF15075.3,CF28019.15,CF3959.13,CF49027.3,CF57047.39,CF58283.1
GO:0005741	mitochondrial outer membrane	CC	0.568376	1	9	1230	13804	5	CF41405.41
GO:0007050	cell cycle arrest	BP	0.568376	1	9	1230	13804	5	CF28667.2
GO:0006072	glycerol-3-phosphate metabolic process	BP	0.568376	1	9	1230	13804	6	CF64633.15
GO:0016272	prefoldin complex	CC	0.568376	1	9	1230	13804	4	CF28955.4
GO:0017048	Rho GTPase binding	MF	0.568376	1	9	1230	13804	8	CF55315.27
GO:0009435	NAD biosynthetic process	BP	0.568376	1	9	1230	13804	9	CF59847.24
GO:0015002	heme-copper terminal oxidase activity	MF	0.568376	1	9	1230	13804	4	CF61295.10
GO:0005253	anion channel activity	MF	0.568376	1	9	1230	13804	7	CF63833.10
GO:0015108	chloride transmembrane transporter activity	MF	0.568376	1	9	1230	13804	8	CF63833.10
GO:0031968	organelle outer membrane	CC	0.568376	1	9	1230	13804	4	CF41405.41
GO:0042558	pteridine-containing compound metabolic process	BP	0.568376	1	9	1230	13804	5	CF12647.9
GO:0045259	proton-transporting ATP synthase complex	CC	0.568376	1	9	1230	13804	4	CF2555.9
GO:0005819	spindle	CC	0.568376	1	9	1230	13804	4	CF53331.11
GO:0019674	NAD metabolic process	BP	0.568376	1	9	1230	13804	8	CF59847.24
GO:0036094	small molecule binding	MF	0.569088	135	1444	1230	13804	3	CF24983.7,CF47297.49,CF53859.1,CF60899.26,CF721799.1,CF48227.109,CF6641.1,CF8357.21,CF9805.10,CF1553.24,CF24983.9,CF52675.33,CF62597.26,CF2061.3,CF30013.4,CF63833.10,CF64961.2,CF10839.4,CF18255.23,CF31777.57,CF39107.2,CF40853.24,CF41119.28,CF41405.41,CF723189.1,CF15027.18.1,CF24983.10,CF12931.22,CF27667.8,CF41425.5,CF64439.7,CF30463.5,CF38113.5,CF48227.29,CF5673.14,CF63699.25,CF64553.11,CF64813.2…
GO:0001882	nucleoside binding	MF	0.580935	116	1237	1230	13804	4	CF24983.7,CF47297.49,CF60899.26,CF721799.1,CF48227.109,CF6641.1,CF8357.21,CF9805.10,CF1553.24,CF24983.9,CF52675.33,CF62597.26,CF30013.4,CF64961.2,CF10839.4,CF18255.23,CF40853.24,CF41119.28,CF41405.41,CF723189.1,CF15027.18.1,CF24983.10,CF12931.22,CF27667.8,CF41425.5,CF64439.7,CF30463.5,CF5673.14,CF64553.11,CF64813.29,CF12851.26,CF15311.6,CF32765.5,CF63279.5,CF8723.17,CF26237.43,CF12931.2,CF17419.1…
GO:0000166	nucleotide binding	MF	0.581384	130	1391	1230	13804	4	CF24983.7,CF47297.49,CF60899.26,CF721799.1,CF48227.109,CF6641.1,CF8357.21,CF9805.10,CF1553.24,CF24983.9,CF52675.33,CF62597.26,CF30013.4,CF63833.10,CF64961.2,CF10839.4,CF18255.23,CF31777.57,CF40853.24,CF41119.28,CF41405.41,CF723189.1,CF15027.18.1,CF24983.10,CF12931.22,CF27667.8,CF41425.5,CF64439.7,CF30463.5,CF38113.5,CF48227.29,CF5673.14,CF63699.25,CF64553.11,CF64813.29,CF12851.26,CF15311.6,CF3276…
GO:1901265	nucleoside phosphate binding	MF	0.581384	130	1391	1230	13804	4	CF24983.7,CF47297.49,CF60899.26,CF721799.1,CF48227.109,CF6641.1,CF8357.21,CF9805.10,CF1553.24,CF24983.9,CF52675.33,CF62597.26,CF30013.4,CF63833.10,CF64961.2,CF10839.4,CF18255.23,CF31777.57,CF40853.24,CF41119.28,CF41405.41,CF723189.1,CF15027.18.1,CF24983.10,CF12931.22,CF27667.8,CF41425.5,CF64439.7,CF30463.5,CF38113.5,CF48227.29,CF5673.14,CF63699.25,CF64553.11,CF64813.29,CF12851.26,CF15311.6,CF3276…
GO:0004672	protein kinase activity	MF	0.582324	37	376	1230	13804	6	CF24983.7,CF47297.49,CF9805.10,CF24983.9,CF52675.33,CF62597.26,CF64961.2,CF15027.18.1,CF24983.10,CF64439.7,CF30463.5,CF5673.14,CF48907.3,CF36987.1,CF1989.7,CF30463.7,CF44479.11,CF60745.6,CF37191.32,CF3743.64,CF65015.8,CF17795.19,CF20345.12,CF26237.30,CF27679.9,CF32463.4,CF36001.44,CF41779.24,CF42713.6,CF48907.4,CF5673.4,CF60899.32.1,CF61573.28,CF61741.9,CF6257.33,CF62597.3,CF64961.1
GO:0009190	cyclic nucleotide biosynthetic process	BP	0.590664	5	44	1230	13804	7	CF52675.33,CF25859.14,CF65015.8,CF32463.4,CF36001.44
GO:0008652	cellular amino acid biosynthetic process	BP	0.590664	5	44	1230	13804	5	CF18255.23,CF63531.6,CF12647.9,CF33565.21,CF61329.87
GO:0009187	cyclic nucleotide metabolic process	BP	0.595638	5	45	1230	13804	7	CF52675.33,CF25859.14,CF65015.8,CF32463.4,CF36001.44
GO:0019899	enzyme binding	MF	0.595638	5	45	1230	13804	4	CF59003.10,CF44339.38,CF13457.4,CF55315.27,CF57527.2
GO:0051297	centrosome organization	BP	0.606861	1	10	1230	13804	5	CF1925.27
GO:0008299	isoprenoid biosynthetic process	BP	0.606861	1	10	1230	13804	5	CF53111.20
GO:0006897	endocytosis	BP	0.606861	1	10	1230	13804	5	CF20733.50
GO:0008171	O-methyltransferase activity	MF	0.606861	1	10	1230	13804	6	CF22095.17
GO:0030145	manganese ion binding	MF	0.606861	1	10	1230	13804	7	CF42089.2
GO:0006888	ER to Golgi vesicle-mediated transport	BP	0.606861	1	10	1230	13804	6	CF59079.12
GO:0006801	superoxide metabolic process	BP	0.606861	1	10	1230	13804	5	CF62487.7
GO:0031023	microtubule organizing center organization	BP	0.606861	1	10	1230	13804	4	CF1925.27
GO:0005778	peroxisomal membrane	CC	0.606861	1	10	1230	13804	6	CF21879.7
GO:0044439	peroxisomal part	CC	0.606861	1	10	1230	13804	5	CF21879.7
GO:0031903	microbody membrane	CC	0.606861	1	10	1230	13804	5	CF21879.7
GO:0044438	microbody part	CC	0.606861	1	10	1230	13804	4	CF21879.7
GO:0006720	isoprenoid metabolic process	BP	0.606861	1	10	1230	13804	5	CF53111.20
GO:1901681	sulfur compound binding	MF	0.606861	1	10	1230	13804	3	CF15027.51
GO:0044445	cytosolic part	CC	0.606861	1	10	1230	13804	5	CF25473.17
GO:0033177	proton-transporting two-sector ATPase complex, proton-transporting domain	CC	0.606861	1	10	1230	13804	3	CF2555.9
GO:0009084	glutamine family amino acid biosynthetic process	BP	0.606861	1	10	1230	13804	7	CF33565.21
GO:0080134	regulation of response to stress	BP	0.606861	1	10	1230	13804	4	CF41405.17
GO:0072593	reactive oxygen species metabolic process	BP	0.606861	1	10	1230	13804	4	CF62487.7
GO:0006508	proteolysis	BP	0.607916	43	443	1230	13804	7	CF12851.25,CF37507.5,CF44339.10,CF57527.12,CF60955.12,CF725501.1,CF63953.6,CF29389.4,CF60955.6,CF56677.1,CF15465.1,CF4367.2,CF50135.43,CF41971.37,CF18541.9,CF49397.1,CF6209.18,CF62173.12,CF20733.1,CF32057.1,CF59335.3,CF64203.1,CF61475.3,CF33047.23,CF52377.53,CF12119.2,CF17509.2,CF19787.3,CF27287.2,CF40169.8,CF42089.2,CF46507.5,CF48227.94,CF54073.7,CF57483.23,CF61233.11,CF63187.8,CF64101.6,CF64101…
GO:0032549	ribonucleoside binding	MF	0.620653	115	1232	1230	13804	5	CF24983.7,CF47297.49,CF60899.26,CF721799.1,CF48227.109,CF6641.1,CF8357.21,CF9805.10,CF1553.24,CF24983.9,CF52675.33,CF62597.26,CF30013.4,CF64961.2,CF10839.4,CF18255.23,CF40853.24,CF41119.28,CF41405.41,CF723189.1,CF15027.18.1,CF24983.10,CF12931.22,CF27667.8,CF41425.5,CF64439.7,CF30463.5,CF5673.14,CF64553.11,CF64813.29,CF12851.26,CF15311.6,CF32765.5,CF63279.5,CF8723.17,CF26237.43,CF12931.2,CF17419.1…
GO:0016829	lyase activity	MF	0.624398	13	123	1230	13804	3	CF16525.13,CF52377.48,CF52675.33,CF25859.14,CF65015.8,CF21317.3,CF32463.4,CF33565.21,CF36001.44,CF53113.20,CF55943.35,CF59855.5,CF64559.49
GO:0048519	negative regulation of biological process	BP	0.631569	7	61	1230	13804	2	CF22817.9,CF52787.18,CF55531.13,CF6209.2,CF28667.2,CF61573.28,CF64279.151
GO:0004221	ubiquitin thiolesterase activity	MF	0.634859	6	56	1230	13804	5	CF12851.25,CF44339.10,CF60955.12,CF18541.9,CF19787.3,CF40169.8
GO:0036459	ubiquitinyl hydrolase activity	MF	0.634859	6	56	1230	13804	4	CF12851.25,CF44339.10,CF60955.12,CF18541.9,CF19787.3,CF40169.8
GO:0004298	threonine-type endopeptidase activity	MF	0.637998	2	15	1230	13804	7	CF60955.6,CF54073.7
GO:0005839	proteasome core complex	CC	0.637998	2	15	1230	13804	4	CF60955.6,CF54073.7
GO:0004177	aminopeptidase activity	MF	0.637998	2	15	1230	13804	7	CF27287.2,CF42089.2
GO:0006413	translational initiation	BP	0.637998	2	15	1230	13804	4	CF50981.7,CF62057.6
GO:0070003	threonine-type peptidase activity	MF	0.637998	2	15	1230	13804	6	CF60955.6,CF54073.7
GO:0016776	phosphotransferase activity, phosphate group as acceptor	MF	0.637998	2	15	1230	13804	5	CF723189.1,CF24507.4
GO:0005868	cytoplasmic dynein complex	CC	0.637998	2	15	1230	13804	5	CF63699.25,CF64797.2
GO:0044441	ciliary part	CC	0.637998	2	15	1230	13804	3	CF63699.25,CF64797.2
GO:0044463	cell projection part	CC	0.637998	2	15	1230	13804	3	CF63699.25,CF64797.2
GO:0007167	enzyme linked receptor protein signaling pathway	BP	0.637998	2	15	1230	13804	6	CF44479.11,CF3743.64
GO:0009069	serine family amino acid metabolic process	BP	0.637998	2	15	1230	13804	6	CF22657.25,CF64233.4
GO:0009150	purine ribonucleotide metabolic process	BP	0.644017	24	241	1230	13804	7	CF48227.109,CF8357.21,CF1553.24,CF52675.33,CF41119.28,CF41405.41,CF723189.1,CF27667.8,CF25859.14,CF41119.27,CF65015.8,CF24507.4,CF2555.9,CF27667.7,CF35719.5,CF36001.44,CF42195.8,CF55215.7,CF56167.10,CF5663.26,CF61191.30,CF61267.2,CF64425.1,CF7777.23
GO:0032553	ribonucleotide binding	MF	0.647736	115	1236	1230	13804	4	CF24983.7,CF47297.49,CF60899.26,CF721799.1,CF48227.109,CF6641.1,CF8357.21,CF9805.10,CF1553.24,CF24983.9,CF52675.33,CF62597.26,CF30013.4,CF64961.2,CF10839.4,CF18255.23,CF40853.24,CF41119.28,CF41405.41,CF723189.1,CF15027.18.1,CF24983.10,CF12931.22,CF27667.8,CF41425.5,CF64439.7,CF30463.5,CF5673.14,CF64553.11,CF64813.29,CF12851.26,CF15311.6,CF32765.5,CF63279.5,CF8723.17,CF26237.43,CF12931.2,CF17419.1…
GO:0008408	3'-5' exonuclease activity	MF	0.64828	2	16	1230	13804	7	CF54443.8,CF50441.8
GO:0019887	protein kinase regulator activity	MF	0.64828	2	16	1230	13804	4	CF44307.4.1,CF63507.1
GO:0044454	nuclear chromosome part	CC	0.64828	2	16	1230	13804	5	CF59679.9,CF20223.9
GO:0005929	cilium	CC	0.64828	2	16	1230	13804	4	CF63699.25,CF64797.2
GO:0016310	phosphorylation	BP	0.659099	40	415	1230	13804	6	CF24983.7,CF47297.49,CF9805.10,CF24983.9,CF52675.33,CF62597.26,CF64961.2,CF723189.1,CF15027.18.1,CF24983.10,CF64439.7,CF30463.5,CF5673.14,CF725165.1,CF48907.3,CF36987.1,CF1989.7,CF30463.7,CF44479.11,CF60745.6,CF37191.32,CF3743.64,CF65015.8,CF17795.19,CF20345.12,CF24507.4,CF26237.30,CF27679.9,CF32463.4,CF36001.44,CF41779.24,CF42713.6,CF48907.4,CF5673.4,CF60899.32.1,CF61573.28,CF61741.9,CF6257.33,C…
GO:0051674	localization of cell	BP	0.659608	2	17	1230	13804	3	CF63699.25,CF64797.2
GO:0016836	hydro-lyase activity	MF	0.659608	2	17	1230	13804	5	CF21317.3,CF59855.5
GO:0072521	purine-containing compound metabolic process	BP	0.663002	25	253	1230	13804	5	CF48227.109,CF8357.21,CF1553.24,CF52675.33,CF41119.28,CF41405.41,CF723189.1,CF27667.8,CF25859.14,CF41119.27,CF65015.8,CF24507.4,CF2555.9,CF27667.7,CF35719.5,CF36001.44,CF42195.8,CF55215.7,CF55943.18,CF56167.10,CF5663.26,CF61191.30,CF61267.2,CF64425.1,CF7777.23
GO:0016491	oxidoreductase activity	MF	0.665001	85	908	1230	13804	3	CF24805.15,CF34235.38,CF36279.1,CF50207.1,CF53859.1,CF5663.14,CF726643.1,CF21603.29,CF30691.8,CF493.27,CF61295.10,CF30351.1,CF58153.28,CF21233.2,CF61191.41,CF8265.1,CF12189.2,CF31777.57,CF58541.3,CF41509.70,CF47297.14,CF41509.69,CF15027.90,CF38113.5,CF28539.16,CF60661.27,CF725165.1,CF48227.80,CF493.26,CF61119.8,CF61191.25,CF43873.60,CF60231.7,CF61295.21,CF14233.1,CF22541.4,CF51371.6,CF57455.3,CF6…
GO:0006468	protein phosphorylation	BP	0.66601	37	383	1230	13804	7	CF24983.7,CF47297.49,CF9805.10,CF24983.9,CF52675.33,CF62597.26,CF64961.2,CF15027.18.1,CF24983.10,CF64439.7,CF30463.5,CF5673.14,CF48907.3,CF36987.1,CF1989.7,CF30463.7,CF44479.11,CF60745.6,CF37191.32,CF3743.64,CF65015.8,CF17795.19,CF20345.12,CF26237.30,CF27679.9,CF32463.4,CF36001.44,CF41779.24,CF42713.6,CF48907.4,CF5673.4,CF60899.32.1,CF61573.28,CF61741.9,CF6257.33,CF62597.3,CF64961.1
GO:0008092	cytoskeletal protein binding	MF	0.667541	13	125	1230	13804	4	CF45621.25,CF341.10,CF40853.24,CF41425.20,CF63279.5,CF53113.22,CF42383.1,CF51643.2,CF61451.26,CF37507.22,CF41971.3,CF52131.6,CF55315.27
GO:0001883	purine nucleoside binding	MF	0.668568	114	1228	1230	13804	5	CF24983.7,CF47297.49,CF60899.26,CF721799.1,CF48227.109,CF6641.1,CF8357.21,CF9805.10,CF1553.24,CF24983.9,CF52675.33,CF62597.26,CF30013.4,CF64961.2,CF10839.4,CF18255.23,CF40853.24,CF41119.28,CF41405.41,CF723189.1,CF15027.18.1,CF24983.10,CF12931.22,CF27667.8,CF41425.5,CF64439.7,CF30463.5,CF5673.14,CF64553.11,CF64813.29,CF12851.26,CF15311.6,CF32765.5,CF63279.5,CF8723.17,CF26237.43,CF12931.2,CF17419.1…
GO:0032550	purine ribonucleoside binding	MF	0.668568	114	1228	1230	13804	6	CF24983.7,CF47297.49,CF60899.26,CF721799.1,CF48227.109,CF6641.1,CF8357.21,CF9805.10,CF1553.24,CF24983.9,CF52675.33,CF62597.26,CF30013.4,CF64961.2,CF10839.4,CF18255.23,CF40853.24,CF41119.28,CF41405.41,CF723189.1,CF15027.18.1,CF24983.10,CF12931.22,CF27667.8,CF41425.5,CF64439.7,CF30463.5,CF5673.14,CF64553.11,CF64813.29,CF12851.26,CF15311.6,CF32765.5,CF63279.5,CF8723.17,CF26237.43,CF12931.2,CF17419.1…
GO:0004500	dopamine beta-monooxygenase activity	MF	0.671713	2	18	1230	13804	6	CF726643.1,CF62091.1
GO:0006584	catecholamine metabolic process	BP	0.671713	2	18	1230	13804	5	CF726643.1,CF62091.1
GO:0009712	catechol-containing compound metabolic process	BP	0.671713	2	18	1230	13804	6	CF726643.1,CF62091.1
GO:0018958	phenol-containing compound metabolic process	BP	0.671713	2	18	1230	13804	5	CF726643.1,CF62091.1
GO:0000228	nuclear chromosome	CC	0.671713	2	18	1230	13804	5	CF59679.9,CF20223.9
GO:0048870	cell motility	BP	0.671713	2	18	1230	13804	3	CF63699.25,CF64797.2
GO:0032555	purine ribonucleotide binding	MF	0.675502	114	1229	1230	13804	5	CF24983.7,CF47297.49,CF60899.26,CF721799.1,CF48227.109,CF6641.1,CF8357.21,CF9805.10,CF1553.24,CF24983.9,CF52675.33,CF62597.26,CF30013.4,CF64961.2,CF10839.4,CF18255.23,CF40853.24,CF41119.28,CF41405.41,CF723189.1,CF15027.18.1,CF24983.10,CF12931.22,CF27667.8,CF41425.5,CF64439.7,CF30463.5,CF5673.14,CF64553.11,CF64813.29,CF12851.26,CF15311.6,CF32765.5,CF63279.5,CF8723.17,CF26237.43,CF12931.2,CF17419.1…
GO:0042995	cell projection	CC	0.684367	2	19	1230	13804	3	CF63699.25,CF64797.2
GO:0016835	carbon-oxygen lyase activity	MF	0.684367	2	19	1230	13804	4	CF21317.3,CF59855.5
GO:0019207	kinase regulator activity	MF	0.684367	2	19	1230	13804	3	CF44307.4.1,CF63507.1
GO:0017076	purine nucleotide binding	MF	0.689087	115	1242	1230	13804	5	CF24983.7,CF47297.49,CF60899.26,CF721799.1,CF48227.109,CF6641.1,CF8357.21,CF9805.10,CF1553.24,CF24983.9,CF52675.33,CF62597.26,CF30013.4,CF63833.10,CF64961.2,CF10839.4,CF18255.23,CF40853.24,CF41119.28,CF41405.41,CF723189.1,CF15027.18.1,CF24983.10,CF12931.22,CF27667.8,CF41425.5,CF64439.7,CF30463.5,CF5673.14,CF64553.11,CF64813.29,CF12851.26,CF15311.6,CF32765.5,CF63279.5,CF8723.17,CF26237.43,CF12931.…
GO:0009259	ribonucleotide metabolic process	BP	0.690125	24	244	1230	13804	6	CF48227.109,CF8357.21,CF1553.24,CF52675.33,CF41119.28,CF41405.41,CF723189.1,CF27667.8,CF25859.14,CF41119.27,CF65015.8,CF24507.4,CF2555.9,CF27667.7,CF35719.5,CF36001.44,CF42195.8,CF55215.7,CF56167.10,CF5663.26,CF61191.30,CF61267.2,CF64425.1,CF7777.23
GO:0019693	ribose phosphate metabolic process	BP	0.690125	24	244	1230	13804	5	CF48227.109,CF8357.21,CF1553.24,CF52675.33,CF41119.28,CF41405.41,CF723189.1,CF27667.8,CF25859.14,CF41119.27,CF65015.8,CF24507.4,CF2555.9,CF27667.7,CF35719.5,CF36001.44,CF42195.8,CF55215.7,CF56167.10,CF5663.26,CF61191.30,CF61267.2,CF64425.1,CF7777.23
GO:0009117	nucleotide metabolic process	BP	0.691236	30	309	1230	13804	6	CF26599.23,CF48227.109,CF8357.21,CF1553.24,CF52675.33,CF41119.28,CF41405.41,CF723189.1,CF27667.8,CF25859.14,CF41119.27,CF65015.8,CF24507.4,CF2555.9,CF27667.7,CF28647.3,CF32463.4,CF35719.5,CF36001.44,CF42195.8,CF55215.7,CF55943.18,CF56167.10,CF5663.26,CF59847.24,CF61191.30,CF61267.2,CF64425.1,CF64873.8,CF7777.23
GO:0022402	cell cycle process	BP	0.694399	7	63	1230	13804	4	CF8723.43,CF1925.27,CF28667.2,CF33047.15,CF20223.9,CF41405.17,CF61253.12
GO:0008083	growth factor activity	MF	0.697376	2	20	1230	13804	5	CF60899.5,CF19911.12
GO:0016568	chromatin modification	BP	0.697376	2	20	1230	13804	6	CF32765.5,CF57047.39
GO:0000502	proteasome complex	CC	0.697376	2	20	1230	13804	4	CF60955.6,CF54073.7
GO:0040011	locomotion	BP	0.697376	2	20	1230	13804	2	CF63699.25,CF64797.2
GO:0016052	carbohydrate catabolic process	BP	0.710576	2	21	1230	13804	5	CF42417.16,CF25473.17
GO:0016055	Wnt signaling pathway	BP	0.710576	2	21	1230	13804	6	CF40573.4,CF37959.13
GO:0006414	translational elongation	BP	0.710576	2	21	1230	13804	6	CF36987.2.1,CF44735.16
GO:0008484	sulfuric ester hydrolase activity	MF	0.729512	3	27	1230	13804	5	CF27081.2,CF32013.4,CF60269.41
GO:0016702	oxidoreductase activity, acting on single donors with incorporation of molecular oxygen, incorporation of two atoms of oxygen	MF	0.729512	3	27	1230	13804	5	CF53859.1,CF8265.1,CF17615.23
GO:0004540	ribonuclease activity	MF	0.729512	3	27	1230	13804	6	CF34957.1,CF49027.3,CF58283.1
GO:0009611	response to wounding	BP	0.729512	3	27	1230	13804	4	CF34649.28,CF5387.4,CF64377.1
GO:0008138	protein tyrosine/serine/threonine phosphatase activity	MF	0.734669	3	28	1230	13804	8	CF52589.1,CF18541.19,CF41167.7
GO:0016701	oxidoreductase activity, acting on single donors with incorporation of molecular oxygen	MF	0.734669	3	28	1230	13804	4	CF53859.1,CF8265.1,CF17615.23
GO:0031406	carboxylic acid binding	MF	0.734669	3	28	1230	13804	5	CF53859.1,CF2061.3,CF39107.2
GO:0043177	organic acid binding	MF	0.734669	3	28	1230	13804	4	CF53859.1,CF2061.3,CF39107.2
GO:0015103	inorganic anion transmembrane transporter activity	MF	0.734669	3	28	1230	13804	7	CF57011.73,CF63833.10,CF55943.1
GO:0042254	ribosome biogenesis	BP	0.740419	3	29	1230	13804	5	CF723967.1,CF12611.7,CF41405.13
GO:0048856	anatomical structure development	BP	0.740419	3	29	1230	13804	3	CF34649.28,CF64377.1,CF64809.1
GO:0006026	aminoglycan catabolic process	BP	0.740419	3	29	1230	13804	6	CF55413.1,CF63407.4,CF63407.2
GO:0015698	inorganic anion transport	BP	0.746671	3	30	1230	13804	6	CF57011.73,CF63833.10,CF55943.1
GO:0004970	ionotropic glutamate receptor activity	MF	0.760357	3	32	1230	13804	6	CF5071.8,CF11107.2,CF60899.52
GO:0005234	extracellular-glutamate-gated ion channel activity	MF	0.760357	3	32	1230	13804	10	CF5071.8,CF11107.2,CF60899.52
GO:0008654	phospholipid biosynthetic process	BP	0.760357	3	32	1230	13804	5	CF20345.22,CF53609.4,CF64639.7
GO:0008066	glutamate receptor activity	MF	0.760357	3	32	1230	13804	5	CF5071.8,CF11107.2,CF60899.52
GO:0008081	phosphoric diester hydrolase activity	MF	0.760357	3	32	1230	13804	6	CF48227.2,CF7777.19,CF28385.24
GO:0031981	nuclear lumen	CC	0.768799	8	76	1230	13804	5	CF57227.1,CF59679.9,CF63879.8,CF20223.9,CF28539.13,CF52139.6,CF53331.30,CF64377.42
GO:0045454	cell redox homeostasis	BP	0.772101	4	38	1230	13804	4	CF51069.2,CF64369.1,CF5663.4,CF34531.27
GO:0008135	translation factor activity, nucleic acid binding	MF	0.772101	4	38	1230	13804	6	CF36987.2.1,CF44735.16,CF50981.7,CF62057.6
GO:0016706	oxidoreductase activity, acting on paired donors, with incorporation or reduction of molecular oxygen, 2-oxoglutarate as one donor, and incorporation of one atom each of oxygen into both donors	MF	0.775115	4	39	1230	13804	5	CF53859.1,CF57455.3,CF49503.29,CF64905.13
GO:0035639	purine ribonucleoside triphosphate binding	MF	0.783361	112	1222	1230	13804	5	CF24983.7,CF47297.49,CF60899.26,CF721799.1,CF48227.109,CF6641.1,CF8357.21,CF9805.10,CF1553.24,CF24983.9,CF52675.33,CF62597.26,CF30013.4,CF64961.2,CF10839.4,CF18255.23,CF40853.24,CF41119.28,CF41405.41,CF723189.1,CF15027.18.1,CF24983.10,CF12931.22,CF27667.8,CF41425.5,CF64439.7,CF30463.5,CF5673.14,CF64553.11,CF64813.29,CF12851.26,CF15311.6,CF32765.5,CF63279.5,CF8723.17,CF26237.43,CF12931.2,CF17419.1…
GO:0044456	synapse part	CC	0.786524	4	42	1230	13804	2	CF14631.8,CF26077.26,CF27357.7,CF41509.18
GO:0045202	synapse	CC	0.786524	4	42	1230	13804	2	CF14631.8,CF26077.26,CF27357.7,CF41509.18
GO:0006753	nucleoside phosphate metabolic process	BP	0.788498	30	316	1230	13804	5	CF26599.23,CF48227.109,CF8357.21,CF1553.24,CF52675.33,CF41119.28,CF41405.41,CF723189.1,CF27667.8,CF25859.14,CF41119.27,CF65015.8,CF24507.4,CF2555.9,CF27667.7,CF28647.3,CF32463.4,CF35719.5,CF36001.44,CF42195.8,CF55215.7,CF55943.18,CF56167.10,CF5663.26,CF59847.24,CF61191.30,CF61267.2,CF64425.1,CF64873.8,CF7777.23
GO:0009108	coenzyme biosynthetic process	BP	0.790974	4	43	1230	13804	6	CF55943.41,CF12647.9,CF35719.5,CF59847.24
GO:0071840	cellular component organization or biogenesis	BP	0.802794	36	383	1230	13804	2	CF38167.12,CF8357.21,CF341.10,CF48227.139,CF1925.27,CF723967.1,CF41425.20,CF32765.5,CF35757.1,CF63365.8,CF48227.140,CF64809.1,CF21879.7,CF45501.11,CF61451.26,CF12495.2,CF12611.7,CF15477.29,CF20223.9,CF28019.15,CF34531.96,CF3743.35,CF40559.13,CF41405.13,CF41405.17,CF42195.8,CF42269.1,CF55215.7,CF55315.27,CF56669.30,CF57047.39,CF61191.30,CF61513.19,CF62307.10,CF64551.3,CF8291.13
GO:0019725	cellular homeostasis	BP	0.80911	5	53	1230	13804	4	CF41405.41,CF51069.2,CF64369.1,CF5663.4,CF34531.27
GO:0016773	phosphotransferase activity, alcohol group as acceptor	MF	0.812983	43	461	1230	13804	5	CF24983.7,CF47297.49,CF9805.10,CF24983.9,CF52675.33,CF62597.26,CF64961.2,CF15027.18.1,CF24983.10,CF64439.7,CF30463.5,CF5673.14,CF26237.43,CF48907.3,CF36987.1,CF1989.7,CF30463.7,CF44479.11,CF60745.6,CF64633.15,CF37191.32,CF3743.64,CF65015.8,CF17795.19,CF20345.12,CF25473.17,CF26237.30,CF27679.9,CF32463.4,CF35719.5,CF36001.44,CF41779.24,CF42713.6,CF48907.4,CF53609.4,CF5673.4,CF60899.32.1,CF61573.28,…
GO:0008017	microtubule binding	MF	0.815548	5	55	1230	13804	5	CF40853.24,CF63279.5,CF51643.2,CF37507.22,CF41971.3
GO:0044271	cellular nitrogen compound biosynthetic process	BP	0.819523	65	705	1230	13804	5	CF11107.7,CF42803.16,CF50221.3,CF57431.17,CF60269.81,CF65033.3,CF12495.6,CF61921.6,CF52675.33,CF55869.2,CF57815.1,CF14065.24,CF18255.23,CF51277.13,CF723189.1,CF61513.30,CF54581.1,CF63531.6,CF63879.8,CF17725.28,CF25859.14,CF61137.26,CF36987.15,CF12647.9,CF62143.14,CF28221.10,CF35701.15,CF1989.140,CF22101.8,CF19565.4,CF24153.1,CF65015.8,CF10719.33,CF14067.16,CF14657.20,CF1553.31,CF19675.4,CF20345.2…
GO:0019438	aromatic compound biosynthetic process	BP	0.821876	62	672	1230	13804	5	CF11107.7,CF42803.16,CF50221.3,CF57431.17,CF60269.81,CF65033.3,CF12495.6,CF61921.6,CF52675.33,CF55869.2,CF57815.1,CF14065.24,CF51277.13,CF723189.1,CF61513.30,CF54581.1,CF63879.8,CF17725.28,CF25859.14,CF61137.26,CF36987.15,CF12647.9,CF62143.14,CF28221.10,CF35701.15,CF1989.140,CF22101.8,CF19565.4,CF24153.1,CF65015.8,CF10719.33,CF14067.16,CF14657.20,CF1553.31,CF19675.4,CF20345.20,CF24507.4,CF2555.9,…
GO:0030163	protein catabolic process	BP	0.835474	10	100	1230	13804	5	CF12851.25,CF44339.10,CF56669.29,CF60955.12,CF60955.6,CF18541.9,CF19787.3,CF22817.24,CF40169.8,CF54073.7
GO:0043227	membrane-bounded organelle	CC	0.8422	71	774	1230	13804	3	CF38167.12,CF42803.16,CF50221.3,CF53859.1,CF57431.17,CF8723.43,CF12495.6,CF55531.31,CF61295.10,CF9023.1,CF40617.34,CF52377.48,CF62981.3,CF27219.51,CF57815.1,CF61041.18,CF41405.41,CF5387.54,CF57227.1,CF17725.16,CF61513.30,CF59679.9,CF63699.25,CF63879.8,CF32765.5,CF61137.26,CF59003.46,CF63471.24,CF14631.8,CF34951.17,CF35757.1,CF62143.14,CF63365.8,CF64797.2,CF35701.15,CF64809.1,CF9441.7,CF42781.26,C…
GO:0005623	cell	CC	0.845006	194	2145	1230	13804	2	CF26053.4,CF38167.12,CF42803.16,CF4421.1,CF50221.3,CF53859.1,CF56669.29,CF57431.17,CF57585.2,CF60955.12,CF8723.43,CF10839.9,CF12495.6,CF26319.1,CF48227.109,CF55531.31,CF61185.3,CF61295.10,CF8357.21,CF9023.1,CF1553.24,CF40617.34,CF52377.48,CF60269.65,CF60955.6,CF62981.3,CF8723.62,CF27219.51,CF30559.20,CF50921.1,CF57815.1,CF61041.18,CF726511.1,CF15311.5,CF1925.27,CF40853.24,CF41119.28,CF41405.41,CF…
GO:0044464	cell part	CC	0.845006	194	2145	1230	13804	2	CF26053.4,CF38167.12,CF42803.16,CF4421.1,CF50221.3,CF53859.1,CF56669.29,CF57431.17,CF57585.2,CF60955.12,CF8723.43,CF10839.9,CF12495.6,CF26319.1,CF48227.109,CF55531.31,CF61185.3,CF61295.10,CF8357.21,CF9023.1,CF1553.24,CF40617.34,CF52377.48,CF60269.65,CF60955.6,CF62981.3,CF8723.62,CF27219.51,CF30559.20,CF50921.1,CF57815.1,CF61041.18,CF726511.1,CF15311.5,CF1925.27,CF40853.24,CF41119.28,CF41405.41,CF…
GO:0005102	receptor binding	MF	0.858412	9	90	1230	13804	4	CF5387.4,CF39875.17,CF60899.5,CF40573.4,CF39875.20,CF8151.4,CF19911.12,CF39875.19,CF707651.1
GO:0018130	heterocycle biosynthetic process	BP	0.859861	63	687	1230	13804	5	CF11107.7,CF42803.16,CF50221.3,CF57431.17,CF60269.81,CF65033.3,CF12495.6,CF61921.6,CF52675.33,CF55869.2,CF57815.1,CF14065.24,CF51277.13,CF723189.1,CF55943.41,CF61513.30,CF54581.1,CF63879.8,CF17725.28,CF25859.14,CF61137.26,CF36987.15,CF12647.9,CF62143.14,CF28221.10,CF35701.15,CF1989.140,CF22101.8,CF19565.4,CF24153.1,CF65015.8,CF10719.33,CF14067.16,CF14657.20,CF1553.31,CF19675.4,CF20345.20,CF24507.…
GO:0006886	intracellular protein transport	BP	0.883771	18	190	1230	13804	5	CF48227.109,CF1553.24,CF41119.28,CF63639.1,CF41119.27,CF59003.10,CF63365.8,CF44339.38,CF52675.48,CF21879.7,CF41405.49,CF57527.15,CF26513.18,CF46831.3,CF57527.2,CF60969.34,CF64379.2,CF8291.13
GO:0043231	intracellular membrane-bounded organelle	CC	0.899947	69	758	1230	13804	4	CF38167.12,CF42803.16,CF50221.3,CF53859.1,CF57431.17,CF8723.43,CF12495.6,CF55531.31,CF61295.10,CF9023.1,CF40617.34,CF52377.48,CF62981.3,CF27219.51,CF57815.1,CF61041.18,CF41405.41,CF5387.54,CF57227.1,CF17725.16,CF61513.30,CF59679.9,CF63879.8,CF32765.5,CF61137.26,CF59003.46,CF63471.24,CF14631.8,CF34951.17,CF35757.1,CF62143.14,CF63365.8,CF35701.15,CF64809.1,CF9441.7,CF42781.26,CF19565.4,CF21879.7,CF…
GO:1901362	organic cyclic compound biosynthetic process	BP	0.908485	63	692	1230	13804	5	CF11107.7,CF42803.16,CF50221.3,CF57431.17,CF60269.81,CF65033.3,CF12495.6,CF61921.6,CF52675.33,CF55869.2,CF57815.1,CF14065.24,CF51277.13,CF723189.1,CF55943.41,CF61513.30,CF54581.1,CF63879.8,CF17725.28,CF25859.14,CF61137.26,CF36987.15,CF12647.9,CF62143.14,CF28221.10,CF35701.15,CF1989.140,CF22101.8,CF19565.4,CF24153.1,CF65015.8,CF10719.33,CF14067.16,CF14657.20,CF1553.31,CF19675.4,CF20345.20,CF24507.…
GO:0051213	dioxygenase activity	MF	0.911455	6	59	1230	13804	4	CF53859.1,CF8265.1,CF57455.3,CF49503.29,CF17615.23,CF64905.13
GO:0055086	nucleobase-containing small molecule metabolic process	BP	0.927236	31	337	1230	13804	4	CF26599.23,CF48227.109,CF8357.21,CF1553.24,CF52675.33,CF62487.16,CF41119.28,CF41405.41,CF723189.1,CF27667.8,CF25859.14,CF41119.27,CF65015.8,CF24507.4,CF2555.9,CF27667.7,CF28647.3,CF32463.4,CF35719.5,CF36001.44,CF42195.8,CF55215.7,CF55943.18,CF56167.10,CF5663.26,CF59847.24,CF61191.30,CF61267.2,CF64425.1,CF64873.8,CF7777.23
GO:0016791	phosphatase activity	MF	0.929713	13	137	1230	13804	6	CF718945.1,CF62061.1,CF21507.1,CF52589.1,CF18541.19,CF61639.31,CF48227.138,CF33047.15,CF26077.20,CF41167.7,CF58059.28,CF61253.12,CF64279.52
GO:0015031	protein transport	BP	0.937296	26	282	1230	13804	4	CF48227.109,CF1553.24,CF41119.28,CF41405.41,CF63471.24,CF63639.1,CF41119.27,CF59003.10,CF63365.8,CF44339.38,CF52675.48,CF21879.7,CF41405.49,CF57527.15,CF64113.2,CF26513.18,CF27667.7,CF46831.3,CF56167.10,CF5663.26,CF57527.2,CF60969.34,CF61267.2,CF64379.2,CF64425.1,CF8291.13
GO:0008236	serine-type peptidase activity	MF	0.940057	8	82	1230	13804	5	CF63953.6,CF50135.43,CF64203.1,CF33047.23,CF61233.11,CF64357.4,CF64999.13,CF8291.13
GO:0017171	serine hydrolase activity	MF	0.940057	8	82	1230	13804	4	CF63953.6,CF50135.43,CF64203.1,CF33047.23,CF61233.11,CF64357.4,CF64999.13,CF8291.13
GO:0043234	protein complex	CC	0.941574	55	606	1230	13804	3	CF10839.9,CF8357.21,CF40617.34,CF60955.6,CF62981.3,CF30559.20,CF726511.1,CF1925.27,CF40853.24,CF57227.1,CF22817.9,CF55943.41,CF61513.30,CF54581.1,CF59679.9,CF63699.25,CF63879.8,CF63279.5,CF63471.24,CF17419.1,CF34951.17,CF63365.8,CF64797.2,CF22101.8,CF51643.2,CF15027.101,CF24153.1,CF19675.4,CF25473.17,CF2555.9,CF28131.12,CF28539.13,CF28955.4,CF36987.2.1,CF37507.22,CF38655.3,CF40559.13,CF41971.3,CF…
GO:0034654	nucleobase-containing compound biosynthetic process	BP	0.954651	59	652	1230	13804	5	CF11107.7,CF42803.16,CF50221.3,CF57431.17,CF60269.81,CF65033.3,CF12495.6,CF61921.6,CF52675.33,CF55869.2,CF57815.1,CF14065.24,CF723189.1,CF61513.30,CF54581.1,CF63879.8,CF17725.28,CF25859.14,CF61137.26,CF36987.15,CF62143.14,CF28221.10,CF35701.15,CF1989.140,CF22101.8,CF19565.4,CF24153.1,CF65015.8,CF10719.33,CF14067.16,CF14657.20,CF1553.31,CF19675.4,CF20345.20,CF24507.4,CF2555.9,CF28647.3,CF32463.4,C…
GO:0097367	carbohydrate derivative binding	MF	0.95604	120	1335	1230	13804	3	CF24983.7,CF47297.49,CF60899.26,CF721799.1,CF48227.109,CF6641.1,CF8357.21,CF9805.10,CF1553.24,CF24983.9,CF52675.33,CF62597.26,CF30013.4,CF64961.2,CF10839.4,CF18255.23,CF18627.2,CF40853.24,CF41119.28,CF41405.41,CF723189.1,CF15027.18.1,CF24983.10,CF12931.22,CF27667.8,CF41425.5,CF64439.7,CF30463.5,CF5673.14,CF64553.11,CF64813.29,CF12851.26,CF15311.6,CF32765.5,CF63279.5,CF8723.17,CF26237.43,CF12931.2…
GO:0043168	anion binding	MF	0.962609	140	1560	1230	13804	4	CF24983.7,CF47297.49,CF53859.1,CF60899.26,CF721799.1,CF48227.109,CF6641.1,CF8357.21,CF9805.10,CF1553.24,CF24983.9,CF52675.33,CF62597.26,CF2061.3,CF30013.4,CF64961.2,CF10839.4,CF18255.23,CF31777.57,CF39107.2,CF40853.24,CF41119.28,CF41405.41,CF723189.1,CF15027.18.1,CF24983.10,CF55531.18,CF12931.22,CF27667.8,CF41425.5,CF64439.7,CF24555.8,CF30463.5,CF5673.14,CF64553.11,CF64813.29,CF12851.26,CF15311.6…
GO:0009116	nucleoside metabolic process	BP	0.962733	22	239	1230	13804	5	CF48227.109,CF8357.21,CF1553.24,CF62487.16,CF41119.28,CF41405.41,CF723189.1,CF27667.8,CF41119.27,CF24507.4,CF2555.9,CF27667.7,CF35719.5,CF42195.8,CF55215.7,CF56167.10,CF5663.26,CF61191.30,CF61267.2,CF64425.1,CF64873.8,CF7777.23
GO:1901657	glycosyl compound metabolic process	BP	0.962733	22	239	1230	13804	4	CF48227.109,CF8357.21,CF1553.24,CF62487.16,CF41119.28,CF41405.41,CF723189.1,CF27667.8,CF41119.27,CF24507.4,CF2555.9,CF27667.7,CF35719.5,CF42195.8,CF55215.7,CF56167.10,CF5663.26,CF61191.30,CF61267.2,CF64425.1,CF64873.8,CF7777.23
GO:0044085	cellular component biogenesis	BP	0.974836	18	195	1230	13804	3	CF8357.21,CF341.10,CF1925.27,CF723967.1,CF12495.2,CF12611.7,CF20223.9,CF34531.96,CF3743.35,CF40559.13,CF41405.13,CF42195.8,CF42269.1,CF55215.7,CF56669.30,CF61191.30,CF61513.19,CF62307.10
GO:0045184	establishment of protein localization	BP	0.982368	26	285	1230	13804	3	CF48227.109,CF1553.24,CF41119.28,CF41405.41,CF63471.24,CF63639.1,CF41119.27,CF59003.10,CF63365.8,CF44339.38,CF52675.48,CF21879.7,CF41405.49,CF57527.15,CF64113.2,CF26513.18,CF27667.7,CF46831.3,CF56167.10,CF5663.26,CF57527.2,CF60969.34,CF61267.2,CF64379.2,CF64425.1,CF8291.13
GO:0006464	cellular protein modification process	BP	0.983198	74	823	1230	13804	6	CF24983.7,CF47297.49,CF57011.4,CF63929.11,CF718945.1,CF10839.9,CF9805.10,CF24983.9,CF52675.33,CF62061.1,CF62597.26,CF21507.1,CF64961.2,CF52589.1,CF15027.18.1,CF24983.10,CF18541.19,CF61639.31,CF64439.7,CF30463.5,CF5673.14,CF61267.7,CF63807.5,CF39731.3,CF34951.17,CF48907.3,CF23707.4,CF36987.1,CF48227.138,CF61185.36,CF1989.7,CF23707.3,CF30463.7,CF33047.15,CF44479.11,CF60745.6,CF37191.32,CF3743.64,CF…
GO:0036211	protein modification process	BP	0.983198	74	823	1230	13804	5	CF24983.7,CF47297.49,CF57011.4,CF63929.11,CF718945.1,CF10839.9,CF9805.10,CF24983.9,CF52675.33,CF62061.1,CF62597.26,CF21507.1,CF64961.2,CF52589.1,CF15027.18.1,CF24983.10,CF18541.19,CF61639.31,CF64439.7,CF30463.5,CF5673.14,CF61267.7,CF63807.5,CF39731.3,CF34951.17,CF48907.3,CF23707.4,CF36987.1,CF48227.138,CF61185.36,CF1989.7,CF23707.3,CF30463.7,CF33047.15,CF44479.11,CF60745.6,CF37191.32,CF3743.64,CF…
GO:0046039	GTP metabolic process	BP	0.992848	18	196	1230	13804	8	CF48227.109,CF8357.21,CF1553.24,CF41119.28,CF41405.41,CF723189.1,CF27667.8,CF41119.27,CF24507.4,CF27667.7,CF42195.8,CF55215.7,CF56167.10,CF5663.26,CF61191.30,CF61267.2,CF64425.1,CF7777.23
GO:0004497	monooxygenase activity	MF	1	6	65	1230	13804	4	CF726643.1,CF31777.57,CF47415.1,CF54753.5,CF62091.1,CF62023.21
GO:0016053	organic acid biosynthetic process	BP	1	7	78	1230	13804	5	CF18255.23,CF63531.6,CF726233.1,CF12647.9,CF33565.21,CF61329.87,CF64559.49
GO:0046394	carboxylic acid biosynthetic process	BP	1	7	78	1230	13804	6	CF18255.23,CF63531.6,CF726233.1,CF12647.9,CF33565.21,CF61329.87,CF64559.49
GO:0009144	purine nucleoside triphosphate metabolic process	BP	1	19	212	1230	13804	7	CF48227.109,CF8357.21,CF1553.24,CF41119.28,CF41405.41,CF723189.1,CF27667.8,CF41119.27,CF24507.4,CF2555.9,CF27667.7,CF42195.8,CF55215.7,CF56167.10,CF5663.26,CF61191.30,CF61267.2,CF64425.1,CF7777.23
GO:0009199	ribonucleoside triphosphate metabolic process	BP	1	19	212	1230	13804	7	CF48227.109,CF8357.21,CF1553.24,CF41119.28,CF41405.41,CF723189.1,CF27667.8,CF41119.27,CF24507.4,CF2555.9,CF27667.7,CF42195.8,CF55215.7,CF56167.10,CF5663.26,CF61191.30,CF61267.2,CF64425.1,CF7777.23
GO:0009205	purine ribonucleoside triphosphate metabolic process	BP	1	19	212	1230	13804	8	CF48227.109,CF8357.21,CF1553.24,CF41119.28,CF41405.41,CF723189.1,CF27667.8,CF41119.27,CF24507.4,CF2555.9,CF27667.7,CF42195.8,CF55215.7,CF56167.10,CF5663.26,CF61191.30,CF61267.2,CF64425.1,CF7777.23
GO:0042578	phosphoric ester hydrolase activity	MF	1	16	174	1230	13804	5	CF718945.1,CF62061.1,CF21507.1,CF52589.1,CF18541.19,CF61639.31,CF48227.138,CF48227.2,CF33047.15,CF7777.19,CF26077.20,CF28385.24,CF41167.7,CF58059.28,CF61253.12,CF64279.52
GO:0005543	phospholipid binding	MF	1	14	157	1230	13804	4	CF24555.8,CF52787.18,CF64095.8,CF48227.2,CF57427.80,CF721483.1,CF20345.16,CF20733.50,CF21317.6,CF41405.12,CF41971.3,CF5673.4,CF63239.8,CF63953.13
GO:0016043	cellular component organization	BP	1	32	355	1230	13804	3	CF38167.12,CF8357.21,CF341.10,CF48227.139,CF1925.27,CF41425.20,CF32765.5,CF35757.1,CF63365.8,CF48227.140,CF64809.1,CF21879.7,CF45501.11,CF61451.26,CF15477.29,CF20223.9,CF28019.15,CF34531.96,CF3743.35,CF40559.13,CF41405.17,CF42195.8,CF42269.1,CF55215.7,CF55315.27,CF56669.30,CF57047.39,CF61191.30,CF61513.19,CF62307.10,CF64551.3,CF8291.13
GO:0031974	membrane-enclosed lumen	CC	1	8	87	1230	13804	2	CF57227.1,CF59679.9,CF63879.8,CF20223.9,CF28539.13,CF52139.6,CF53331.30,CF64377.42
GO:0043233	organelle lumen	CC	1	8	85	1230	13804	3	CF57227.1,CF59679.9,CF63879.8,CF20223.9,CF28539.13,CF52139.6,CF53331.30,CF64377.42
GO:0070013	intracellular organelle lumen	CC	1	8	85	1230	13804	4	CF57227.1,CF59679.9,CF63879.8,CF20223.9,CF28539.13,CF52139.6,CF53331.30,CF64377.42
GO:0003700	sequence-specific DNA binding transcription factor activity	MF	1	30	332	1230	13804	3	CF50221.3,CF57431.17,CF60269.81,CF65033.3,CF12495.6,CF61921.6,CF55869.2,CF57815.1,CF14065.24,CF17725.28,CF61137.26,CF36987.15,CF1989.140,CF22101.8,CF19565.4,CF10719.33,CF14657.20,CF19675.4,CF20345.20,CF34785.1,CF3811.19,CF3919.14,CF41509.54,CF45681.10,CF48227.61,CF59003.17,CF60899.4,CF61527.2,CF64279.58,CF64623.35
GO:0001071	nucleic acid binding transcription factor activity	MF	1	30	332	1230	13804	2	CF50221.3,CF57431.17,CF60269.81,CF65033.3,CF12495.6,CF61921.6,CF55869.2,CF57815.1,CF14065.24,CF17725.28,CF61137.26,CF36987.15,CF1989.140,CF22101.8,CF19565.4,CF10719.33,CF14657.20,CF19675.4,CF20345.20,CF34785.1,CF3811.19,CF3919.14,CF41509.54,CF45681.10,CF48227.61,CF59003.17,CF60899.4,CF61527.2,CF64279.58,CF64623.35
GO:1901292	nucleoside phosphate catabolic process	BP	1	18	200	1230	13804	5	CF26599.23,CF48227.109,CF8357.21,CF1553.24,CF41119.28,CF41405.41,CF27667.8,CF41119.27,CF27667.7,CF42195.8,CF55215.7,CF56167.10,CF5663.26,CF61191.30,CF61267.2,CF64425.1,CF64873.8,CF7777.23
GO:0034613	cellular protein localization	BP	1	18	200	1230	13804	5	CF48227.109,CF1553.24,CF41119.28,CF63639.1,CF41119.27,CF59003.10,CF63365.8,CF44339.38,CF52675.48,CF21879.7,CF41405.49,CF57527.15,CF26513.18,CF46831.3,CF57527.2,CF60969.34,CF64379.2,CF8291.13
GO:0070727	cellular macromolecule localization	BP	1	18	200	1230	13804	4	CF48227.109,CF1553.24,CF41119.28,CF63639.1,CF41119.27,CF59003.10,CF63365.8,CF44339.38,CF52675.48,CF21879.7,CF41405.49,CF57527.15,CF26513.18,CF46831.3,CF57527.2,CF60969.34,CF64379.2,CF8291.13
GO:0009166	nucleotide catabolic process	BP	1	18	198	1230	13804	6	CF26599.23,CF48227.109,CF8357.21,CF1553.24,CF41119.28,CF41405.41,CF27667.8,CF41119.27,CF27667.7,CF42195.8,CF55215.7,CF56167.10,CF5663.26,CF61191.30,CF61267.2,CF64425.1,CF64873.8,CF7777.23
GO:0016616	oxidoreductase activity, acting on the CH-OH group of donors, NAD or NADP as acceptor	MF	1	6	62	1230	13804	5	CF493.27,CF38113.5,CF493.26,CF20733.47,CF18115.8,CF39551.51
GO:0006260	DNA replication	BP	1	6	62	1230	13804	6	CF706433.1,CF5387.54,CF59679.9,CF12851.26,CF61137.26,CF32293.6
GO:0042278	purine nucleoside metabolic process	BP	1	20	222	1230	13804	6	CF48227.109,CF8357.21,CF1553.24,CF41119.28,CF41405.41,CF723189.1,CF27667.8,CF41119.27,CF24507.4,CF2555.9,CF27667.7,CF35719.5,CF42195.8,CF55215.7,CF56167.10,CF5663.26,CF61191.30,CF61267.2,CF64425.1,CF7777.23
GO:0046128	purine ribonucleoside metabolic process	BP	1	20	222	1230	13804	7	CF48227.109,CF8357.21,CF1553.24,CF41119.28,CF41405.41,CF723189.1,CF27667.8,CF41119.27,CF24507.4,CF2555.9,CF27667.7,CF35719.5,CF42195.8,CF55215.7,CF56167.10,CF5663.26,CF61191.30,CF61267.2,CF64425.1,CF7777.23
GO:1901068	guanosine-containing compound metabolic process	BP	1	18	197	1230	13804	8	CF48227.109,CF8357.21,CF1553.24,CF41119.28,CF41405.41,CF723189.1,CF27667.8,CF41119.27,CF24507.4,CF27667.7,CF42195.8,CF55215.7,CF56167.10,CF5663.26,CF61191.30,CF61267.2,CF64425.1,CF7777.23
GO:0043412	macromolecule modification	BP	1	76	851	1230	13804	5	CF24983.7,CF47297.49,CF57011.4,CF63929.11,CF718945.1,CF10839.9,CF9805.10,CF24983.9,CF52675.33,CF62061.1,CF62597.26,CF21507.1,CF64961.2,CF52589.1,CF15027.18.1,CF24983.10,CF18541.19,CF61639.31,CF64439.7,CF30463.5,CF5673.14,CF61267.7,CF63807.5,CF39731.3,CF34951.17,CF48907.3,CF23707.4,CF36987.1,CF48227.138,CF61185.36,CF1989.7,CF23707.3,CF30463.7,CF33047.15,CF44479.11,CF60745.6,CF37191.32,CF3743.64,CF…
GO:0016788	hydrolase activity, acting on ester bonds	MF	1	40	444	1230	13804	4	CF12851.25,CF26077.35,CF27081.2,CF44339.10,CF60955.12,CF718945.1,CF54443.8,CF62061.1,CF21507.1,CF32013.4,CF52589.1,CF18541.19,CF61639.31,CF18541.9,CF26077.34,CF59679.9,CF63531.6,CF726233.1,CF60269.41,CF34957.1,CF48227.138,CF48227.2,CF33047.15,CF50441.8,CF7777.19,CF9607.28,CF16525.23,CF19787.3,CF26077.20,CF28385.24,CF38493.11,CF39729.1,CF40169.8,CF41167.7,CF49027.3,CF57753.4,CF58059.28,CF58283.1,C…
GO:0046434	organophosphate catabolic process	BP	1	19	209	1230	13804	5	CF26599.23,CF48227.109,CF8357.21,CF1553.24,CF41119.28,CF41405.41,CF27667.8,CF55943.2,CF41119.27,CF27667.7,CF42195.8,CF55215.7,CF56167.10,CF5663.26,CF61191.30,CF61267.2,CF64425.1,CF64873.8,CF7777.23
GO:0016746	transferase activity, transferring acyl groups	MF	1	14	154	1230	13804	4	CF19911.8,CF1959.10,CF56781.1,CF20345.22,CF14631.18,CF64357.5,CF19675.5,CF231.47,CF33651.6,CF49289.3,CF52675.79,CF55869.10,CF56639.6,CF61329.87
GO:0046907	intracellular transport	BP	1	20	220	1230	13804	4	CF48227.109,CF1553.24,CF41119.28,CF63639.1,CF41119.27,CF59003.10,CF63365.8,CF44339.38,CF52675.48,CF42781.26,CF21879.7,CF41405.49,CF57527.15,CF26513.18,CF46831.3,CF57527.2,CF59079.12,CF60969.34,CF64379.2,CF8291.13
GO:0009141	nucleoside triphosphate metabolic process	BP	1	19	213	1230	13804	6	CF48227.109,CF8357.21,CF1553.24,CF41119.28,CF41405.41,CF723189.1,CF27667.8,CF41119.27,CF24507.4,CF2555.9,CF27667.7,CF42195.8,CF55215.7,CF56167.10,CF5663.26,CF61191.30,CF61267.2,CF64425.1,CF7777.23
GO:0005044	scavenger receptor activity	MF	1	9	98	1230	13804	4	CF64189.1,CF42345.1,CF63953.6,CF64279.34,CF51289.11,CF51289.10,CF62583.4,CF9805.12,CF62249.6
GO:0038024	cargo receptor activity	MF	1	9	98	1230	13804	3	CF64189.1,CF42345.1,CF63953.6,CF64279.34,CF51289.11,CF51289.10,CF62583.4,CF9805.12,CF62249.6
GO:1902582	single-organism intracellular transport	BP	1	6	64	1230	13804	4	CF63365.8,CF42781.26,CF21879.7,CF26513.18,CF59079.12,CF8291.13
GO:0009057	macromolecule catabolic process	BP	1	13	143	1230	13804	5	CF12851.25,CF44339.10,CF56669.29,CF60955.12,CF60955.6,CF55413.1,CF18541.9,CF63407.4,CF63407.2,CF19787.3,CF22817.24,CF40169.8,CF54073.7
GO:0016641	oxidoreductase activity, acting on the CH-NH2 group of donors, oxygen as acceptor	MF	1	2	22	1230	13804	5	CF5663.14,CF1925.22
GO:0004180	carboxypeptidase activity	MF	1	2	22	1230	13804	7	CF29389.4,CF64203.1
GO:0015629	actin cytoskeleton	CC	1	4	44	1230	13804	6	CF17419.1,CF20725.6,CF15027.101,CF48227.61
GO:0004879	ligand-activated sequence-specific DNA binding RNA polymerase II transcription factor activity	MF	1	1	11	1230	13804	5	CF14657.20
GO:0008131	primary amine oxidase activity	MF	1	1	11	1230	13804	6	CF1925.22
GO:0070403	NAD+ binding	MF	1	1	11	1230	13804	5	CF51407.2
GO:0000975	regulatory region DNA binding	MF	1	2	22	1230	13804	6	CF65033.3,CF61527.2
GO:0001067	regulatory region nucleic acid binding	MF	1	2	22	1230	13804	5	CF65033.3,CF61527.2
GO:0015631	tubulin binding	MF	1	5	56	1230	13804	5	CF40853.24,CF63279.5,CF51643.2,CF37507.22,CF41971.3
GO:0019898	extrinsic component of membrane	CC	1	1	11	1230	13804	3	CF22817.9
GO:0051186	cofactor metabolic process	BP	1	5	56	1230	13804	4	CF55943.41,CF12647.9,CF35719.5,CF57753.4,CF59847.24
GO:0022900	electron transport chain	BP	1	1	11	1230	13804	4	CF725165.1
GO:0006644	phospholipid metabolic process	BP	1	5	56	1230	13804	5	CF20345.22,CF45951.8,CF53113.20,CF53609.4,CF64639.7
GO:0098531	direct ligand regulated sequence-specific DNA binding transcription factor activity	MF	1	1	11	1230	13804	4	CF14657.20
GO:0000793	condensed chromosome	CC	1	1	11	1230	13804	6	CF20223.9
GO:0009605	response to external stimulus	BP	1	1	11	1230	13804	3	CF42269.1

## Sheet: M4
GO_ID	GO_Term	GO_Class	Pvalue	x1	x2	n	N	GOlevl	GeneID
GO:0003725	double-stranded RNA binding	MF	4.68998e-05	3	5	234	13804	6	CF15565.1,CF44341.1,CF28297.1
GO:0035556	intracellular signal transduction	BP	0.000864865	16	409	234	13804	5	CF15153.6,CF22541.20,CF29627.7,CF22817.5,CF726763.1,CF22817.6,CF25603.18,CF44339.28,CF60269.86,CF64113.5,CF13345.1,CF20445.6,CF63483.48,CF64559.33,CF64843.3,CF7323.9
GO:0007264	small GTPase mediated signal transduction	BP	0.00112653	12	249	234	13804	6	CF15153.6,CF22541.20,CF22817.5,CF22817.6,CF25603.18,CF44339.28,CF64113.5,CF13345.1,CF63483.48,CF64559.33,CF64843.3,CF7323.9
GO:0005089	Rho guanyl-nucleotide exchange factor activity	MF	0.00250366	4	34	234	13804	4	CF44339.28,CF64113.5,CF13345.1,CF64559.33
GO:0035023	regulation of Rho protein signal transduction	BP	0.00250366	4	34	234	13804	8	CF44339.28,CF64113.5,CF13345.1,CF64559.33
GO:0005088	Ras guanyl-nucleotide exchange factor activity	MF	0.00250366	4	34	234	13804	3	CF44339.28,CF64113.5,CF13345.1,CF64559.33
GO:0007266	Rho protein signal transduction	BP	0.00250366	4	34	234	13804	8	CF44339.28,CF64113.5,CF13345.1,CF64559.33
GO:0007265	Ras protein signal transduction	BP	0.00543788	4	42	234	13804	7	CF44339.28,CF64113.5,CF13345.1,CF64559.33
GO:0009062	fatty acid catabolic process	BP	0.00568079	2	7	234	13804	6	CF64869.10,CF64667.1
GO:0072329	monocarboxylic acid catabolic process	BP	0.00568079	2	7	234	13804	7	CF64869.10,CF64667.1
GO:0005643	nuclear pore	CC	0.0117717	2	10	234	13804	4	CF61185.54,CF57011.58
GO:0008061	chitin binding	MF	0.0121083	5	81	234	13804	4	CF54443.1,CF61517.11,CF54475.3,CF56431.6,CF62253.27
GO:0044242	cellular lipid catabolic process	BP	0.0142282	2	11	234	13804	5	CF64869.10,CF64667.1
GO:0097367	carbohydrate derivative binding	MF	0.015319	34	1335	234	13804	3	CF15027.10,CF15153.6,CF22541.20,CF24797.1,CF29627.7,CF34531.44,CF4427.3,CF58541.9,CF20837.22,CF41779.14,CF27281.16,CF45501.5,CF42195.19,CF22817.5,CF53111.92,CF10839.3,CF22817.6,CF25603.18,CF54443.1,CF58161.32,CF61517.11,CF31983.2,CF54475.3,CF42195.20,CF56431.6,CF61233.20,CF1011.9,CF27609.8,CF42195.14,CF62253.27,CF62597.21,CF63483.48,CF64843.3,CF7323.9
GO:0016054	organic acid catabolic process	BP	0.0166088	3	32	234	13804	5	CF64869.10,CF34929.5,CF64667.1
GO:0046395	carboxylic acid catabolic process	BP	0.0166088	3	32	234	13804	6	CF64869.10,CF34929.5,CF64667.1
GO:0005635	nuclear envelope	CC	0.0168849	2	12	234	13804	4	CF61185.54,CF57011.58
GO:0046930	pore complex	CC	0.0168849	2	12	234	13804	3	CF61185.54,CF57011.58
GO:0017009	protein-phycocyanobilin linkage	BP	0.0169516	1	1	234	13804	9	CF36483.62
GO:0032957	inositol trisphosphate metabolic process	BP	0.0169516	1	1	234	13804	5	CF31983.2
GO:0047325	inositol tetrakisphosphate 1-kinase activity	MF	0.0169516	1	1	234	13804	7	CF31983.2
GO:0052725	inositol-1,3,4-trisphosphate 6-kinase activity	MF	0.0169516	1	1	234	13804	7	CF31983.2
GO:0052726	inositol-1,3,4-trisphosphate 5-kinase activity	MF	0.0169516	1	1	234	13804	7	CF31983.2
GO:0004452	isopentenyl-diphosphate delta-isomerase activity	MF	0.0169516	1	1	234	13804	6	CF7217.2
GO:0008750	NAD(P)+ transhydrogenase (AB-specific) activity	MF	0.0169516	1	1	234	13804	7	CF63447.35
GO:0019543	propionate catabolic process	BP	0.0169516	1	1	234	13804	8	CF64667.1
GO:0047547	2-methylcitrate dehydratase activity	MF	0.0169516	1	1	234	13804	6	CF64667.1
GO:0017006	protein-tetrapyrrole linkage	BP	0.0169516	1	1	234	13804	7	CF36483.62
GO:0017007	protein-bilin linkage	BP	0.0169516	1	1	234	13804	8	CF36483.62
GO:0043647	inositol phosphate metabolic process	BP	0.0169516	1	1	234	13804	4	CF31983.2
GO:0051765	inositol tetrakisphosphate kinase activity	MF	0.0169516	1	1	234	13804	6	CF31983.2
GO:0008746	NAD(P)+ transhydrogenase activity	MF	0.0169516	1	1	234	13804	6	CF63447.35
GO:0016652	oxidoreductase activity, acting on NAD(P)H, NAD(P) as acceptor	MF	0.0169516	1	1	234	13804	5	CF63447.35
GO:0019541	propionate metabolic process	BP	0.0169516	1	1	234	13804	7	CF64667.1
GO:0019626	short-chain fatty acid catabolic process	BP	0.0169516	1	1	234	13804	7	CF64667.1
GO:0046459	short-chain fatty acid metabolic process	BP	0.0169516	1	1	234	13804	6	CF64667.1
GO:0006030	chitin metabolic process	BP	0.0183956	5	90	234	13804	6	CF54443.1,CF61517.11,CF54475.3,CF56431.6,CF62253.27
GO:1901071	glucosamine-containing compound metabolic process	BP	0.0192049	5	91	234	13804	6	CF54443.1,CF61517.11,CF54475.3,CF56431.6,CF62253.27
GO:0019359	nicotinamide nucleotide biosynthetic process	BP	0.0197344	2	13	234	13804	8	CF57527.27,CF34929.5
GO:0006040	amino sugar metabolic process	BP	0.0200373	5	92	234	13804	5	CF54443.1,CF61517.11,CF54475.3,CF56431.6,CF62253.27
GO:0005488	binding	MF	0.0210464	151	7856	234	13804	2	CF15027.10,CF15153.6,CF16535.66,CF17795.66,CF19565.9,CF22541.20,CF24797.1,CF26077.3,CF26237.50,CF29627.7,CF34531.44,CF42017.20,CF4427.3,CF52797.17,CF56199.14,CF57047.25,CF58161.29,CF58541.9,CF59391.18,CF63763.18,CF64573.22,CF8657.1,CF16271.16,CF1849.1,CF20837.22,CF21865.1,CF27959.1,CF3709.3,CF39597.16,CF54369.21,CF55665.18,CF55943.15,CF56317.1,CF57011.106,CF57047.37,CF726925.1,CF7537.8,CF31777.56…
GO:0044282	small molecule catabolic process	BP	0.0211212	3	35	234	13804	5	CF64869.10,CF34929.5,CF64667.1
GO:0019363	pyridine nucleotide biosynthetic process	BP	0.0227693	2	14	234	13804	7	CF57527.27,CF34929.5
GO:0005085	guanyl-nucleotide exchange factor activity	MF	0.024358	4	65	234	13804	2	CF44339.28,CF64113.5,CF13345.1,CF64559.33
GO:0009165	nucleotide biosynthetic process	BP	0.0307769	5	103	234	13804	6	CF29627.7,CF56199.14,CF57527.27,CF34929.5,CF20445.6
GO:0015929	hexosaminidase activity	MF	0.0329178	2	17	234	13804	6	CF41309.20,CF36479.2
GO:0072525	pyridine-containing compound biosynthetic process	BP	0.0329178	2	17	234	13804	6	CF57527.27,CF34929.5
GO:0004719	protein-L-isoaspartate (D-aspartate) O-methyltransferase activity	MF	0.0336171	1	2	234	13804	7	CF21151.2.1
GO:1901293	nucleoside phosphate biosynthetic process	BP	0.0354299	5	107	234	13804	5	CF29627.7,CF56199.14,CF57527.27,CF34929.5,CF20445.6
GO:0006022	aminoglycan metabolic process	BP	0.0354299	5	107	234	13804	5	CF54443.1,CF61517.11,CF54475.3,CF56431.6,CF62253.27
GO:0016651	oxidoreductase activity, acting on NAD(P)H	MF	0.0366262	2	18	234	13804	4	CF60187.2,CF63447.35
GO:0019362	pyridine nucleotide metabolic process	BP	0.0366262	2	18	234	13804	6	CF57527.27,CF34929.5
GO:0046496	nicotinamide nucleotide metabolic process	BP	0.0366262	2	18	234	13804	7	CF57527.27,CF34929.5
GO:0005525	GTP binding	MF	0.038853	11	335	234	13804	6	CF15153.6,CF22541.20,CF42195.19,CF22817.5,CF22817.6,CF25603.18,CF61233.20,CF42195.14,CF63483.48,CF64843.3,CF7323.9
GO:0032561	guanyl ribonucleotide binding	MF	0.038853	11	335	234	13804	6	CF15153.6,CF22541.20,CF42195.19,CF22817.5,CF22817.6,CF25603.18,CF61233.20,CF42195.14,CF63483.48,CF64843.3,CF7323.9
GO:0019001	guanyl nucleotide binding	MF	0.0418422	11	338	234	13804	6	CF15153.6,CF22541.20,CF42195.19,CF22817.5,CF22817.6,CF25603.18,CF61233.20,CF42195.14,CF63483.48,CF64843.3,CF7323.9
GO:0046578	regulation of Ras protein signal transduction	BP	0.0468879	4	80	234	13804	7	CF44339.28,CF64113.5,CF13345.1,CF64559.33
GO:0072524	pyridine-containing compound metabolic process	BP	0.0486391	2	21	234	13804	5	CF57527.27,CF34929.5
GO:0048869	cellular developmental process	BP	0.0486391	2	21	234	13804	4	CF35751.3,CF40865.1.2
GO:0016042	lipid catabolic process	BP	0.0486391	2	21	234	13804	5	CF64869.10,CF64667.1
GO:0004415	hyalurononglucosaminidase activity	MF	0.0500012	1	3	234	13804	7	CF41309.20
GO:0004152	dihydroorotate dehydrogenase activity	MF	0.0500012	1	3	234	13804	6	CF56199.14
GO:0006222	UMP biosynthetic process	BP	0.0500012	1	3	234	13804	9	CF56199.14
GO:0046332	SMAD binding	MF	0.0500012	1	3	234	13804	4	CF63763.18
GO:0003951	NAD+ kinase activity	MF	0.0500012	1	3	234	13804	6	CF57527.27
GO:0006741	NADP biosynthetic process	BP	0.0500012	1	3	234	13804	9	CF57527.27
GO:0043564	Ku70:Ku80 complex	CC	0.0500012	1	3	234	13804	4	CF7537.8
GO:0004579	dolichyl-diphosphooligosaccharide-protein glycotransferase activity	MF	0.0500012	1	3	234	13804	7	CF44339.37
GO:0003956	NAD(P)+-protein-arginine ADP-ribosyltransferase activity	MF	0.0500012	1	3	234	13804	6	CF4067.13
GO:0032039	integrator complex	CC	0.0500012	1	3	234	13804	4	CF33097.14
GO:0018095	protein polyglutamylation	BP	0.0500012	1	3	234	13804	9	CF51643.42
GO:0016635	oxidoreductase activity, acting on the CH-CH group of donors, quinone or related compound as acceptor	MF	0.0500012	1	3	234	13804	5	CF56199.14
GO:0009173	pyrimidine ribonucleoside monophosphate metabolic process	BP	0.0500012	1	3	234	13804	8	CF56199.14
GO:0009174	pyrimidine ribonucleoside monophosphate biosynthetic process	BP	0.0500012	1	3	234	13804	8	CF56199.14
GO:0046049	UMP metabolic process	BP	0.0500012	1	3	234	13804	8	CF56199.14
GO:0010340	carboxyl-O-methyltransferase activity	MF	0.0500012	1	3	234	13804	7	CF21151.2.1
GO:0051998	protein carboxyl O-methyltransferase activity	MF	0.0500012	1	3	234	13804	7	CF21151.2.1
GO:0036094	small molecule binding	MF	0.05194	34	1444	234	13804	3	CF15027.10,CF15153.6,CF22541.20,CF24797.1,CF29627.7,CF34531.44,CF4427.3,CF58541.9,CF20837.22,CF41779.14,CF27281.16,CF45501.5,CF42195.19,CF60661.24,CF22817.5,CF53111.92,CF10839.3,CF64869.10,CF22817.6,CF25603.18,CF58161.32,CF31983.2,CF42195.20,CF61233.20,CF1011.9,CF59379.1,CF27609.8,CF42195.14,CF61389.25,CF62597.21,CF63447.35,CF63483.48,CF64843.3,CF7323.9
GO:0006733	oxidoreduction coenzyme metabolic process	BP	0.0529193	2	22	234	13804	6	CF57527.27,CF34929.5
GO:0019637	organophosphate metabolic process	BP	0.053966	12	392	234	13804	4	CF15153.6,CF22541.20,CF29627.7,CF56199.14,CF57527.27,CF21407.2,CF25603.18,CF34929.5,CF31983.2,CF20445.6,CF42195.14,CF63483.48
GO:0006631	fatty acid metabolic process	BP	0.0552772	3	51	234	13804	5	CF64869.10,CF38493.27,CF64667.1
GO:0009117	nucleotide metabolic process	BP	0.0574912	10	309	234	13804	6	CF15153.6,CF22541.20,CF29627.7,CF56199.14,CF57527.27,CF25603.18,CF34929.5,CF20445.6,CF42195.14,CF63483.48
GO:0043168	anion binding	MF	0.0593207	36	1560	234	13804	4	CF15027.10,CF15153.6,CF22541.20,CF24797.1,CF29627.7,CF34531.44,CF4427.3,CF58541.9,CF20837.22,CF41779.14,CF27281.16,CF45501.5,CF42195.19,CF60661.24,CF22817.5,CF53111.92,CF10839.3,CF64869.10,CF22817.6,CF25603.18,CF34929.5,CF58161.32,CF31983.2,CF44339.28,CF64113.5,CF61233.20,CF1011.9,CF27609.8,CF42195.14,CF51277.40,CF62597.21,CF63483.48,CF64559.33,CF64697.4,CF64843.3,CF7323.9
GO:0006909	phagocytosis	BP	0.0661087	1	4	234	13804	4	CF5663.61
GO:0004402	histone acetyltransferase activity	MF	0.0661087	1	4	234	13804	8	CF55943.15
GO:0006303	double-strand break repair via nonhomologous end joining	BP	0.0661087	1	4	234	13804	6	CF7537.8
GO:0070652	HAUS complex	CC	0.0661087	1	4	234	13804	5	CF57815.5
GO:0016180	snRNA processing	BP	0.0661087	1	4	234	13804	8	CF33097.14
GO:0032934	sterol binding	MF	0.0661087	1	4	234	13804	5	CF61389.25
GO:0000726	non-recombinational repair	BP	0.0661087	1	4	234	13804	5	CF7537.8
GO:0016863	intramolecular oxidoreductase activity, transposing C=C bonds	MF	0.0661087	1	4	234	13804	5	CF7217.2
GO:0016073	snRNA metabolic process	BP	0.0661087	1	4	234	13804	7	CF33097.14
GO:0043178	alcohol binding	MF	0.0661087	1	4	234	13804	4	CF61389.25
GO:0006753	nucleoside phosphate metabolic process	BP	0.0677635	10	316	234	13804	5	CF15153.6,CF22541.20,CF29627.7,CF56199.14,CF57527.27,CF25603.18,CF34929.5,CF20445.6,CF42195.14,CF63483.48
GO:0044255	cellular lipid metabolic process	BP	0.0685014	5	129	234	13804	4	CF21407.2,CF64869.10,CF7217.2,CF38493.27,CF64667.1
GO:0044281	small molecule metabolic process	BP	0.0730823	16	590	234	13804	4	CF15153.6,CF22541.20,CF29627.7,CF56199.14,CF57527.27,CF64869.10,CF25603.18,CF34929.5,CF31983.2,CF1011.9,CF20445.6,CF38493.27,CF42195.14,CF60687.7,CF63483.48,CF64667.1
GO:0032787	monocarboxylic acid metabolic process	BP	0.0783467	3	59	234	13804	7	CF64869.10,CF38493.27,CF64667.1
GO:0042162	telomeric DNA binding	MF	0.0819442	1	5	234	13804	7	CF7537.8
GO:0004935	adrenergic receptor activity	MF	0.0819442	1	5	234	13804	7	CF22555.1
GO:0030429	kynureninase activity	MF	0.0819442	1	5	234	13804	6	CF34929.5
GO:0051225	spindle assembly	BP	0.0819442	1	5	234	13804	5	CF57815.5
GO:0030915	Smc5-Smc6 complex	CC	0.0819442	1	5	234	13804	4	CF59345.3
GO:0009129	pyrimidine nucleoside monophosphate metabolic process	BP	0.0819442	1	5	234	13804	7	CF56199.14
GO:0009130	pyrimidine nucleoside monophosphate biosynthetic process	BP	0.0819442	1	5	234	13804	7	CF56199.14
GO:0004576	oligosaccharyl transferase activity	MF	0.0819442	1	5	234	13804	6	CF44339.37
GO:0005496	steroid binding	MF	0.0819442	1	5	234	13804	4	CF61389.25
GO:0000166	nucleotide binding	MF	0.0827758	32	1391	234	13804	4	CF15027.10,CF15153.6,CF22541.20,CF24797.1,CF29627.7,CF34531.44,CF4427.3,CF58541.9,CF20837.22,CF41779.14,CF27281.16,CF45501.5,CF42195.19,CF60661.24,CF22817.5,CF53111.92,CF10839.3,CF64869.10,CF22817.6,CF25603.18,CF58161.32,CF31983.2,CF42195.20,CF61233.20,CF1011.9,CF27609.8,CF42195.14,CF62597.21,CF63447.35,CF63483.48,CF64843.3,CF7323.9
GO:1901265	nucleoside phosphate binding	MF	0.0827758	32	1391	234	13804	4	CF15027.10,CF15153.6,CF22541.20,CF24797.1,CF29627.7,CF34531.44,CF4427.3,CF58541.9,CF20837.22,CF41779.14,CF27281.16,CF45501.5,CF42195.19,CF60661.24,CF22817.5,CF53111.92,CF10839.3,CF64869.10,CF22817.6,CF25603.18,CF58161.32,CF31983.2,CF42195.20,CF61233.20,CF1011.9,CF27609.8,CF42195.14,CF62597.21,CF63447.35,CF63483.48,CF64843.3,CF7323.9
GO:0051056	regulation of small GTPase mediated signal transduction	BP	0.0926191	4	101	234	13804	6	CF44339.28,CF64113.5,CF13345.1,CF64559.33
GO:0050662	coenzyme binding	MF	0.096137	5	143	234	13804	4	CF45501.5,CF60661.24,CF14657.28,CF64869.10,CF63447.35
GO:0005242	inward rectifier potassium channel activity	MF	0.0975124	1	6	234	13804	8	CF231.19
GO:0042555	MCM complex	CC	0.0975124	1	6	234	13804	4	CF53111.92
GO:0006635	fatty acid beta-oxidation	BP	0.0975124	1	6	234	13804	7	CF64869.10
GO:0006569	tryptophan catabolic process	BP	0.0975124	1	6	234	13804	7	CF34929.5
GO:0030151	molybdenum ion binding	MF	0.0975124	1	6	234	13804	7	CF51277.40
GO:0019395	fatty acid oxidation	BP	0.0975124	1	6	234	13804	6	CF64869.10
GO:0034440	lipid oxidation	BP	0.0975124	1	6	234	13804	5	CF64869.10
GO:0006568	tryptophan metabolic process	BP	0.0975124	1	6	234	13804	6	CF34929.5
GO:0006586	indolalkylamine metabolic process	BP	0.0975124	1	6	234	13804	6	CF34929.5
GO:0009310	amine catabolic process	BP	0.0975124	1	6	234	13804	6	CF34929.5
GO:0042402	cellular biogenic amine catabolic process	BP	0.0975124	1	6	234	13804	7	CF34929.5
GO:0042430	indole-containing compound metabolic process	BP	0.0975124	1	6	234	13804	5	CF34929.5
GO:0042436	indole-containing compound catabolic process	BP	0.0975124	1	6	234	13804	6	CF34929.5
GO:0046218	indolalkylamine catabolic process	BP	0.0975124	1	6	234	13804	7	CF34929.5
GO:0016822	hydrolase activity, acting on acid carbon-carbon bonds	MF	0.0975124	1	6	234	13804	4	CF34929.5
GO:0016823	hydrolase activity, acting on acid carbon-carbon bonds, in ketonic substances	MF	0.0975124	1	6	234	13804	5	CF34929.5
GO:0007051	spindle organization	BP	0.0975124	1	6	234	13804	5	CF57815.5
GO:0019751	polyol metabolic process	BP	0.0975124	1	6	234	13804	6	CF31983.2
GO:0018200	peptidyl-glutamic acid modification	BP	0.0975124	1	6	234	13804	8	CF51643.42
GO:0003678	DNA helicase activity	MF	0.101914	2	32	234	13804	9	CF7537.8,CF53111.92
GO:0090407	organophosphate biosynthetic process	BP	0.1027	5	146	234	13804	5	CF29627.7,CF56199.14,CF57527.27,CF34929.5,CF20445.6
GO:0055086	nucleobase-containing small molecule metabolic process	BP	0.105654	10	337	234	13804	4	CF15153.6,CF22541.20,CF29627.7,CF56199.14,CF57527.27,CF25603.18,CF34929.5,CF20445.6,CF42195.14,CF63483.48
GO:0048037	cofactor binding	MF	0.107031	7	223	234	13804	3	CF45501.5,CF60661.24,CF14657.28,CF64869.10,CF34929.5,CF51277.40,CF63447.35
GO:1902531	regulation of intracellular signal transduction	BP	0.111292	4	108	234	13804	5	CF44339.28,CF64113.5,CF13345.1,CF64559.33
GO:0004197	cysteine-type endopeptidase activity	MF	0.11203	3	69	234	13804	7	CF18687.1,CF39597.16,CF64999.34
GO:0016813	hydrolase activity, acting on carbon-nitrogen (but not peptide) bonds, in linear amidines	MF	0.112818	1	7	234	13804	5	CF40617.26
GO:0010181	FMN binding	MF	0.112818	1	7	234	13804	5	CF45501.5
GO:0006270	DNA replication initiation	BP	0.112818	1	7	234	13804	6	CF53111.92
GO:0006471	protein ADP-ribosylation	BP	0.112818	1	7	234	13804	5	CF4067.13
GO:0031419	cobalamin binding	MF	0.112818	1	7	234	13804	5	CF59379.1
GO:0000902	cell morphogenesis	BP	0.112818	1	7	234	13804	5	CF40865.1.2
GO:0006108	malate metabolic process	BP	0.112818	1	7	234	13804	8	CF60687.7
GO:0016615	malate dehydrogenase activity	MF	0.112818	1	7	234	13804	5	CF60687.7
GO:0051766	inositol trisphosphate kinase activity	MF	0.112818	1	7	234	13804	6	CF31983.2
GO:0032989	cellular component morphogenesis	BP	0.112818	1	7	234	13804	4	CF40865.1.2
GO:0005200	structural constituent of cytoskeleton	MF	0.123992	2	36	234	13804	3	CF42195.19,CF42195.14
GO:0003997	acyl-CoA oxidase activity	MF	0.127864	1	8	234	13804	6	CF64869.10
GO:0006739	NADP metabolic process	BP	0.127864	1	8	234	13804	8	CF57527.27
GO:0032553	ribonucleotide binding	MF	0.130524	28	1236	234	13804	4	CF15027.10,CF15153.6,CF22541.20,CF24797.1,CF29627.7,CF34531.44,CF4427.3,CF58541.9,CF20837.22,CF41779.14,CF27281.16,CF45501.5,CF42195.19,CF22817.5,CF53111.92,CF10839.3,CF22817.6,CF25603.18,CF58161.32,CF31983.2,CF61233.20,CF1011.9,CF27609.8,CF42195.14,CF62597.21,CF63483.48,CF64843.3,CF7323.9
GO:0001882	nucleoside binding	MF	0.131663	28	1237	234	13804	4	CF15027.10,CF15153.6,CF22541.20,CF24797.1,CF29627.7,CF34531.44,CF4427.3,CF58541.9,CF20837.22,CF41779.14,CF27281.16,CF42195.19,CF22817.5,CF53111.92,CF10839.3,CF22817.6,CF25603.18,CF58161.32,CF31983.2,CF42195.20,CF61233.20,CF1011.9,CF27609.8,CF42195.14,CF62597.21,CF63483.48,CF64843.3,CF7323.9
GO:0051536	iron-sulfur cluster binding	MF	0.135426	2	38	234	13804	4	CF56199.14,CF34929.5
GO:0051540	metal cluster binding	MF	0.135426	2	38	234	13804	3	CF56199.14,CF34929.5
GO:0043167	ion binding	MF	0.138297	73	3690	234	13804	3	CF15027.10,CF15153.6,CF17795.66,CF22541.20,CF24797.1,CF26077.3,CF26237.50,CF29627.7,CF34531.44,CF4427.3,CF52797.17,CF58541.9,CF64573.22,CF16271.16,CF1849.1,CF20837.22,CF55665.18,CF55943.15,CF31777.56,CF41779.14,CF27281.16,CF35751.3,CF45501.5,CF41509.34,CF42195.19,CF60661.24,CF63447.1,CF22817.5,CF34531.46,CF53111.92,CF10839.3,CF64869.10,CF10719.37,CF22817.6,CF25603.18,CF34929.5,CF58161.32,CF21835.…
GO:0016627	oxidoreductase activity, acting on the CH-CH group of donors	MF	0.141228	2	39	234	13804	4	CF56199.14,CF64869.10
GO:0009435	NAD biosynthetic process	BP	0.142657	1	9	234	13804	9	CF34929.5
GO:0016634	oxidoreductase activity, acting on the CH-CH group of donors, oxygen as acceptor	MF	0.142657	1	9	234	13804	5	CF64869.10
GO:0009074	aromatic amino acid family catabolic process	BP	0.142657	1	9	234	13804	6	CF34929.5
GO:0019674	NAD metabolic process	BP	0.142657	1	9	234	13804	8	CF34929.5
GO:0044712	single-organism catabolic process	BP	0.145629	8	273	234	13804	4	CF15153.6,CF22541.20,CF64869.10,CF25603.18,CF34929.5,CF42195.14,CF63483.48,CF64667.1
GO:0003924	GTPase activity	MF	0.146569	6	193	234	13804	8	CF15153.6,CF22541.20,CF25603.18,CF61233.20,CF42195.14,CF63483.48
GO:0008289	lipid binding	MF	0.146569	6	193	234	13804	3	CF58161.29,CF44339.28,CF64113.5,CF61389.25,CF64559.33,CF64697.4
GO:0044428	nuclear part	CC	0.14992	4	121	234	13804	4	CF7537.8,CF61185.54,CF57011.58,CF33097.14
GO:0005000	vasopressin receptor activity	MF	0.1572	1	10	234	13804	6	CF64527.16
GO:0008299	isoprenoid biosynthetic process	BP	0.1572	1	10	234	13804	5	CF7217.2
GO:0045892	negative regulation of transcription, DNA-templated	BP	0.1572	1	10	234	13804	6	CF57815.9
GO:0006897	endocytosis	BP	0.1572	1	10	234	13804	5	CF5663.61
GO:0070925	organelle assembly	BP	0.1572	1	10	234	13804	4	CF57815.5
GO:0006720	isoprenoid metabolic process	BP	0.1572	1	10	234	13804	5	CF7217.2
GO:0008171	O-methyltransferase activity	MF	0.1572	1	10	234	13804	6	CF21151.2.1
GO:0009108	coenzyme biosynthetic process	BP	0.164928	2	43	234	13804	6	CF57527.27,CF34929.5
GO:0050896	response to stimulus	BP	0.168633	35	1637	234	13804	2	CF15153.6,CF22541.20,CF29627.7,CF33891.2,CF58541.9,CF64527.16,CF7537.8,CF22555.1,CF41779.14,CF899.11,CF60269.73,CF22817.5,CF726763.1,CF22817.6,CF25603.18,CF38747.12,CF44339.28,CF60269.86,CF12647.5,CF49289.11,CF64113.5,CF497.2,CF62345.7,CF13345.1,CF20445.6,CF24555.12,CF27609.8,CF50845.1,CF59345.3,CF63483.48,CF64559.33,CF64843.3,CF65015.33,CF7323.9,CF8905.8
GO:0009190	cyclic nucleotide biosynthetic process	BP	0.170959	2	44	234	13804	7	CF29627.7,CF20445.6
GO:0022900	electron transport chain	BP	0.171497	1	11	234	13804	4	CF60187.2
GO:0009218	pyrimidine ribonucleotide metabolic process	BP	0.171497	1	11	234	13804	7	CF56199.14
GO:0009220	pyrimidine ribonucleotide biosynthetic process	BP	0.171497	1	11	234	13804	8	CF56199.14
GO:0046131	pyrimidine ribonucleoside metabolic process	BP	0.171497	1	11	234	13804	7	CF56199.14
GO:0046132	pyrimidine ribonucleoside biosynthetic process	BP	0.171497	1	11	234	13804	8	CF56199.14
GO:0046134	pyrimidine nucleoside biosynthetic process	BP	0.171497	1	11	234	13804	7	CF56199.14
GO:0006066	alcohol metabolic process	BP	0.171497	1	11	234	13804	5	CF31983.2
GO:0051253	negative regulation of RNA metabolic process	BP	0.171497	1	11	234	13804	5	CF57815.9
GO:1902679	negative regulation of RNA biosynthetic process	BP	0.171497	1	11	234	13804	6	CF57815.9
GO:0000793	condensed chromosome	CC	0.171497	1	11	234	13804	6	CF59345.3
GO:0043648	dicarboxylic acid metabolic process	BP	0.171497	1	11	234	13804	7	CF60687.7
GO:1901135	carbohydrate derivative metabolic process	BP	0.173685	15	606	234	13804	4	CF15153.6,CF22541.20,CF56199.14,CF52139.14,CF25603.18,CF54443.1,CF61517.11,CF54475.3,CF44339.37,CF4067.13,CF56431.6,CF20445.6,CF42195.14,CF62253.27,CF63483.48
GO:0016849	phosphorus-oxygen lyase activity	MF	0.177026	2	45	234	13804	4	CF29627.7,CF20445.6
GO:0003712	transcription cofactor activity	MF	0.177026	2	45	234	13804	4	CF55943.15,CF12957.14
GO:0009187	cyclic nucleotide metabolic process	BP	0.177026	2	45	234	13804	7	CF29627.7,CF20445.6
GO:0000988	protein binding transcription factor activity	MF	0.177026	2	45	234	13804	2	CF55943.15,CF12957.14
GO:0000989	transcription factor binding transcription factor activity	MF	0.177026	2	45	234	13804	3	CF55943.15,CF12957.14
GO:0035639	purine ribonucleoside triphosphate binding	MF	0.179335	27	1222	234	13804	5	CF15027.10,CF15153.6,CF22541.20,CF24797.1,CF29627.7,CF34531.44,CF4427.3,CF58541.9,CF20837.22,CF41779.14,CF27281.16,CF42195.19,CF22817.5,CF53111.92,CF10839.3,CF22817.6,CF25603.18,CF58161.32,CF31983.2,CF61233.20,CF1011.9,CF27609.8,CF42195.14,CF62597.21,CF63483.48,CF64843.3,CF7323.9
GO:0097159	organic cyclic compound binding	MF	0.179555	54	2681	234	13804	3	CF15027.10,CF15153.6,CF22541.20,CF24797.1,CF29627.7,CF34531.44,CF42017.20,CF4427.3,CF58541.9,CF20837.22,CF7537.8,CF31777.56,CF41779.14,CF27281.16,CF45501.5,CF15565.1,CF42195.19,CF60661.24,CF22817.5,CF53111.92,CF10839.3,CF31777.21,CF44341.1,CF64869.10,CF22817.6,CF25603.18,CF28297.1,CF34929.5,CF58161.32,CF31983.2,CF60899.63,CF38747.13,CF12647.5,CF42195.20,CF12957.14,CF61233.20,CF1011.9,CF59379.1,CF…
GO:0006261	DNA-dependent DNA replication	BP	0.185553	1	12	234	13804	7	CF53111.92
GO:0016591	DNA-directed RNA polymerase II, holoenzyme	CC	0.185553	1	12	234	13804	6	CF33097.14
GO:0001883	purine nucleoside binding	MF	0.188079	27	1228	234	13804	5	CF15027.10,CF15153.6,CF22541.20,CF24797.1,CF29627.7,CF34531.44,CF4427.3,CF58541.9,CF20837.22,CF41779.14,CF27281.16,CF42195.19,CF22817.5,CF53111.92,CF10839.3,CF22817.6,CF25603.18,CF58161.32,CF31983.2,CF61233.20,CF1011.9,CF27609.8,CF42195.14,CF62597.21,CF63483.48,CF64843.3,CF7323.9
GO:0032550	purine ribonucleoside binding	MF	0.188079	27	1228	234	13804	6	CF15027.10,CF15153.6,CF22541.20,CF24797.1,CF29627.7,CF34531.44,CF4427.3,CF58541.9,CF20837.22,CF41779.14,CF27281.16,CF42195.19,CF22817.5,CF53111.92,CF10839.3,CF22817.6,CF25603.18,CF58161.32,CF31983.2,CF61233.20,CF1011.9,CF27609.8,CF42195.14,CF62597.21,CF63483.48,CF64843.3,CF7323.9
GO:0051188	cofactor biosynthetic process	BP	0.189257	2	47	234	13804	5	CF57527.27,CF34929.5
GO:0032555	purine ribonucleotide binding	MF	0.189562	27	1229	234	13804	5	CF15027.10,CF15153.6,CF22541.20,CF24797.1,CF29627.7,CF34531.44,CF4427.3,CF58541.9,CF20837.22,CF41779.14,CF27281.16,CF42195.19,CF22817.5,CF53111.92,CF10839.3,CF22817.6,CF25603.18,CF58161.32,CF31983.2,CF61233.20,CF1011.9,CF27609.8,CF42195.14,CF62597.21,CF63483.48,CF64843.3,CF7323.9
GO:0032549	ribonucleoside binding	MF	0.194056	27	1232	234	13804	5	CF15027.10,CF15153.6,CF22541.20,CF24797.1,CF29627.7,CF34531.44,CF4427.3,CF58541.9,CF20837.22,CF41779.14,CF27281.16,CF42195.19,CF22817.5,CF53111.92,CF10839.3,CF22817.6,CF25603.18,CF58161.32,CF31983.2,CF61233.20,CF1011.9,CF27609.8,CF42195.14,CF62597.21,CF63483.48,CF64843.3,CF7323.9
GO:0001539	ciliary or bacterial-type flagellar motility	BP	0.199371	1	13	234	13804	4	CF27281.16
GO:0005858	axonemal dynein complex	CC	0.199371	1	13	234	13804	5	CF27281.16
GO:0006213	pyrimidine nucleoside metabolic process	BP	0.199371	1	13	234	13804	6	CF56199.14
GO:0006302	double-strand break repair	BP	0.199371	1	13	234	13804	5	CF7537.8
GO:0005930	axoneme	CC	0.199371	1	13	234	13804	4	CF27281.16
GO:0032838	cell projection cytoplasm	CC	0.199371	1	13	234	13804	4	CF27281.16
GO:0044447	axoneme part	CC	0.199371	1	13	234	13804	4	CF27281.16
GO:0097014	ciliary cytoplasm	CC	0.199371	1	13	234	13804	4	CF27281.16
GO:0010629	negative regulation of gene expression	BP	0.199371	1	13	234	13804	5	CF57815.9
GO:0045934	negative regulation of nucleobase-containing compound metabolic process	BP	0.199371	1	13	234	13804	5	CF57815.9
GO:0051172	negative regulation of nitrogen compound metabolic process	BP	0.199371	1	13	234	13804	4	CF57815.9
GO:2000113	negative regulation of cellular macromolecule biosynthetic process	BP	0.199371	1	13	234	13804	6	CF57815.9
GO:0007155	cell adhesion	BP	0.200219	7	244	234	13804	3	CF63879.2,CF12997.1,CF54443.1,CF57527.41,CF26767.4,CF48227.11,CF16339.10
GO:0009259	ribonucleotide metabolic process	BP	0.200219	7	244	234	13804	6	CF15153.6,CF22541.20,CF56199.14,CF25603.18,CF20445.6,CF42195.14,CF63483.48
GO:0019693	ribose phosphate metabolic process	BP	0.200219	7	244	234	13804	5	CF15153.6,CF22541.20,CF56199.14,CF25603.18,CF20445.6,CF42195.14,CF63483.48
GO:0022610	biological adhesion	BP	0.200219	7	244	234	13804	2	CF63879.2,CF12997.1,CF54443.1,CF57527.41,CF26767.4,CF48227.11,CF16339.10
GO:0008234	cysteine-type peptidase activity	MF	0.200509	3	91	234	13804	6	CF18687.1,CF39597.16,CF64999.34
GO:0006732	coenzyme metabolic process	BP	0.201599	2	49	234	13804	5	CF57527.27,CF34929.5
GO:1901564	organonitrogen compound metabolic process	BP	0.206299	15	621	234	13804	4	CF15153.6,CF22541.20,CF56199.14,CF57527.27,CF25603.18,CF34929.5,CF54443.1,CF61517.11,CF54475.3,CF56431.6,CF1011.9,CF20445.6,CF42195.14,CF62253.27,CF63483.48
GO:0017076	purine nucleotide binding	MF	0.209519	27	1242	234	13804	5	CF15027.10,CF15153.6,CF22541.20,CF24797.1,CF29627.7,CF34531.44,CF4427.3,CF58541.9,CF20837.22,CF41779.14,CF27281.16,CF42195.19,CF22817.5,CF53111.92,CF10839.3,CF22817.6,CF25603.18,CF58161.32,CF31983.2,CF61233.20,CF1011.9,CF27609.8,CF42195.14,CF62597.21,CF63483.48,CF64843.3,CF7323.9
GO:0006796	phosphate-containing compound metabolic process	BP	0.210402	20	877	234	13804	5	CF15027.10,CF15153.6,CF22541.20,CF24797.1,CF29627.7,CF4427.3,CF56199.14,CF20837.22,CF57527.27,CF57527.42,CF21407.2,CF25603.18,CF34929.5,CF31983.2,CF57527.41,CF61233.20,CF20445.6,CF27609.8,CF42195.14,CF63483.48
GO:0004563	beta-N-acetylhexosaminidase activity	MF	0.212956	1	14	234	13804	7	CF36479.2
GO:0000428	DNA-directed RNA polymerase complex	CC	0.212956	1	14	234	13804	5	CF33097.14
GO:0030880	RNA polymerase complex	CC	0.212956	1	14	234	13804	4	CF33097.14
GO:0055029	nuclear DNA-directed RNA polymerase complex	CC	0.212956	1	14	234	13804	5	CF33097.14
GO:0009653	anatomical structure morphogenesis	BP	0.212956	1	14	234	13804	3	CF40865.1.2
GO:0009890	negative regulation of biosynthetic process	BP	0.212956	1	14	234	13804	4	CF57815.9
GO:0010558	negative regulation of macromolecule biosynthetic process	BP	0.212956	1	14	234	13804	5	CF57815.9
GO:0031327	negative regulation of cellular biosynthetic process	BP	0.212956	1	14	234	13804	5	CF57815.9
GO:0008168	methyltransferase activity	MF	0.21811	5	171	234	13804	5	CF41119.15,CF21407.2,CF52065.9,CF52871.67,CF21151.2.1
GO:0006793	phosphorus metabolic process	BP	0.218129	20	881	234	13804	4	CF15027.10,CF15153.6,CF22541.20,CF24797.1,CF29627.7,CF4427.3,CF56199.14,CF20837.22,CF57527.27,CF57527.42,CF21407.2,CF25603.18,CF34929.5,CF31983.2,CF57527.41,CF61233.20,CF20445.6,CF27609.8,CF42195.14,CF63483.48
GO:0005874	microtubule	CC	0.220274	2	52	234	13804	4	CF42195.19,CF42195.14
GO:0009260	ribonucleotide biosynthetic process	BP	0.220274	2	52	234	13804	7	CF56199.14,CF20445.6
GO:0046390	ribose phosphate biosynthetic process	BP	0.220274	2	52	234	13804	6	CF56199.14,CF20445.6
GO:0031967	organelle envelope	CC	0.220274	2	52	234	13804	4	CF61185.54,CF57011.58
GO:0031975	envelope	CC	0.220274	2	52	234	13804	3	CF61185.54,CF57011.58
GO:0042578	phosphoric ester hydrolase activity	MF	0.223813	5	174	234	13804	5	CF57527.42,CF64439.24,CF63447.1,CF57527.41,CF57431.15
GO:0000723	telomere maintenance	BP	0.226311	1	15	234	13804	4	CF7537.8
GO:0030154	cell differentiation	BP	0.226311	1	15	234	13804	5	CF35751.3
GO:0006221	pyrimidine nucleotide biosynthetic process	BP	0.226311	1	15	234	13804	7	CF56199.14
GO:0032200	telomere organization	BP	0.226311	1	15	234	13804	5	CF7537.8
GO:0060249	anatomical structure homeostasis	BP	0.226311	1	15	234	13804	5	CF7537.8
GO:0005868	cytoplasmic dynein complex	CC	0.226311	1	15	234	13804	5	CF27281.16
GO:0044441	ciliary part	CC	0.226311	1	15	234	13804	3	CF27281.16
GO:0044463	cell projection part	CC	0.226311	1	15	234	13804	3	CF27281.16
GO:0009072	aromatic amino acid family metabolic process	BP	0.226311	1	15	234	13804	5	CF34929.5
GO:0016860	intramolecular oxidoreductase activity	MF	0.226311	1	15	234	13804	4	CF7217.2
GO:0016741	transferase activity, transferring one-carbon groups	MF	0.233967	5	179	234	13804	4	CF41119.15,CF21407.2,CF52065.9,CF52871.67,CF21151.2.1
GO:1901363	heterocyclic compound binding	MF	0.235056	53	2677	234	13804	3	CF15027.10,CF15153.6,CF22541.20,CF24797.1,CF29627.7,CF34531.44,CF42017.20,CF4427.3,CF58541.9,CF20837.22,CF7537.8,CF31777.56,CF41779.14,CF27281.16,CF45501.5,CF15565.1,CF42195.19,CF60661.24,CF22817.5,CF53111.92,CF10839.3,CF31777.21,CF44341.1,CF64869.10,CF22817.6,CF25603.18,CF28297.1,CF34929.5,CF58161.32,CF31983.2,CF60899.63,CF38747.13,CF12647.5,CF42195.20,CF12957.14,CF61233.20,CF1011.9,CF59379.1,CF…
GO:0003684	damaged DNA binding	MF	0.23944	1	16	234	13804	6	CF7537.8
GO:0008170	N-methyltransferase activity	MF	0.23944	1	16	234	13804	6	CF21407.2
GO:0004181	metallocarboxypeptidase activity	MF	0.23944	1	16	234	13804	8	CF64145.3
GO:0006220	pyrimidine nucleotide metabolic process	BP	0.23944	1	16	234	13804	6	CF56199.14
GO:0005929	cilium	CC	0.23944	1	16	234	13804	4	CF27281.16
GO:0031324	negative regulation of cellular metabolic process	BP	0.23944	1	16	234	13804	4	CF57815.9
GO:0008270	zinc ion binding	MF	0.242052	21	945	234	13804	7	CF26077.3,CF52797.17,CF16271.16,CF55943.15,CF31777.56,CF35751.3,CF41509.34,CF34531.46,CF10719.37,CF21835.5,CF54475.6,CF36483.28,CF53011.1,CF23939.22,CF61535.16,CF64573.11,CF64609.21,CF41309.9,CF61185.30,CF2569.6,CF64145.3
GO:0051186	cofactor metabolic process	BP	0.245373	2	56	234	13804	4	CF57527.27,CF34929.5
GO:0007165	signal transduction	BP	0.247971	29	1372	234	13804	4	CF15153.6,CF22541.20,CF29627.7,CF33891.2,CF64527.16,CF22555.1,CF899.11,CF60269.73,CF22817.5,CF726763.1,CF22817.6,CF25603.18,CF38747.12,CF44339.28,CF60269.86,CF49289.11,CF64113.5,CF497.2,CF13345.1,CF20445.6,CF24555.12,CF27609.8,CF50845.1,CF63483.48,CF64559.33,CF64843.3,CF65015.33,CF7323.9,CF8905.8
GO:0003993	acid phosphatase activity	MF	0.252348	1	17	234	13804	7	CF64439.24
GO:0005615	extracellular space	CC	0.252348	1	17	234	13804	3	CF8003.1
GO:0051674	localization of cell	BP	0.252348	1	17	234	13804	3	CF27281.16
GO:0008276	protein methyltransferase activity	MF	0.252348	1	17	234	13804	6	CF21151.2.1
GO:0016836	hydro-lyase activity	MF	0.252348	1	17	234	13804	5	CF64667.1
GO:0006184	GTP catabolic process	BP	0.254099	5	188	234	13804	8	CF15153.6,CF22541.20,CF25603.18,CF42195.14,CF63483.48
GO:0006152	purine nucleoside catabolic process	BP	0.254099	5	188	234	13804	7	CF15153.6,CF22541.20,CF25603.18,CF42195.14,CF63483.48
GO:0006195	purine nucleotide catabolic process	BP	0.254099	5	188	234	13804	7	CF15153.6,CF22541.20,CF25603.18,CF42195.14,CF63483.48
GO:0009143	nucleoside triphosphate catabolic process	BP	0.254099	5	188	234	13804	6	CF15153.6,CF22541.20,CF25603.18,CF42195.14,CF63483.48
GO:0009146	purine nucleoside triphosphate catabolic process	BP	0.254099	5	188	234	13804	7	CF15153.6,CF22541.20,CF25603.18,CF42195.14,CF63483.48
GO:0009154	purine ribonucleotide catabolic process	BP	0.254099	5	188	234	13804	7	CF15153.6,CF22541.20,CF25603.18,CF42195.14,CF63483.48
GO:0009164	nucleoside catabolic process	BP	0.254099	5	188	234	13804	6	CF15153.6,CF22541.20,CF25603.18,CF42195.14,CF63483.48
GO:0009203	ribonucleoside triphosphate catabolic process	BP	0.254099	5	188	234	13804	7	CF15153.6,CF22541.20,CF25603.18,CF42195.14,CF63483.48
GO:0009207	purine ribonucleoside triphosphate catabolic process	BP	0.254099	5	188	234	13804	8	CF15153.6,CF22541.20,CF25603.18,CF42195.14,CF63483.48
GO:0009261	ribonucleotide catabolic process	BP	0.254099	5	188	234	13804	6	CF15153.6,CF22541.20,CF25603.18,CF42195.14,CF63483.48
GO:0042454	ribonucleoside catabolic process	BP	0.254099	5	188	234	13804	7	CF15153.6,CF22541.20,CF25603.18,CF42195.14,CF63483.48
GO:0046130	purine ribonucleoside catabolic process	BP	0.254099	5	188	234	13804	8	CF15153.6,CF22541.20,CF25603.18,CF42195.14,CF63483.48
GO:1901069	guanosine-containing compound catabolic process	BP	0.254099	5	188	234	13804	9	CF15153.6,CF22541.20,CF25603.18,CF42195.14,CF63483.48
GO:1901658	glycosyl compound catabolic process	BP	0.254099	5	188	234	13804	5	CF15153.6,CF22541.20,CF25603.18,CF42195.14,CF63483.48
GO:0030170	pyridoxal phosphate binding	MF	0.257969	2	58	234	13804	4	CF34929.5,CF51277.40
GO:0051716	cellular response to stimulus	BP	0.258653	31	1486	234	13804	3	CF15153.6,CF22541.20,CF29627.7,CF33891.2,CF64527.16,CF7537.8,CF22555.1,CF899.11,CF60269.73,CF22817.5,CF726763.1,CF22817.6,CF25603.18,CF38747.12,CF44339.28,CF60269.86,CF49289.11,CF64113.5,CF497.2,CF13345.1,CF20445.6,CF24555.12,CF27609.8,CF50845.1,CF59345.3,CF63483.48,CF64559.33,CF64843.3,CF65015.33,CF7323.9,CF8905.8
GO:0072523	purine-containing compound catabolic process	BP	0.261289	5	191	234	13804	6	CF15153.6,CF22541.20,CF25603.18,CF42195.14,CF63483.48
GO:0072528	pyrimidine-containing compound biosynthetic process	BP	0.265038	1	18	234	13804	6	CF56199.14
GO:0048870	cell motility	BP	0.265038	1	18	234	13804	3	CF27281.16
GO:0006576	cellular biogenic amine metabolic process	BP	0.265038	1	18	234	13804	6	CF34929.5
GO:0010605	negative regulation of macromolecule metabolic process	BP	0.265038	1	18	234	13804	4	CF57815.9
GO:0023052	signaling	BP	0.272193	29	1386	234	13804	2	CF15153.6,CF22541.20,CF29627.7,CF33891.2,CF64527.16,CF22555.1,CF899.11,CF60269.73,CF22817.5,CF726763.1,CF22817.6,CF25603.18,CF38747.12,CF44339.28,CF60269.86,CF49289.11,CF64113.5,CF497.2,CF13345.1,CF20445.6,CF24555.12,CF27609.8,CF50845.1,CF63483.48,CF64559.33,CF64843.3,CF65015.33,CF7323.9,CF8905.8
GO:0044700	single organism signaling	BP	0.272193	29	1386	234	13804	3	CF15153.6,CF22541.20,CF29627.7,CF33891.2,CF64527.16,CF22555.1,CF899.11,CF60269.73,CF22817.5,CF726763.1,CF22817.6,CF25603.18,CF38747.12,CF44339.28,CF60269.86,CF49289.11,CF64113.5,CF497.2,CF13345.1,CF20445.6,CF24555.12,CF27609.8,CF50845.1,CF63483.48,CF64559.33,CF64843.3,CF65015.33,CF7323.9,CF8905.8
GO:0003887	DNA-directed DNA polymerase activity	MF	0.277513	1	19	234	13804	7	CF42195.20
GO:0004383	guanylate cyclase activity	MF	0.277513	1	19	234	13804	4	CF20445.6
GO:0006182	cGMP biosynthetic process	BP	0.277513	1	19	234	13804	9	CF20445.6
GO:0042995	cell projection	CC	0.277513	1	19	234	13804	3	CF27281.16
GO:0046068	cGMP metabolic process	BP	0.277513	1	19	234	13804	8	CF20445.6
GO:0052652	cyclic purine nucleotide metabolic process	BP	0.277513	1	19	234	13804	8	CF20445.6
GO:0009892	negative regulation of metabolic process	BP	0.277513	1	19	234	13804	3	CF57815.9
GO:0016835	carbon-oxygen lyase activity	MF	0.277513	1	19	234	13804	4	CF64667.1
GO:0019752	carboxylic acid metabolic process	BP	0.281555	6	221	234	13804	6	CF64869.10,CF34929.5,CF1011.9,CF38493.27,CF60687.7,CF64667.1
GO:0006260	DNA replication	BP	0.283175	2	62	234	13804	6	CF53111.92,CF42195.20
GO:0034654	nucleobase-containing compound biosynthetic process	BP	0.283935	15	652	234	13804	5	CF29627.7,CF42017.20,CF56199.14,CF55943.15,CF57527.27,CF31777.56,CF34929.5,CF12957.14,CF15353.9,CF19565.2,CF20445.6,CF20655.14,CF207.3,CF38655.2,CF57815.9
GO:0005576	extracellular region	CC	0.284688	6	224	234	13804	2	CF54443.1,CF61517.11,CF54475.3,CF56431.6,CF62253.27,CF8003.1
GO:0009966	regulation of signal transduction	BP	0.286454	4	130	234	13804	4	CF44339.28,CF64113.5,CF13345.1,CF64559.33
GO:0010646	regulation of cell communication	BP	0.286454	4	130	234	13804	4	CF44339.28,CF64113.5,CF13345.1,CF64559.33
GO:0006082	organic acid metabolic process	BP	0.28694	6	226	234	13804	4	CF64869.10,CF34929.5,CF1011.9,CF38493.27,CF60687.7,CF64667.1
GO:0043436	oxoacid metabolic process	BP	0.28694	6	226	234	13804	5	CF64869.10,CF34929.5,CF1011.9,CF38493.27,CF60687.7,CF64667.1
GO:0023051	regulation of signaling	BP	0.287993	4	131	234	13804	3	CF44339.28,CF64113.5,CF13345.1,CF64559.33
GO:0009119	ribonucleoside metabolic process	BP	0.288113	6	227	234	13804	6	CF15153.6,CF22541.20,CF56199.14,CF25603.18,CF42195.14,CF63483.48
GO:0004003	ATP-dependent DNA helicase activity	MF	0.289777	1	20	234	13804	10	CF7537.8
GO:0008375	acetylglucosaminyltransferase activity	MF	0.289777	1	20	234	13804	6	CF40683.4
GO:0004198	calcium-dependent cysteine-type endopeptidase activity	MF	0.289777	1	20	234	13804	8	CF64999.34
GO:0008227	G-protein coupled amine receptor activity	MF	0.289777	1	20	234	13804	6	CF22555.1
GO:0040011	locomotion	BP	0.289777	1	20	234	13804	2	CF27281.16
GO:0019439	aromatic compound catabolic process	BP	0.290554	6	229	234	13804	5	CF15153.6,CF22541.20,CF25603.18,CF34929.5,CF42195.14,CF63483.48
GO:0044270	cellular nitrogen compound catabolic process	BP	0.293116	6	231	234	13804	5	CF15153.6,CF22541.20,CF25603.18,CF34929.5,CF42195.14,CF63483.48
GO:0046700	heterocycle catabolic process	BP	0.295798	6	233	234	13804	5	CF15153.6,CF22541.20,CF25603.18,CF34929.5,CF42195.14,CF63483.48
GO:0048583	regulation of response to stimulus	BP	0.296455	4	136	234	13804	3	CF44339.28,CF64113.5,CF13345.1,CF64559.33
GO:0005515	protein binding	MF	0.299303	72	3803	234	13804	3	CF16535.66,CF17795.66,CF19565.9,CF24797.1,CF26077.3,CF34531.44,CF52797.17,CF59391.18,CF63763.18,CF8657.1,CF21865.1,CF27959.1,CF39597.16,CF54369.21,CF56317.1,CF57011.106,CF726925.1,CF40559.16,CF41779.14,CF899.11,CF726225.1,CF39787.2,CF716967.1,CF34531.46,CF61065.1,CF726763.1,CF11535.13,CF25613.1,CF11535.14,CF21835.5,CF44339.28,CF60269.86,CF25983.1,CF54475.6,CF5507.20,CF12647.5,CF36483.28,CF49289.1…
GO:1901361	organic cyclic compound catabolic process	BP	0.300037	6	236	234	13804	5	CF15153.6,CF22541.20,CF25603.18,CF34929.5,CF42195.14,CF63483.48
GO:0044106	cellular amine metabolic process	BP	0.301834	1	21	234	13804	5	CF34929.5
GO:0009116	nucleoside metabolic process	BP	0.304526	6	239	234	13804	5	CF15153.6,CF22541.20,CF56199.14,CF25603.18,CF42195.14,CF63483.48
GO:1901657	glycosyl compound metabolic process	BP	0.304526	6	239	234	13804	4	CF15153.6,CF22541.20,CF56199.14,CF25603.18,CF42195.14,CF63483.48
GO:0009150	purine ribonucleotide metabolic process	BP	0.307654	6	241	234	13804	7	CF15153.6,CF22541.20,CF25603.18,CF20445.6,CF42195.14,CF63483.48
GO:0006913	nucleocytoplasmic transport	BP	0.308305	2	66	234	13804	6	CF15153.6,CF61185.54
GO:0051169	nuclear transport	BP	0.308305	2	66	234	13804	5	CF15153.6,CF61185.54
GO:0005856	cytoskeleton	CC	0.310885	6	243	234	13804	5	CF34531.44,CF5663.61,CF27281.16,CF42195.19,CF57815.5,CF42195.14
GO:0005777	peroxisome	CC	0.313687	1	22	234	13804	6	CF64869.10
GO:0003713	transcription coactivator activity	MF	0.313687	1	22	234	13804	5	CF12957.14
GO:0004180	carboxypeptidase activity	MF	0.313687	1	22	234	13804	7	CF64145.3
GO:0072527	pyrimidine-containing compound metabolic process	BP	0.313687	1	22	234	13804	5	CF56199.14
GO:0042579	microbody	CC	0.313687	1	22	234	13804	5	CF64869.10
GO:0006163	purine nucleotide metabolic process	BP	0.314217	6	245	234	13804	6	CF15153.6,CF22541.20,CF25603.18,CF20445.6,CF42195.14,CF63483.48
GO:0004725	protein tyrosine phosphatase activity	MF	0.314563	2	67	234	13804	8	CF57527.42,CF57527.41
GO:0016459	myosin complex	CC	0.32534	1	23	234	13804	4	CF34531.44
GO:0030286	dynein complex	CC	0.32534	1	23	234	13804	5	CF27281.16
GO:0009156	ribonucleoside monophosphate biosynthetic process	BP	0.32534	1	23	234	13804	7	CF56199.14
GO:0030258	lipid modification	BP	0.32534	1	23	234	13804	5	CF64869.10
GO:0009975	cyclase activity	MF	0.32534	1	23	234	13804	3	CF20445.6
GO:0072521	purine-containing compound metabolic process	BP	0.328495	6	253	234	13804	5	CF15153.6,CF22541.20,CF25603.18,CF20445.6,CF42195.14,CF63483.48
GO:1901565	organonitrogen compound catabolic process	BP	0.33038	6	254	234	13804	5	CF15153.6,CF22541.20,CF25603.18,CF34929.5,CF42195.14,CF63483.48
GO:0050660	flavin adenine dinucleotide binding	MF	0.333259	2	70	234	13804	5	CF60661.24,CF64869.10
GO:0008158	hedgehog receptor activity	MF	0.336795	1	24	234	13804	5	CF64999.55
GO:1901606	alpha-amino acid catabolic process	BP	0.336795	1	24	234	13804	6	CF34929.5
GO:0018193	peptidyl-amino acid modification	BP	0.336795	1	24	234	13804	7	CF51643.42
GO:0044711	single-organism biosynthetic process	BP	0.340174	8	315	234	13804	4	CF29627.7,CF56199.14,CF57527.27,CF34929.5,CF7217.2,CF20445.6,CF38493.27,CF50109.9
GO:0019438	aromatic compound biosynthetic process	BP	0.340901	15	672	234	13804	5	CF29627.7,CF42017.20,CF56199.14,CF55943.15,CF57527.27,CF31777.56,CF34929.5,CF12957.14,CF15353.9,CF19565.2,CF20445.6,CF20655.14,CF207.3,CF38655.2,CF57815.9
GO:0015031	protein transport	BP	0.342623	7	282	234	13804	4	CF15153.6,CF22541.20,CF22817.5,CF22817.6,CF25603.18,CF63483.48,CF64843.3
GO:0005543	phospholipid binding	MF	0.34355	4	157	234	13804	4	CF44339.28,CF64113.5,CF64559.33,CF64697.4
GO:0043565	sequence-specific DNA binding	MF	0.344209	7	284	234	13804	6	CF42017.20,CF7537.8,CF31777.56,CF15353.9,CF19565.2,CF20655.14,CF38655.2
GO:0045184	establishment of protein localization	BP	0.345042	7	285	234	13804	3	CF15153.6,CF22541.20,CF22817.5,CF22817.6,CF25603.18,CF63483.48,CF64843.3
GO:0005319	lipid transporter activity	MF	0.348057	1	25	234	13804	4	CF58161.34
GO:0009124	nucleoside monophosphate biosynthetic process	BP	0.348057	1	25	234	13804	6	CF56199.14
GO:0009063	cellular amino acid catabolic process	BP	0.348057	1	25	234	13804	5	CF34929.5
GO:0015630	microtubule cytoskeleton	CC	0.348818	4	159	234	13804	6	CF27281.16,CF42195.19,CF57815.5,CF42195.14
GO:0008104	protein localization	BP	0.3537	7	294	234	13804	4	CF15153.6,CF22541.20,CF22817.5,CF22817.6,CF25603.18,CF63483.48,CF64843.3
GO:0007160	cell-matrix adhesion	BP	0.359129	1	26	234	13804	5	CF12997.1
GO:0009161	ribonucleoside monophosphate metabolic process	BP	0.359129	1	26	234	13804	7	CF56199.14
GO:0031589	cell-substrate adhesion	BP	0.359129	1	26	234	13804	4	CF12997.1
GO:0008194	UDP-glycosyltransferase activity	MF	0.359129	1	26	234	13804	5	CF40683.4
GO:0034061	DNA polymerase activity	MF	0.359129	1	26	234	13804	6	CF42195.20
GO:0006139	nucleobase-containing compound metabolic process	BP	0.359471	27	1322	234	13804	4	CF15153.6,CF22541.20,CF29627.7,CF42017.20,CF56199.14,CF55943.15,CF57527.27,CF7537.8,CF31777.56,CF53111.92,CF25603.18,CF34929.5,CF58161.32,CF42195.20,CF12957.14,CF1011.9,CF15353.9,CF19565.2,CF20445.6,CF20655.14,CF207.3,CF33097.14,CF38655.2,CF42195.14,CF57815.9,CF59345.3,CF63483.48
GO:1901566	organonitrogen compound biosynthetic process	BP	0.359671	4	163	234	13804	5	CF56199.14,CF57527.27,CF34929.5,CF20445.6
GO:0006457	protein folding	BP	0.364074	2	75	234	13804	6	CF41779.14,CF17725.17
GO:0008235	metalloexopeptidase activity	MF	0.370013	1	27	234	13804	7	CF64145.3
GO:0007017	microtubule-based process	BP	0.37091	4	167	234	13804	4	CF27281.16,CF42195.19,CF57815.5,CF42195.14
GO:0044767	single-organism developmental process	BP	0.376252	2	77	234	13804	3	CF35751.3,CF40865.1.2
GO:0007154	cell communication	BP	0.3777	29	1440	234	13804	4	CF15153.6,CF22541.20,CF29627.7,CF33891.2,CF64527.16,CF22555.1,CF899.11,CF60269.73,CF22817.5,CF726763.1,CF22817.6,CF25603.18,CF38747.12,CF44339.28,CF60269.86,CF49289.11,CF64113.5,CF497.2,CF13345.1,CF20445.6,CF24555.12,CF27609.8,CF50845.1,CF63483.48,CF64559.33,CF64843.3,CF65015.33,CF7323.9,CF8905.8
GO:0032502	developmental process	BP	0.382306	2	78	234	13804	2	CF35751.3,CF40865.1.2
GO:0018130	heterocycle biosynthetic process	BP	0.386832	15	687	234	13804	5	CF29627.7,CF42017.20,CF56199.14,CF55943.15,CF57527.27,CF31777.56,CF34929.5,CF12957.14,CF15353.9,CF19565.2,CF20445.6,CF20655.14,CF207.3,CF38655.2,CF57815.9
GO:0046039	GTP metabolic process	BP	0.391071	5	196	234	13804	8	CF15153.6,CF22541.20,CF25603.18,CF42195.14,CF63483.48
GO:0006955	immune response	BP	0.391233	1	29	234	13804	3	CF58541.9
GO:0048856	anatomical structure development	BP	0.391233	1	29	234	13804	3	CF40865.1.2
GO:1901068	guanosine-containing compound metabolic process	BP	0.39221	5	197	234	13804	8	CF15153.6,CF22541.20,CF25603.18,CF42195.14,CF63483.48
GO:0044430	cytoskeletal part	CC	0.39221	5	197	234	13804	4	CF34531.44,CF27281.16,CF42195.19,CF57815.5,CF42195.14
GO:0009166	nucleotide catabolic process	BP	0.393383	5	198	234	13804	6	CF15153.6,CF22541.20,CF25603.18,CF42195.14,CF63483.48
GO:1901292	nucleoside phosphate catabolic process	BP	0.395834	5	200	234	13804	5	CF15153.6,CF22541.20,CF25603.18,CF42195.14,CF63483.48
GO:0006629	lipid metabolic process	BP	0.398419	5	202	234	13804	4	CF21407.2,CF64869.10,CF7217.2,CF38493.27,CF64667.1
GO:0006869	lipid transport	BP	0.401574	1	30	234	13804	4	CF58161.34
GO:0006633	fatty acid biosynthetic process	BP	0.401574	1	30	234	13804	6	CF38493.27
GO:0051258	protein polymerization	BP	0.401574	1	30	234	13804	7	CF42195.14
GO:0009123	nucleoside monophosphate metabolic process	BP	0.401574	1	30	234	13804	6	CF56199.14
GO:0010876	lipid localization	BP	0.401574	1	30	234	13804	4	CF58161.34
GO:1901362	organic cyclic compound biosynthetic process	BP	0.402705	15	692	234	13804	5	CF29627.7,CF42017.20,CF56199.14,CF55943.15,CF57527.27,CF31777.56,CF34929.5,CF12957.14,CF15353.9,CF19565.2,CF20445.6,CF20655.14,CF207.3,CF38655.2,CF57815.9
GO:0033036	macromolecule localization	BP	0.405857	8	329	234	13804	3	CF15153.6,CF22541.20,CF58161.34,CF22817.5,CF22817.6,CF25603.18,CF63483.48,CF64843.3
GO:0008610	lipid biosynthetic process	BP	0.406262	2	82	234	13804	5	CF7217.2,CF38493.27
GO:0046434	organophosphate catabolic process	BP	0.408471	5	209	234	13804	5	CF15153.6,CF22541.20,CF25603.18,CF42195.14,CF63483.48
GO:0006807	nitrogen compound metabolic process	BP	0.41016	32	1621	234	13804	3	CF15153.6,CF22541.20,CF29627.7,CF42017.20,CF56199.14,CF55943.15,CF57527.27,CF7537.8,CF31777.56,CF53111.92,CF25603.18,CF34929.5,CF54443.1,CF58161.32,CF61517.11,CF54475.3,CF42195.20,CF12957.14,CF56431.6,CF1011.9,CF15353.9,CF19565.2,CF20445.6,CF20655.14,CF207.3,CF33097.14,CF38655.2,CF42195.14,CF57815.9,CF59345.3,CF62253.27,CF63483.48
GO:0004984	olfactory receptor activity	MF	0.41174	1	31	234	13804	5	CF33891.2
GO:0000287	magnesium ion binding	MF	0.41174	1	31	234	13804	6	CF31983.2
GO:0002376	immune system process	BP	0.41174	1	31	234	13804	2	CF58541.9
GO:0009144	purine nucleoside triphosphate metabolic process	BP	0.413224	5	212	234	13804	7	CF15153.6,CF22541.20,CF25603.18,CF42195.14,CF63483.48
GO:0009199	ribonucleoside triphosphate metabolic process	BP	0.413224	5	212	234	13804	7	CF15153.6,CF22541.20,CF25603.18,CF42195.14,CF63483.48
GO:0009205	purine ribonucleoside triphosphate metabolic process	BP	0.413224	5	212	234	13804	8	CF15153.6,CF22541.20,CF25603.18,CF42195.14,CF63483.48
GO:0009141	nucleoside triphosphate metabolic process	BP	0.414865	5	213	234	13804	6	CF15153.6,CF22541.20,CF25603.18,CF42195.14,CF63483.48
GO:0050794	regulation of cellular process	BP	0.415504	39	2014	234	13804	3	CF15153.6,CF19565.9,CF22541.20,CF29627.7,CF33891.2,CF42017.20,CF64527.16,CF55943.15,CF22555.1,CF31777.56,CF899.11,CF60269.73,CF22817.5,CF726763.1,CF22817.6,CF25603.18,CF38747.12,CF44339.28,CF60269.86,CF49289.11,CF64113.5,CF12957.14,CF497.2,CF13345.1,CF15353.9,CF19565.2,CF20445.6,CF20655.14,CF24555.12,CF27609.8,CF38655.2,CF50845.1,CF57815.9,CF63483.48,CF64559.33,CF64843.3,CF65015.33,CF7323.9,CF890…
GO:0034655	nucleobase-containing compound catabolic process	BP	0.416532	5	214	234	13804	5	CF15153.6,CF22541.20,CF25603.18,CF42195.14,CF63483.48
GO:0051082	unfolded protein binding	MF	0.421735	1	32	234	13804	4	CF41779.14
GO:0008081	phosphoric diester hydrolase activity	MF	0.421735	1	32	234	13804	6	CF63447.1
GO:0050661	NADP binding	MF	0.421735	1	32	234	13804	5	CF63447.35
GO:0008094	DNA-dependent ATPase activity	MF	0.421735	1	32	234	13804	10	CF7537.8
GO:0009308	amine metabolic process	BP	0.421735	1	32	234	13804	5	CF34929.5
GO:0065007	biological regulation	BP	0.424876	40	2075	234	13804	2	CF15153.6,CF19565.9,CF22541.20,CF29627.7,CF33891.2,CF42017.20,CF64527.16,CF55943.15,CF7537.8,CF22555.1,CF31777.56,CF899.11,CF60269.73,CF22817.5,CF726763.1,CF22817.6,CF25603.18,CF38747.12,CF44339.28,CF60269.86,CF49289.11,CF64113.5,CF12957.14,CF497.2,CF13345.1,CF15353.9,CF19565.2,CF20445.6,CF20655.14,CF24555.12,CF27609.8,CF38655.2,CF50845.1,CF57815.9,CF63483.48,CF64559.33,CF64843.3,CF65015.33,CF732…
GO:0046907	intracellular transport	BP	0.427074	5	220	234	13804	4	CF15153.6,CF61185.54,CF22817.5,CF22817.6,CF64843.3
GO:0015276	ligand-gated ion channel activity	MF	0.428916	5	221	234	13804	7	CF231.19,CF6257.6,CF58059.39,CF61231.40,CF881.34
GO:0022834	ligand-gated channel activity	MF	0.428916	5	221	234	13804	7	CF231.19,CF6257.6,CF58059.39,CF61231.40,CF881.34
GO:0042278	purine nucleoside metabolic process	BP	0.430781	5	222	234	13804	6	CF15153.6,CF22541.20,CF25603.18,CF42195.14,CF63483.48
GO:0046128	purine ribonucleoside metabolic process	BP	0.430781	5	222	234	13804	7	CF15153.6,CF22541.20,CF25603.18,CF42195.14,CF63483.48
GO:1901615	organic hydroxy compound metabolic process	BP	0.43156	1	33	234	13804	4	CF31983.2
GO:1901136	carbohydrate derivative catabolic process	BP	0.43651	5	225	234	13804	5	CF15153.6,CF22541.20,CF25603.18,CF42195.14,CF63483.48
GO:0072330	monocarboxylic acid biosynthetic process	BP	0.441219	1	34	234	13804	7	CF38493.27
GO:0003723	RNA binding	MF	0.444442	5	229	234	13804	5	CF58541.9,CF15565.1,CF31777.21,CF44341.1,CF28297.1
GO:0044271	cellular nitrogen compound biosynthetic process	BP	0.44519	15	705	234	13804	5	CF29627.7,CF42017.20,CF56199.14,CF55943.15,CF57527.27,CF31777.56,CF34929.5,CF12957.14,CF15353.9,CF19565.2,CF20445.6,CF20655.14,CF207.3,CF38655.2,CF57815.9
GO:0050789	regulation of biological process	BP	0.446604	39	2030	234	13804	2	CF15153.6,CF19565.9,CF22541.20,CF29627.7,CF33891.2,CF42017.20,CF64527.16,CF55943.15,CF22555.1,CF31777.56,CF899.11,CF60269.73,CF22817.5,CF726763.1,CF22817.6,CF25603.18,CF38747.12,CF44339.28,CF60269.86,CF49289.11,CF64113.5,CF12957.14,CF497.2,CF13345.1,CF15353.9,CF19565.2,CF20445.6,CF20655.14,CF24555.12,CF27609.8,CF38655.2,CF50845.1,CF57815.9,CF63483.48,CF64559.33,CF64843.3,CF65015.33,CF7323.9,CF890…
GO:0046914	transition metal ion binding	MF	0.446897	25	1250	234	13804	6	CF26077.3,CF52797.17,CF16271.16,CF55943.15,CF31777.56,CF35751.3,CF45501.5,CF41509.34,CF34531.46,CF10719.37,CF21835.5,CF38747.13,CF54475.6,CF36483.28,CF53011.1,CF23939.22,CF61535.16,CF64573.11,CF64609.21,CF41309.9,CF61185.30,CF2569.6,CF38493.27,CF51277.40,CF64145.3
GO:0005272	sodium channel activity	MF	0.450715	1	35	234	13804	8	CF62253.21
GO:0009163	nucleoside biosynthetic process	BP	0.450715	1	35	234	13804	6	CF56199.14
GO:0042455	ribonucleoside biosynthetic process	BP	0.450715	1	35	234	13804	7	CF56199.14
GO:1901659	glycosyl compound biosynthetic process	BP	0.450715	1	35	234	13804	5	CF56199.14
GO:0000226	microtubule cytoskeleton organization	BP	0.450715	1	35	234	13804	5	CF57815.5
GO:0043623	cellular protein complex assembly	BP	0.450715	1	35	234	13804	6	CF42195.14
GO:0006091	generation of precursor metabolites and energy	BP	0.46005	1	36	234	13804	4	CF60187.2
GO:0016829	lyase activity	MF	0.467556	3	123	234	13804	3	CF29627.7,CF20445.6,CF64667.1
GO:0046483	heterocycle metabolic process	BP	0.467559	27	1369	234	13804	4	CF15153.6,CF22541.20,CF29627.7,CF42017.20,CF56199.14,CF55943.15,CF57527.27,CF7537.8,CF31777.56,CF53111.92,CF25603.18,CF34929.5,CF58161.32,CF42195.20,CF12957.14,CF1011.9,CF15353.9,CF19565.2,CF20445.6,CF20655.14,CF207.3,CF33097.14,CF38655.2,CF42195.14,CF57815.9,CF59345.3,CF63483.48
GO:0006418	tRNA aminoacylation for protein translation	BP	0.478248	1	38	234	13804	7	CF1011.9
GO:0008080	N-acetyltransferase activity	MF	0.478248	1	38	234	13804	7	CF55943.15
GO:0016407	acetyltransferase activity	MF	0.478248	1	38	234	13804	6	CF55943.15
GO:0012505	endomembrane system	CC	0.486172	3	130	234	13804	3	CF61185.54,CF57011.58,CF44339.37
GO:0043038	amino acid activation	BP	0.487117	1	39	234	13804	5	CF1011.9
GO:0043039	tRNA aminoacylation	BP	0.487117	1	39	234	13804	6	CF1011.9
GO:0019842	vitamin binding	MF	0.487117	1	39	234	13804	4	CF59379.1
GO:0006725	cellular aromatic compound metabolic process	BP	0.494677	27	1380	234	13804	4	CF15153.6,CF22541.20,CF29627.7,CF42017.20,CF56199.14,CF55943.15,CF57527.27,CF7537.8,CF31777.56,CF53111.92,CF25603.18,CF34929.5,CF58161.32,CF42195.20,CF12957.14,CF1011.9,CF15353.9,CF19565.2,CF20445.6,CF20655.14,CF207.3,CF33097.14,CF38655.2,CF42195.14,CF57815.9,CF59345.3,CF63483.48
GO:0004812	aminoacyl-tRNA ligase activity	MF	0.495836	1	40	234	13804	6	CF1011.9
GO:0016875	ligase activity, forming carbon-oxygen bonds	MF	0.504407	1	41	234	13804	4	CF1011.9
GO:0016876	ligase activity, forming aminoacyl-tRNA and related compounds	MF	0.504407	1	41	234	13804	5	CF1011.9
GO:0016791	phosphatase activity	MF	0.506005	3	137	234	13804	6	CF57527.42,CF64439.24,CF57527.41
GO:0016410	N-acyltransferase activity	MF	0.512833	1	42	234	13804	6	CF55943.15
GO:0004386	helicase activity	MF	0.517747	3	141	234	13804	8	CF7537.8,CF53111.92,CF62597.21
GO:0044421	extracellular region part	CC	0.521117	1	43	234	13804	2	CF8003.1
GO:0015629	actin cytoskeleton	CC	0.52926	1	44	234	13804	6	CF34531.44
GO:0016763	transferase activity, transferring pentosyl groups	MF	0.52926	1	44	234	13804	5	CF4067.13
GO:1990234	transferase complex	CC	0.52926	1	44	234	13804	5	CF33097.14
GO:0016773	phosphotransferase activity, alcohol group as acceptor	MF	0.536272	10	461	234	13804	5	CF15027.10,CF24797.1,CF29627.7,CF4427.3,CF20837.22,CF57527.27,CF58161.32,CF31983.2,CF61233.20,CF27609.8
GO:0034641	cellular nitrogen compound metabolic process	BP	0.540349	27	1398	234	13804	4	CF15153.6,CF22541.20,CF29627.7,CF42017.20,CF56199.14,CF55943.15,CF57527.27,CF7537.8,CF31777.56,CF53111.92,CF25603.18,CF34929.5,CF58161.32,CF42195.20,CF12957.14,CF1011.9,CF15353.9,CF19565.2,CF20445.6,CF20655.14,CF207.3,CF33097.14,CF38655.2,CF42195.14,CF57815.9,CF59345.3,CF63483.48
GO:0046872	metal ion binding	MF	0.550877	42	2251	234	13804	5	CF17795.66,CF26077.3,CF26237.50,CF52797.17,CF64573.22,CF16271.16,CF1849.1,CF55665.18,CF55943.15,CF31777.56,CF35751.3,CF45501.5,CF41509.34,CF63447.1,CF34531.46,CF10719.37,CF21835.5,CF31983.2,CF38747.13,CF54475.6,CF5507.20,CF62599.6,CF36483.28,CF53011.1,CF23939.22,CF64113.5,CF64013.26,CF61535.16,CF64573.11,CF64609.21,CF41309.9,CF59379.1,CF61185.30,CF16339.10,CF2569.6,CF38493.27,CF51277.40,CF53465.1…
GO:0008757	S-adenosylmethionine-dependent methyltransferase activity	MF	0.552871	1	47	234	13804	6	CF21151.2.1
GO:0005622	intracellular	CC	0.554316	38	2025	234	13804	3	CF15153.6,CF19565.9,CF22541.20,CF26077.3,CF34531.44,CF52797.17,CF5663.61,CF63763.18,CF55943.15,CF7537.8,CF40617.26,CF61185.54,CF27281.16,CF42195.19,CF22817.5,CF53111.92,CF64869.10,CF10719.37,CF22817.6,CF25603.18,CF34929.5,CF57815.5,CF31983.2,CF54475.6,CF57011.58,CF44339.37,CF61535.16,CF64609.21,CF61185.30,CF207.3,CF33097.14,CF40865.1.2,CF42195.14,CF57815.9,CF59345.3,CF64843.3,CF64999.34,CF7323.9
GO:0005509	calcium ion binding	MF	0.555207	11	519	234	13804	6	CF17795.66,CF64573.22,CF1849.1,CF55665.18,CF62599.6,CF64013.26,CF16339.10,CF53465.17,CF53465.20,CF64999.34,CF7323.9
GO:1901360	organic cyclic compound metabolic process	BP	0.555903	27	1404	234	13804	4	CF15153.6,CF22541.20,CF29627.7,CF42017.20,CF56199.14,CF55943.15,CF57527.27,CF7537.8,CF31777.56,CF53111.92,CF25603.18,CF34929.5,CF58161.32,CF42195.20,CF12957.14,CF1011.9,CF15353.9,CF19565.2,CF20445.6,CF20655.14,CF207.3,CF33097.14,CF38655.2,CF42195.14,CF57815.9,CF59345.3,CF63483.48
GO:0006886	intracellular protein transport	BP	0.566954	4	190	234	13804	5	CF15153.6,CF22817.5,CF22817.6,CF64843.3
GO:0009152	purine ribonucleotide biosynthetic process	BP	0.567954	1	49	234	13804	8	CF20445.6
GO:0016301	kinase activity	MF	0.56817	10	468	234	13804	5	CF15027.10,CF24797.1,CF29627.7,CF4427.3,CF60199.9,CF20837.22,CF57527.27,CF31983.2,CF61233.20,CF27609.8
GO:0005654	nucleoplasm	CC	0.575304	1	50	234	13804	5	CF33097.14
GO:0044451	nucleoplasm part	CC	0.575304	1	50	234	13804	5	CF33097.14
GO:0043169	cation binding	MF	0.580461	42	2265	234	13804	4	CF17795.66,CF26077.3,CF26237.50,CF52797.17,CF64573.22,CF16271.16,CF1849.1,CF55665.18,CF55943.15,CF31777.56,CF35751.3,CF45501.5,CF41509.34,CF63447.1,CF34531.46,CF10719.37,CF21835.5,CF31983.2,CF38747.13,CF54475.6,CF5507.20,CF62599.6,CF36483.28,CF53011.1,CF23939.22,CF64113.5,CF64013.26,CF61535.16,CF64573.11,CF64609.21,CF41309.9,CF59379.1,CF61185.30,CF16339.10,CF2569.6,CF38493.27,CF51277.40,CF53465.1…
GO:0008146	sulfotransferase activity	MF	0.582667	4	199	234	13804	5	CF32293.11,CF4095.1,CF57359.12,CF50109.9
GO:0044248	cellular catabolic process	BP	0.584294	8	364	234	13804	4	CF15153.6,CF22541.20,CF64869.10,CF25603.18,CF34929.5,CF42195.14,CF63483.48,CF64667.1
GO:0034613	cellular protein localization	BP	0.584503	4	200	234	13804	5	CF15153.6,CF22817.5,CF22817.6,CF64843.3
GO:0070727	cellular macromolecule localization	BP	0.584503	4	200	234	13804	4	CF15153.6,CF22817.5,CF22817.6,CF64843.3
GO:0016782	transferase activity, transferring sulfur-containing groups	MF	0.588224	4	202	234	13804	4	CF32293.11,CF4095.1,CF57359.12,CF50109.9
GO:0005783	endoplasmic reticulum	CC	0.589632	1	52	234	13804	4	CF44339.37
GO:0008238	exopeptidase activity	MF	0.589632	1	52	234	13804	6	CF64145.3
GO:0006979	response to oxidative stress	BP	0.596615	1	53	234	13804	4	CF12647.5
GO:0006164	purine nucleotide biosynthetic process	BP	0.596615	1	53	234	13804	7	CF20445.6
GO:0004866	endopeptidase inhibitor activity	MF	0.603479	1	54	234	13804	5	CF8003.1
GO:0048523	negative regulation of cellular process	BP	0.603479	1	54	234	13804	3	CF57815.9
GO:0061135	endopeptidase regulator activity	MF	0.603479	1	54	234	13804	4	CF8003.1
GO:0016740	transferase activity	MF	0.605669	29	1536	234	13804	3	CF15027.10,CF24797.1,CF29627.7,CF4427.3,CF58541.9,CF60199.9,CF20837.22,CF32293.11,CF41119.15,CF52139.14,CF55943.15,CF57527.27,CF21407.2,CF52065.9,CF8485.3,CF4095.1,CF58161.32,CF31983.2,CF40683.4,CF57359.12,CF52871.67,CF42195.20,CF44339.37,CF4067.13,CF61233.20,CF21151.2.1,CF27609.8,CF37677.8,CF50109.9
GO:0006950	response to stress	BP	0.606039	5	238	234	13804	3	CF7537.8,CF41779.14,CF12647.5,CF62345.7,CF59345.3
GO:0051649	establishment of localization in cell	BP	0.606968	5	239	234	13804	3	CF15153.6,CF61185.54,CF22817.5,CF22817.6,CF64843.3
GO:0004601	peroxidase activity	MF	0.610227	1	55	234	13804	3	CF12647.5
GO:0016684	oxidoreductase activity, acting on peroxide as acceptor	MF	0.610227	1	55	234	13804	4	CF12647.5
GO:0006644	phospholipid metabolic process	BP	0.616861	1	56	234	13804	5	CF21407.2
GO:0051641	cellular localization	BP	0.618485	5	250	234	13804	3	CF15153.6,CF61185.54,CF22817.5,CF22817.6,CF64843.3
GO:0004674	protein serine/threonine kinase activity	MF	0.623382	1	57	234	13804	7	CF15027.10
GO:0016051	carbohydrate biosynthetic process	BP	0.623382	1	57	234	13804	5	CF50109.9
GO:0005249	voltage-gated potassium channel activity	MF	0.623382	1	57	234	13804	9	CF231.19
GO:0016810	hydrolase activity, acting on carbon-nitrogen (but not peptide) bonds	MF	0.623382	1	57	234	13804	4	CF40617.26
GO:0071702	organic substance transport	BP	0.658999	8	378	234	13804	4	CF15153.6,CF22541.20,CF58161.34,CF22817.5,CF22817.6,CF25603.18,CF63483.48,CF64843.3
GO:0016614	oxidoreductase activity, acting on CH-OH group of donors	MF	0.666347	2	90	234	13804	4	CF60661.24,CF60687.7
GO:0006470	protein dephosphorylation	BP	0.674607	2	94	234	13804	7	CF57527.42,CF57527.41
GO:0005875	microtubule associated complex	CC	0.676734	2	95	234	13804	4	CF27281.16,CF57815.5
GO:0004721	phosphoprotein phosphatase activity	MF	0.681053	2	97	234	13804	7	CF57527.42,CF57527.41
GO:0005044	scavenger receptor activity	MF	0.683243	2	98	234	13804	4	CF59391.18,CF42191.2
GO:0038024	cargo receptor activity	MF	0.683243	2	98	234	13804	3	CF59391.18,CF42191.2
GO:0034660	ncRNA metabolic process	BP	0.687675	2	100	234	13804	6	CF1011.9,CF33097.14
GO:0016772	transferase activity, transferring phosphorus-containing groups	MF	0.688601	12	605	234	13804	4	CF15027.10,CF24797.1,CF29627.7,CF4427.3,CF60199.9,CF20837.22,CF57527.27,CF58161.32,CF31983.2,CF42195.20,CF61233.20,CF27609.8
GO:0003774	motor activity	MF	0.694437	2	103	234	13804	8	CF34531.44,CF27281.16
GO:0016482	cytoplasmic transport	BP	0.694437	2	103	234	13804	5	CF15153.6,CF61185.54
GO:0016311	dephosphorylation	BP	0.710599	2	110	234	13804	6	CF57527.42,CF57527.41
GO:0006281	DNA repair	BP	0.715279	2	112	234	13804	4	CF7537.8,CF59345.3
GO:0006974	cellular response to DNA damage stimulus	BP	0.724679	2	116	234	13804	5	CF7537.8,CF59345.3
GO:0044763	single-organism cellular process	BP	0.728367	66	3726	234	13804	3	CF15153.6,CF19565.9,CF22541.20,CF29627.7,CF33891.2,CF56199.14,CF61191.4,CF63879.2,CF64279.93,CF64527.16,CF39597.16,CF52139.14,CF57527.27,CF7537.8,CF8723.48,CF22555.1,CF899.11,CF27281.16,CF35751.3,CF60269.73,CF21407.2,CF42195.19,CF22817.5,CF23707.7,CF726763.1,CF64869.10,CF12997.1,CF22817.6,CF25603.18,CF34929.5,CF38747.12,CF54443.1,CF57815.5,CF31983.2,CF44339.28,CF60269.86,CF49289.11,CF7217.2,CF575…
GO:0005524	ATP binding	MF	0.732709	17	898	234	13804	6	CF15027.10,CF24797.1,CF29627.7,CF34531.44,CF4427.3,CF58541.9,CF20837.22,CF41779.14,CF27281.16,CF53111.92,CF10839.3,CF58161.32,CF31983.2,CF61233.20,CF1011.9,CF27609.8,CF62597.21
GO:0044422	organelle part	CC	0.741452	10	505	234	13804	2	CF34531.44,CF7537.8,CF61185.54,CF27281.16,CF42195.19,CF57815.5,CF57011.58,CF33097.14,CF42195.14,CF59345.3
GO:0044446	intracellular organelle part	CC	0.741452	10	505	234	13804	3	CF34531.44,CF7537.8,CF61185.54,CF27281.16,CF42195.19,CF57815.5,CF57011.58,CF33097.14,CF42195.14,CF59345.3
GO:0017111	nucleoside-triphosphatase activity	MF	0.752643	12	620	234	13804	7	CF15153.6,CF22541.20,CF34531.44,CF7537.8,CF27281.16,CF53111.92,CF10839.3,CF25603.18,CF61233.20,CF42195.14,CF62597.21,CF63483.48
GO:0032559	adenyl ribonucleotide binding	MF	0.757562	17	905	234	13804	6	CF15027.10,CF24797.1,CF29627.7,CF34531.44,CF4427.3,CF58541.9,CF20837.22,CF41779.14,CF27281.16,CF53111.92,CF10839.3,CF58161.32,CF31983.2,CF61233.20,CF1011.9,CF27609.8,CF62597.21
GO:0030246	carbohydrate binding	MF	0.765702	7	342	234	13804	3	CF57047.25,CF3709.3,CF57047.37,CF53111.95,CF54443.1,CF63423.44,CF42191.2
GO:0016462	pyrophosphatase activity	MF	0.782623	12	627	234	13804	6	CF15153.6,CF22541.20,CF34531.44,CF7537.8,CF27281.16,CF53111.92,CF10839.3,CF25603.18,CF61233.20,CF42195.14,CF62597.21,CF63483.48
GO:0016818	hydrolase activity, acting on acid anhydrides, in phosphorus-containing anhydrides	MF	0.782623	12	627	234	13804	5	CF15153.6,CF22541.20,CF34531.44,CF7537.8,CF27281.16,CF53111.92,CF10839.3,CF25603.18,CF61233.20,CF42195.14,CF62597.21,CF63483.48
GO:0005230	extracellular ligand-gated ion channel activity	MF	0.783517	4	210	234	13804	8	CF6257.6,CF58059.39,CF61231.40,CF881.34
GO:0030554	adenyl nucleotide binding	MF	0.793179	17	915	234	13804	6	CF15027.10,CF24797.1,CF29627.7,CF34531.44,CF4427.3,CF58541.9,CF20837.22,CF41779.14,CF27281.16,CF53111.92,CF10839.3,CF58161.32,CF31983.2,CF61233.20,CF1011.9,CF27609.8,CF62597.21
GO:0003677	DNA binding	MF	0.804038	12	632	234	13804	5	CF42017.20,CF7537.8,CF31777.56,CF53111.92,CF42195.20,CF12957.14,CF15353.9,CF19565.2,CF20655.14,CF207.3,CF38655.2,CF62597.21
GO:0016817	hydrolase activity, acting on acid anhydrides	MF	0.8126	12	634	234	13804	4	CF15153.6,CF22541.20,CF34531.44,CF7537.8,CF27281.16,CF53111.92,CF10839.3,CF25603.18,CF61233.20,CF42195.14,CF62597.21,CF63483.48
GO:1901137	carbohydrate derivative biosynthetic process	BP	0.814929	5	282	234	13804	5	CF56199.14,CF52139.14,CF44339.37,CF4067.13,CF20445.6
GO:0005623	cell	CC	0.835808	38	2145	234	13804	2	CF15153.6,CF19565.9,CF22541.20,CF26077.3,CF34531.44,CF52797.17,CF5663.61,CF63763.18,CF55943.15,CF7537.8,CF40617.26,CF61185.54,CF27281.16,CF42195.19,CF22817.5,CF53111.92,CF64869.10,CF10719.37,CF22817.6,CF25603.18,CF34929.5,CF57815.5,CF31983.2,CF54475.6,CF57011.58,CF44339.37,CF61535.16,CF64609.21,CF61185.30,CF207.3,CF33097.14,CF40865.1.2,CF42195.14,CF57815.9,CF59345.3,CF64843.3,CF64999.34,CF7323.9
GO:0044464	cell part	CC	0.835808	38	2145	234	13804	2	CF15153.6,CF19565.9,CF22541.20,CF26077.3,CF34531.44,CF52797.17,CF5663.61,CF63763.18,CF55943.15,CF7537.8,CF40617.26,CF61185.54,CF27281.16,CF42195.19,CF22817.5,CF53111.92,CF64869.10,CF10719.37,CF22817.6,CF25603.18,CF34929.5,CF57815.5,CF31983.2,CF54475.6,CF57011.58,CF44339.37,CF61535.16,CF64609.21,CF61185.30,CF207.3,CF33097.14,CF40865.1.2,CF42195.14,CF57815.9,CF59345.3,CF64843.3,CF64999.34,CF7323.9
GO:0006355	regulation of transcription, DNA-templated	BP	0.83645	9	468	234	13804	6	CF42017.20,CF55943.15,CF31777.56,CF12957.14,CF15353.9,CF19565.2,CF20655.14,CF38655.2,CF57815.9
GO:0051252	regulation of RNA metabolic process	BP	0.83645	9	468	234	13804	5	CF42017.20,CF55943.15,CF31777.56,CF12957.14,CF15353.9,CF19565.2,CF20655.14,CF38655.2,CF57815.9
GO:2001141	regulation of RNA biosynthetic process	BP	0.83645	9	468	234	13804	6	CF42017.20,CF55943.15,CF31777.56,CF12957.14,CF15353.9,CF19565.2,CF20655.14,CF38655.2,CF57815.9
GO:0003674	molecular_function	MF	0.84152	211	12363	234	13804	1	CF15027.10,CF15153.6,CF16535.66,CF17795.66,CF18687.1,CF19565.9,CF22541.20,CF231.19,CF24797.1,CF26077.3,CF26237.50,CF29627.7,CF33891.2,CF34531.44,CF41309.20,CF42017.20,CF4427.3,CF52797.17,CF56199.14,CF57047.25,CF58161.29,CF58161.31,CF58161.34,CF58541.9,CF59391.18,CF60199.9,CF61191.4,CF63763.17,CF63763.18,CF63879.2,CF64527.16,CF64573.22,CF8657.1,CF16271.16,CF1849.1,CF20837.22,CF21865.1,CF27959.1,CF…
GO:0003676	nucleic acid binding	MF	0.852129	21	1163	234	13804	4	CF42017.20,CF58541.9,CF7537.8,CF31777.56,CF15565.1,CF53111.92,CF31777.21,CF44341.1,CF28297.1,CF60899.63,CF42195.20,CF12957.14,CF1011.9,CF15353.9,CF15767.13,CF18115.9,CF19565.2,CF20655.14,CF207.3,CF38655.2,CF62597.21
GO:0044237	cellular metabolic process	BP	0.870364	52	2978	234	13804	3	CF15027.10,CF15153.6,CF22541.20,CF24797.1,CF29627.7,CF36483.62,CF42017.20,CF4427.3,CF56199.14,CF20837.22,CF52139.14,CF55943.15,CF57527.27,CF7537.8,CF31777.56,CF41779.14,CF57527.42,CF21407.2,CF53111.92,CF64869.10,CF25603.18,CF34929.5,CF58161.32,CF31983.2,CF7217.2,CF57527.41,CF42195.20,CF44339.37,CF12957.14,CF17725.17,CF4067.13,CF61233.20,CF1011.9,CF15353.9,CF19565.2,CF20445.6,CF20655.14,CF207.3,CF…
GO:0071704	organic substance metabolic process	BP	0.872248	65	3741	234	13804	3	CF15027.10,CF15153.6,CF18687.1,CF22541.20,CF24797.1,CF29627.7,CF36483.62,CF41309.20,CF42017.20,CF4427.3,CF56199.14,CF63879.2,CF20837.22,CF36479.2,CF39597.16,CF52139.14,CF55943.15,CF57527.27,CF7537.8,CF31777.56,CF41779.14,CF57527.42,CF35751.3,CF21407.2,CF53111.92,CF64869.10,CF25603.18,CF34929.5,CF54443.1,CF58161.32,CF61517.11,CF31983.2,CF54475.3,CF58209.6,CF7217.2,CF57527.41,CF42195.20,CF44339.37,…
GO:0006464	cellular protein modification process	BP	0.878537	15	823	234	13804	6	CF15027.10,CF24797.1,CF29627.7,CF36483.62,CF4427.3,CF20837.22,CF52139.14,CF57527.42,CF57527.41,CF44339.37,CF4067.13,CF61233.20,CF21151.2.1,CF27609.8,CF51643.42
GO:0036211	protein modification process	BP	0.878537	15	823	234	13804	5	CF15027.10,CF24797.1,CF29627.7,CF36483.62,CF4427.3,CF20837.22,CF52139.14,CF57527.42,CF57527.41,CF44339.37,CF4067.13,CF61233.20,CF21151.2.1,CF27609.8,CF51643.42
GO:0004713	protein tyrosine kinase activity	MF	0.882411	6	305	234	13804	7	CF15027.10,CF24797.1,CF29627.7,CF4427.3,CF20837.22,CF61233.20
GO:0006351	transcription, DNA-templated	BP	0.882982	10	535	234	13804	6	CF42017.20,CF55943.15,CF31777.56,CF12957.14,CF15353.9,CF19565.2,CF20655.14,CF207.3,CF38655.2,CF57815.9
GO:0009889	regulation of biosynthetic process	BP	0.895995	9	480	234	13804	4	CF42017.20,CF55943.15,CF31777.56,CF12957.14,CF15353.9,CF19565.2,CF20655.14,CF38655.2,CF57815.9
GO:0010556	regulation of macromolecule biosynthetic process	BP	0.895995	9	480	234	13804	5	CF42017.20,CF55943.15,CF31777.56,CF12957.14,CF15353.9,CF19565.2,CF20655.14,CF38655.2,CF57815.9
GO:0031326	regulation of cellular biosynthetic process	BP	0.895995	9	480	234	13804	5	CF42017.20,CF55943.15,CF31777.56,CF12957.14,CF15353.9,CF19565.2,CF20655.14,CF38655.2,CF57815.9
GO:2000112	regulation of cellular macromolecule biosynthetic process	BP	0.895995	9	480	234	13804	6	CF42017.20,CF55943.15,CF31777.56,CF12957.14,CF15353.9,CF19565.2,CF20655.14,CF38655.2,CF57815.9
GO:0032774	RNA biosynthetic process	BP	0.901643	10	539	234	13804	6	CF42017.20,CF55943.15,CF31777.56,CF12957.14,CF15353.9,CF19565.2,CF20655.14,CF207.3,CF38655.2,CF57815.9
GO:0010468	regulation of gene expression	BP	0.905843	9	482	234	13804	5	CF42017.20,CF55943.15,CF31777.56,CF12957.14,CF15353.9,CF19565.2,CF20655.14,CF38655.2,CF57815.9
GO:1901575	organic substance catabolic process	BP	0.915406	8	426	234	13804	4	CF15153.6,CF22541.20,CF64869.10,CF25603.18,CF34929.5,CF42195.14,CF63483.48,CF64667.1
GO:0043234	protein complex	CC	0.94168	11	606	234	13804	3	CF34531.44,CF7537.8,CF61185.54,CF27281.16,CF42195.19,CF53111.92,CF57815.5,CF57011.58,CF33097.14,CF42195.14,CF59345.3
GO:0004672	protein kinase activity	MF	0.959233	7	376	234	13804	6	CF15027.10,CF24797.1,CF29627.7,CF4427.3,CF20837.22,CF61233.20,CF27609.8
GO:0009056	catabolic process	BP	0.967193	8	436	234	13804	3	CF15153.6,CF22541.20,CF64869.10,CF25603.18,CF34929.5,CF42195.14,CF63483.48,CF64667.1
GO:0016491	oxidoreductase activity	MF	0.977097	16	908	234	13804	3	CF56199.14,CF58161.29,CF45501.5,CF60661.24,CF14657.28,CF724267.1,CF64869.10,CF38747.13,CF12647.5,CF14127.8,CF38493.27,CF47619.11,CF60187.2,CF60687.7,CF61389.25,CF63447.35
GO:0003824	catalytic activity	MF	0.983516	82	4799	234	13804	2	CF15027.10,CF15153.6,CF18687.1,CF22541.20,CF24797.1,CF29627.7,CF34531.44,CF41309.20,CF4427.3,CF56199.14,CF58161.29,CF58161.31,CF58541.9,CF60199.9,CF63763.17,CF63879.2,CF20837.22,CF32293.11,CF36479.2,CF39597.16,CF41119.15,CF52139.14,CF55943.15,CF57527.27,CF7537.8,CF40617.26,CF57527.42,CF64439.24,CF27281.16,CF35751.3,CF45501.5,CF21407.2,CF52065.9,CF60661.24,CF63447.1,CF8485.3,CF14657.28,CF53111.92,…
GO:0043412	macromolecule modification	BP	0.983776	15	851	234	13804	5	CF15027.10,CF24797.1,CF29627.7,CF36483.62,CF4427.3,CF20837.22,CF52139.14,CF57527.42,CF57527.41,CF44339.37,CF4067.13,CF61233.20,CF21151.2.1,CF27609.8,CF51643.42
GO:0006468	protein phosphorylation	BP	0.997587	7	383	234	13804	7	CF15027.10,CF24797.1,CF29627.7,CF4427.3,CF20837.22,CF61233.20,CF27609.8
GO:0019219	regulation of nucleobase-containing compound metabolic process	BP	1	9	520	234	13804	5	CF42017.20,CF55943.15,CF31777.56,CF12957.14,CF15353.9,CF19565.2,CF20655.14,CF38655.2,CF57815.9
GO:0051171	regulation of nitrogen compound metabolic process	BP	1	9	520	234	13804	4	CF42017.20,CF55943.15,CF31777.56,CF12957.14,CF15353.9,CF19565.2,CF20655.14,CF38655.2,CF57815.9
GO:0005634	nucleus	CC	1	9	517	234	13804	5	CF63763.18,CF55943.15,CF7537.8,CF61185.54,CF53111.92,CF57011.58,CF207.3,CF33097.14,CF57815.9
GO:0003700	sequence-specific DNA binding transcription factor activity	MF	1	6	332	234	13804	3	CF42017.20,CF31777.56,CF15353.9,CF19565.2,CF20655.14,CF38655.2
GO:0001071	nucleic acid binding transcription factor activity	MF	1	6	332	234	13804	2	CF42017.20,CF31777.56,CF15353.9,CF19565.2,CF20655.14,CF38655.2
GO:0060255	regulation of macromolecule metabolic process	BP	1	9	504	234	13804	4	CF42017.20,CF55943.15,CF31777.56,CF12957.14,CF15353.9,CF19565.2,CF20655.14,CF38655.2,CF57815.9
GO:0044710	single-organism metabolic process	BP	1	31	1806	234	13804	3	CF15153.6,CF22541.20,CF29627.7,CF56199.14,CF52139.14,CF57527.27,CF7537.8,CF45501.5,CF21407.2,CF60661.24,CF14657.28,CF64869.10,CF25603.18,CF34929.5,CF31983.2,CF38747.13,CF12647.5,CF7217.2,CF44339.37,CF4067.13,CF1011.9,CF20445.6,CF38493.27,CF42195.14,CF50109.9,CF59345.3,CF60187.2,CF60687.7,CF63447.35,CF63483.48,CF64667.1
GO:0004930	G-protein coupled receptor activity	MF	1	9	523	234	13804	5	CF33891.2,CF64527.16,CF22555.1,CF60269.73,CF38747.12,CF24555.12,CF27609.8,CF65015.33,CF8905.8
GO:0005216	ion channel activity	MF	1	7	388	234	13804	6	CF231.19,CF6257.6,CF8723.48,CF58059.39,CF62253.21,CF61231.40,CF881.34
GO:0022838	substrate-specific channel activity	MF	1	7	388	234	13804	5	CF231.19,CF6257.6,CF8723.48,CF58059.39,CF62253.21,CF61231.40,CF881.34
GO:0015267	channel activity	MF	1	7	390	234	13804	5	CF231.19,CF6257.6,CF8723.48,CF58059.39,CF62253.21,CF61231.40,CF881.34
GO:0022803	passive transmembrane transporter activity	MF	1	7	390	234	13804	4	CF231.19,CF6257.6,CF8723.48,CF58059.39,CF62253.21,CF61231.40,CF881.34
GO:0006915	apoptotic process	BP	1	2	117	234	13804	6	CF19565.9,CF39597.16
GO:0008219	cell death	BP	1	2	117	234	13804	4	CF19565.9,CF39597.16
GO:0012501	programmed cell death	BP	1	2	117	234	13804	5	CF19565.9,CF39597.16
GO:0016265	death	BP	1	2	117	234	13804	3	CF19565.9,CF39597.16
GO:0001653	peptide receptor activity	MF	1	1	58	234	13804	4	CF64527.16
GO:0008528	G-protein coupled peptide receptor activity	MF	1	1	58	234	13804	5	CF64527.16
GO:0072522	purine-containing compound biosynthetic process	BP	1	1	58	234	13804	6	CF20445.6
GO:0034470	ncRNA processing	BP	1	1	58	234	13804	7	CF33097.14

## Sheet: M6
GO_ID	GO_Term	GO_Class	Pvalue	x1	x2	n	N	GOlevl	GeneID
GO:0040007	growth	BP	0.00114328	5	26	434	13804	2	CF27357.9,CF52377.7,CF2335.31,CF63995.6,CF8357.6
GO:0015103	inorganic anion transmembrane transporter activity	MF	0.00162216	5	28	434	13804	7	CF57047.54,CF57753.1,CF36677.8,CF725231.1,CF47691.27
GO:0005615	extracellular space	CC	0.00165598	4	17	434	13804	3	CF717103.1,CF49439.1,CF57427.78,CF64243.13
GO:0051258	protein polymerization	BP	0.00223392	5	30	434	13804	7	CF27911.5,CF724949.1,CF40627.1,CF57011.28,CF64139.6
GO:0015698	inorganic anion transport	BP	0.00223392	5	30	434	13804	6	CF57047.54,CF55179.12,CF57753.1,CF36677.8,CF725231.1
GO:0015108	chloride transmembrane transporter activity	MF	0.00225063	3	9	434	13804	8	CF57753.1,CF725231.1,CF47691.27
GO:0008083	growth factor activity	MF	0.00312874	4	20	434	13804	5	CF27357.9,CF52377.7,CF2335.31,CF8357.6
GO:0048522	positive regulation of cellular process	BP	0.00393553	5	34	434	13804	3	CF27911.5,CF40627.1,CF52377.58,CF58277.1,CF63371.3
GO:0030036	actin cytoskeleton organization	BP	0.00447512	5	35	434	13804	5	CF711379.1,CF722977.1,CF27911.5,CF40627.1,CF64279.121
GO:0030029	actin filament-based process	BP	0.00447512	5	35	434	13804	4	CF711379.1,CF722977.1,CF27911.5,CF40627.1,CF64279.121
GO:0043623	cellular protein complex assembly	BP	0.00447512	5	35	434	13804	6	CF27911.5,CF724949.1,CF40627.1,CF57011.28,CF64139.6
GO:0006544	glycine metabolic process	BP	0.00549428	3	12	434	13804	7	CF49335.4,CF58035.28,CF9607.39
GO:0048518	positive regulation of biological process	BP	0.00570868	5	37	434	13804	2	CF27911.5,CF40627.1,CF52377.58,CF58277.1,CF63371.3
GO:0008158	hedgehog receptor activity	MF	0.00621461	4	24	434	13804	5	CF17725.39,CF2061.2,CF30079.19,CF48227.69
GO:0051130	positive regulation of cellular component organization	BP	0.00697764	3	13	434	13804	3	CF27911.5,CF40627.1,CF58277.1
GO:0006396	RNA processing	BP	0.00752043	10	129	434	13804	6	CF20733.27,CF64509.1,CF15949.25,CF17381.10,CF33565.4,CF34235.6,CF35381.6,CF52085.8,CF59261.14,CF63985.8
GO:0046856	phosphatidylinositol dephosphorylation	BP	0.00925971	2	5	434	13804	7	CF41425.1,CF65033.4
GO:0034314	Arp2/3 complex-mediated actin nucleation	BP	0.00925971	2	5	434	13804	8	CF27911.5,CF40627.1
GO:0046839	phospholipid dephosphorylation	BP	0.00925971	2	5	434	13804	6	CF41425.1,CF65033.4
GO:0009069	serine family amino acid metabolic process	BP	0.0105953	3	15	434	13804	6	CF49335.4,CF58035.28,CF9607.39
GO:1901605	alpha-amino acid metabolic process	BP	0.0111532	6	60	434	13804	5	CF720377.1,CF49335.4,CF33489.18,CF58035.28,CF58277.1,CF9607.39
GO:0030838	positive regulation of actin filament polymerization	BP	0.013602	2	6	434	13804	6	CF27911.5,CF40627.1
GO:0031334	positive regulation of protein complex assembly	BP	0.013602	2	6	434	13804	4	CF27911.5,CF40627.1
GO:0032273	positive regulation of protein polymerization	BP	0.013602	2	6	434	13804	5	CF27911.5,CF40627.1
GO:0045010	actin nucleation	BP	0.013602	2	6	434	13804	7	CF27911.5,CF40627.1
GO:0051495	positive regulation of cytoskeleton organization	BP	0.013602	2	6	434	13804	5	CF27911.5,CF40627.1
GO:1901607	alpha-amino acid biosynthetic process	BP	0.0154899	4	31	434	13804	6	CF720377.1,CF49335.4,CF33489.18,CF58277.1
GO:0050661	NADP binding	MF	0.0172745	4	32	434	13804	5	CF49335.4,CF6995.11,CF6995.13,CF899.31
GO:0005247	voltage-gated chloride channel activity	MF	0.0186496	2	7	434	13804	9	CF57753.1,CF725231.1
GO:0010638	positive regulation of organelle organization	BP	0.0186496	2	7	434	13804	4	CF27911.5,CF40627.1
GO:0006417	regulation of translation	BP	0.0186496	2	7	434	13804	6	CF27357.17,CF58277.1
GO:0008509	anion transmembrane transporter activity	MF	0.0207102	7	88	434	13804	6	CF57047.54,CF57753.1,CF36677.8,CF725231.1,CF64279.125,CF26053.10,CF47691.27
GO:0031301	integral component of organelle membrane	CC	0.0236433	3	20	434	13804	3	CF2707.4,CF60545.3,CF64713.2
GO:0030833	regulation of actin filament polymerization	BP	0.0243542	2	8	434	13804	6	CF27911.5,CF40627.1
GO:0006821	chloride transport	BP	0.0243542	2	8	434	13804	7	CF57753.1,CF725231.1
GO:0030832	regulation of actin filament length	BP	0.0243542	2	8	434	13804	5	CF27911.5,CF40627.1
GO:0008064	regulation of actin polymerization or depolymerization	BP	0.0243542	2	8	434	13804	6	CF27911.5,CF40627.1
GO:0030041	actin filament polymerization	BP	0.0243542	2	8	434	13804	8	CF27911.5,CF40627.1
GO:0032271	regulation of protein polymerization	BP	0.0243542	2	8	434	13804	5	CF27911.5,CF40627.1
GO:0032535	regulation of cellular component size	BP	0.0243542	2	8	434	13804	4	CF27911.5,CF40627.1
GO:0043254	regulation of protein complex assembly	BP	0.0243542	2	8	434	13804	4	CF27911.5,CF40627.1
GO:0009067	aspartate family amino acid biosynthetic process	BP	0.0243542	2	8	434	13804	7	CF720377.1,CF33489.18
GO:0005254	chloride channel activity	MF	0.0243542	2	8	434	13804	8	CF57753.1,CF725231.1
GO:0008308	voltage-gated anion channel activity	MF	0.0243542	2	8	434	13804	8	CF57753.1,CF725231.1
GO:0030176	integral component of endoplasmic reticulum membrane	CC	0.0243542	2	8	434	13804	4	CF2707.4,CF64713.2
GO:0008380	RNA splicing	BP	0.0256636	4	36	434	13804	7	CF20733.27,CF15949.25,CF34235.6,CF63985.8
GO:0004180	carboxypeptidase activity	MF	0.0305018	3	22	434	13804	7	CF13773.1,CF52815.1,CF12611.13
GO:0001510	RNA methylation	BP	0.0306694	2	9	434	13804	5	CF33565.4,CF59261.14
GO:0006546	glycine catabolic process	BP	0.0306694	2	9	434	13804	8	CF58035.28,CF9607.39
GO:0032956	regulation of actin cytoskeleton organization	BP	0.0306694	2	9	434	13804	5	CF27911.5,CF40627.1
GO:0032970	regulation of actin filament-based process	BP	0.0306694	2	9	434	13804	4	CF27911.5,CF40627.1
GO:0044087	regulation of cellular component biogenesis	BP	0.0306694	2	9	434	13804	3	CF27911.5,CF40627.1
GO:0090066	regulation of anatomical structure size	BP	0.0306694	2	9	434	13804	4	CF27911.5,CF40627.1
GO:0009066	aspartate family amino acid metabolic process	BP	0.0306694	2	9	434	13804	6	CF720377.1,CF33489.18
GO:0005253	anion channel activity	MF	0.0306694	2	9	434	13804	7	CF57753.1,CF725231.1
GO:0010608	posttranscriptional regulation of gene expression	BP	0.0306694	2	9	434	13804	6	CF27357.17,CF58277.1
GO:0009071	serine family amino acid catabolic process	BP	0.0306694	2	9	434	13804	7	CF58035.28,CF9607.39
GO:0006919	activation of cysteine-type endopeptidase activity involved in apoptotic process	BP	0.0314402	1	1	434	13804	7	CF48227.57
GO:0004146	dihydrofolate reductase activity	MF	0.0314402	1	1	434	13804	6	CF49335.4
GO:0006545	glycine biosynthetic process	BP	0.0314402	1	1	434	13804	8	CF49335.4
GO:0004797	thymidine kinase activity	MF	0.0314402	1	1	434	13804	9	CF15767.32
GO:0008022	protein C-terminus binding	MF	0.0314402	1	1	434	13804	4	CF60545.3
GO:0034464	BBSome	CC	0.0314402	1	1	434	13804	4	CF20055.26
GO:0008190	eukaryotic initiation factor 4E binding	MF	0.0314402	1	1	434	13804	5	CF27357.17
GO:0045947	negative regulation of translational initiation	BP	0.0314402	1	1	434	13804	5	CF27357.17
GO:0005769	early endosome	CC	0.0314402	1	1	434	13804	5	CF40627.1
GO:0043014	alpha-tubulin binding	MF	0.0314402	1	1	434	13804	6	CF40627.1
GO:0015379	potassium:chloride symporter activity	MF	0.0314402	1	1	434	13804	9	CF47691.27
GO:0045739	positive regulation of DNA repair	BP	0.0314402	1	1	434	13804	5	CF52377.58
GO:0070531	BRCA1-A complex	CC	0.0314402	1	1	434	13804	4	CF52377.58
GO:0070552	BRISC complex	CC	0.0314402	1	1	434	13804	4	CF52377.58
GO:0004531	deoxyribonuclease II activity	MF	0.0314402	1	1	434	13804	9	CF55421.1
GO:0016429	tRNA (adenine-N1-)-methyltransferase activity	MF	0.0314402	1	1	434	13804	8	CF59261.14
GO:0030488	tRNA methylation	BP	0.0314402	1	1	434	13804	6	CF59261.14
GO:0031515	tRNA (m1A) methyltransferase complex	CC	0.0314402	1	1	434	13804	6	CF59261.14
GO:0004375	glycine dehydrogenase (decarboxylating) activity	MF	0.0314402	1	1	434	13804	6	CF9607.39
GO:0010950	positive regulation of endopeptidase activity	BP	0.0314402	1	1	434	13804	8	CF48227.57
GO:0010952	positive regulation of peptidase activity	BP	0.0314402	1	1	434	13804	7	CF48227.57
GO:0031638	zymogen activation	BP	0.0314402	1	1	434	13804	7	CF48227.57
GO:0043280	positive regulation of cysteine-type endopeptidase activity involved in apoptotic process	BP	0.0314402	1	1	434	13804	7	CF48227.57
GO:0097202	activation of cysteine-type endopeptidase activity	BP	0.0314402	1	1	434	13804	8	CF48227.57
GO:2001056	positive regulation of cysteine-type endopeptidase activity	BP	0.0314402	1	1	434	13804	9	CF48227.57
GO:0019136	deoxynucleoside kinase activity	MF	0.0314402	1	1	434	13804	8	CF15767.32
GO:0006446	regulation of translational initiation	BP	0.0314402	1	1	434	13804	5	CF27357.17
GO:0005768	endosome	CC	0.0314402	1	1	434	13804	4	CF40627.1
GO:0015377	cation:chloride symporter activity	MF	0.0314402	1	1	434	13804	8	CF47691.27
GO:0051054	positive regulation of DNA metabolic process	BP	0.0314402	1	1	434	13804	5	CF52377.58
GO:2001022	positive regulation of response to DNA damage stimulus	BP	0.0314402	1	1	434	13804	4	CF52377.58
GO:0016889	endodeoxyribonuclease activity, producing 3'-phosphomonoesters	MF	0.0314402	1	1	434	13804	8	CF55421.1
GO:0016426	tRNA (adenine) methyltransferase activity	MF	0.0314402	1	1	434	13804	7	CF59261.14
GO:0034708	methyltransferase complex	CC	0.0314402	1	1	434	13804	4	CF59261.14
GO:0043527	tRNA methyltransferase complex	CC	0.0314402	1	1	434	13804	5	CF59261.14
GO:0016642	oxidoreductase activity, acting on the CH-NH2 group of donors, disulfide as acceptor	MF	0.0314402	1	1	434	13804	5	CF9607.39
GO:0034470	ncRNA processing	BP	0.0352285	5	58	434	13804	7	CF64509.1,CF15949.25,CF33565.4,CF52085.8,CF59261.14
GO:0008154	actin polymerization or depolymerization	BP	0.0375517	2	10	434	13804	7	CF27911.5,CF40627.1
GO:0004499	N,N-dimethylaniline monooxygenase activity	MF	0.0382903	3	24	434	13804	6	CF6995.11,CF6995.13,CF899.31
GO:0009451	RNA modification	BP	0.0382903	3	24	434	13804	6	CF33565.4,CF43523.3,CF59261.14
GO:0031300	intrinsic component of organelle membrane	CC	0.0382903	3	24	434	13804	3	CF2707.4,CF60545.3,CF64713.2
GO:0016709	oxidoreductase activity, acting on paired donors, with incorporation or reduction of molecular oxygen, NAD(P)H as one donor, and incorporation of one atom of oxygen	MF	0.0425275	3	25	434	13804	5	CF6995.11,CF6995.13,CF899.31
GO:1902589	single-organism organelle organization	BP	0.0438442	9	140	434	13804	4	CF711379.1,CF722977.1,CF27911.5,CF60545.3,CF55129.26,CF724949.1,CF40627.1,CF50109.27,CF64279.121
GO:0007010	cytoskeleton organization	BP	0.0441583	6	82	434	13804	4	CF711379.1,CF722977.1,CF27911.5,CF724949.1,CF40627.1,CF64279.121
GO:0004993	serotonin receptor activity	MF	0.0449591	2	11	434	13804	7	CF38703.25,CF64953.10
GO:0018024	histone-lysine N-methyltransferase activity	MF	0.0449591	2	11	434	13804	8	CF64949.1,CF50109.27
GO:0016278	lysine N-methyltransferase activity	MF	0.0449591	2	11	434	13804	7	CF64949.1,CF50109.27
GO:0016279	protein-lysine N-methyltransferase activity	MF	0.0449591	2	11	434	13804	7	CF64949.1,CF50109.27
GO:0042054	histone methyltransferase activity	MF	0.0449591	2	11	434	13804	7	CF64949.1,CF50109.27
GO:0044421	extracellular region part	CC	0.0453733	4	43	434	13804	2	CF717103.1,CF49439.1,CF57427.78,CF64243.13
GO:0008652	cellular amino acid biosynthetic process	BP	0.0487211	4	44	434	13804	5	CF720377.1,CF49335.4,CF33489.18,CF58277.1
GO:0043414	macromolecule methylation	BP	0.0516711	3	27	434	13804	4	CF33565.4,CF50109.27,CF59261.14
GO:0031227	intrinsic component of endoplasmic reticulum membrane	CC	0.052852	2	12	434	13804	4	CF2707.4,CF64713.2
GO:0004497	monooxygenase activity	MF	0.0533009	5	65	434	13804	4	CF64607.18,CF6995.11,CF6995.13,CF28385.60,CF899.31
GO:0008757	S-adenosylmethionine-dependent methyltransferase activity	MF	0.059558	4	47	434	13804	6	CF64279.131,CF64949.1,CF50109.27,CF59261.14
GO:0016263	glycoprotein-N-acetylgalactosamine 3-beta-galactosyltransferase activity	MF	0.0611928	2	13	434	13804	8	CF1989.70,CF8291.7
GO:0016266	O-glycan processing	BP	0.0611928	2	13	434	13804	6	CF1989.70,CF8291.7
GO:0007015	actin filament organization	BP	0.0611928	2	13	434	13804	6	CF27911.5,CF40627.1
GO:0051493	regulation of cytoskeleton organization	BP	0.0611928	2	13	434	13804	5	CF27911.5,CF40627.1
GO:0048531	beta-1,3-galactosyltransferase activity	MF	0.0611928	2	13	434	13804	7	CF1989.70,CF8291.7
GO:0016746	transferase activity, transferring acyl groups	MF	0.0613589	9	154	434	13804	4	CF4051.3,CF60969.33,CF56527.3,CF881.15,CF20733.37,CF36483.5,CF58999.8,CF64453.8,CF64905.7
GO:0016012	sarcoglycan complex	CC	0.061894	1	2	434	13804	4	CF49571.18
GO:0008013	beta-catenin binding	MF	0.061894	1	2	434	13804	4	CF43467.27
GO:0001607	neuromedin U receptor activity	MF	0.061894	1	2	434	13804	6	CF43873.28
GO:0043140	ATP-dependent 3'-5' DNA helicase activity	MF	0.061894	1	2	434	13804	11	CF61389.46
GO:0019509	L-methionine salvage from methylthioadenosine	BP	0.061894	1	2	434	13804	7	CF33489.18
GO:0030027	lamellipodium	CC	0.061894	1	2	434	13804	4	CF726445.1
GO:0015232	heme transporter activity	MF	0.061894	1	2	434	13804	4	CF27219.54
GO:0015886	heme transport	BP	0.061894	1	2	434	13804	5	CF27219.54
GO:0072546	ER membrane protein complex	CC	0.061894	1	2	434	13804	3	CF64713.2
GO:0016011	dystroglycan complex	CC	0.061894	1	2	434	13804	4	CF49571.18
GO:0043281	regulation of cysteine-type endopeptidase activity involved in apoptotic process	BP	0.061894	1	2	434	13804	7	CF48227.57
GO:0052547	regulation of peptidase activity	BP	0.061894	1	2	434	13804	6	CF48227.57
GO:0052548	regulation of endopeptidase activity	BP	0.061894	1	2	434	13804	7	CF48227.57
GO:2000116	regulation of cysteine-type endopeptidase activity	BP	0.061894	1	2	434	13804	8	CF48227.57
GO:0043138	3'-5' DNA helicase activity	MF	0.061894	1	2	434	13804	10	CF61389.46
GO:0043102	amino acid salvage	BP	0.061894	1	2	434	13804	6	CF33489.18
GO:0071265	L-methionine biosynthetic process	BP	0.061894	1	2	434	13804	8	CF33489.18
GO:0071267	L-methionine salvage	BP	0.061894	1	2	434	13804	9	CF33489.18
GO:0051181	cofactor transport	BP	0.061894	1	2	434	13804	4	CF27219.54
GO:1901678	iron coordination entity transport	BP	0.061894	1	2	434	13804	4	CF27219.54
GO:0017148	negative regulation of translation	BP	0.061894	1	2	434	13804	6	CF27357.17
GO:0050660	flavin adenine dinucleotide binding	MF	0.0689698	5	70	434	13804	5	CF60661.23,CF6995.11,CF6995.13,CF48227.79,CF899.31
GO:0000398	mRNA splicing, via spliceosome	BP	0.0699457	2	14	434	13804	8	CF20733.27,CF34235.6
GO:0006364	rRNA processing	BP	0.0699457	2	14	434	13804	6	CF64509.1,CF33565.4
GO:0000375	RNA splicing, via transesterification reactions	BP	0.0699457	2	14	434	13804	8	CF20733.27,CF34235.6
GO:0000377	RNA splicing, via transesterification reactions with bulged adenosine as nucleophile	BP	0.0699457	2	14	434	13804	9	CF20733.27,CF34235.6
GO:0034622	cellular macromolecular complex assembly	BP	0.0723784	5	71	434	13804	6	CF27911.5,CF724949.1,CF40627.1,CF57011.28,CF64139.6
GO:0032259	methylation	BP	0.0725156	3	31	434	13804	3	CF33565.4,CF50109.27,CF59261.14
GO:0006397	mRNA processing	BP	0.0725156	3	31	434	13804	7	CF20733.27,CF34235.6,CF35381.6
GO:0008094	DNA-dependent ATPase activity	MF	0.0782302	3	32	434	13804	10	CF15477.11,CF61389.46,CF61449.4
GO:0006413	translational initiation	BP	0.0790765	2	15	434	13804	4	CF27357.17,CF34235.12
GO:0010604	positive regulation of macromolecule metabolic process	BP	0.0790765	2	15	434	13804	4	CF52377.58,CF58277.1
GO:0005874	microtubule	CC	0.0802053	4	52	434	13804	4	CF724949.1,CF42195.18,CF57011.28,CF64139.6
GO:0008238	exopeptidase activity	MF	0.0802053	4	52	434	13804	6	CF13773.1,CF52815.1,CF12611.13,CF41405.61
GO:0006457	protein folding	BP	0.0869132	5	75	434	13804	6	CF61557.39,CF61389.9,CF21959.13,CF63763.22,CF63763.4
GO:0098588	bounding membrane of organelle	CC	0.0869132	5	75	434	13804	4	CF881.5,CF2707.4,CF60545.3,CF51427.10,CF64713.2
GO:0004181	metallocarboxypeptidase activity	MF	0.088553	2	16	434	13804	8	CF13773.1,CF52815.1
GO:0008408	3'-5' exonuclease activity	MF	0.088553	2	16	434	13804	7	CF59629.14,CF59551.1
GO:0006493	protein O-linked glycosylation	BP	0.088553	2	16	434	13804	5	CF1989.70,CF8291.7
GO:0008170	N-methyltransferase activity	MF	0.088553	2	16	434	13804	6	CF64949.1,CF50109.27
GO:0003779	actin binding	MF	0.0893357	4	54	434	13804	5	CF711379.1,CF722977.1,CF27287.21.1,CF64279.121
GO:0016071	mRNA metabolic process	BP	0.0902241	3	34	434	13804	6	CF20733.27,CF34235.6,CF35381.6
GO:0043141	ATP-dependent 5'-3' DNA helicase activity	MF	0.0913925	1	3	434	13804	11	CF15477.11
GO:0016151	nickel cation binding	MF	0.0913925	1	3	434	13804	7	CF41309.8
GO:0051205	protein insertion into membrane	BP	0.0913925	1	3	434	13804	4	CF5663.64
GO:0042393	histone binding	MF	0.0913925	1	3	434	13804	4	CF39381.1
GO:0005315	inorganic phosphate transmembrane transporter activity	MF	0.0913925	1	3	434	13804	5	CF55179.12
GO:0042765	GPI-anchor transamidase complex	CC	0.0913925	1	3	434	13804	3	CF2707.4
GO:0004450	isocitrate dehydrogenase (NADP+) activity	MF	0.0913925	1	3	434	13804	7	CF48227.125
GO:0006102	isocitrate metabolic process	BP	0.0913925	1	3	434	13804	8	CF48227.125
GO:0000242	pericentriolar material	CC	0.0913925	1	3	434	13804	6	CF724949.1
GO:0001726	ruffle	CC	0.0913925	1	3	434	13804	4	CF726445.1
GO:0004683	calmodulin-dependent protein kinase activity	MF	0.0913925	1	3	434	13804	8	CF16535.64
GO:0004335	galactokinase activity	MF	0.0913925	1	3	434	13804	6	CF53393.16
GO:0046835	carbohydrate phosphorylation	BP	0.0913925	1	3	434	13804	5	CF53393.16
GO:0051668	localization within membrane	BP	0.0913925	1	3	434	13804	4	CF5663.64
GO:1901677	phosphate transmembrane transporter activity	MF	0.0913925	1	3	434	13804	4	CF55179.12
GO:0009070	serine family amino acid biosynthetic process	BP	0.0913925	1	3	434	13804	7	CF49335.4
GO:0000097	sulfur amino acid biosynthetic process	BP	0.0913925	1	3	434	13804	6	CF33489.18
GO:0009086	methionine biosynthetic process	BP	0.0913925	1	3	434	13804	7	CF33489.18
GO:0004448	isocitrate dehydrogenase activity	MF	0.0913925	1	3	434	13804	6	CF48227.125
GO:0072350	tricarboxylic acid metabolic process	BP	0.0913925	1	3	434	13804	7	CF48227.125
GO:0031252	cell leading edge	CC	0.0913925	1	3	434	13804	3	CF726445.1
GO:0051184	cofactor transporter activity	MF	0.0913925	1	3	434	13804	3	CF27219.54
GO:0031369	translation initiation factor binding	MF	0.0913925	1	3	434	13804	4	CF27357.17
GO:0032269	negative regulation of cellular protein metabolic process	BP	0.0913925	1	3	434	13804	5	CF27357.17
GO:0051248	negative regulation of protein metabolic process	BP	0.0913925	1	3	434	13804	5	CF27357.17
GO:0006282	regulation of DNA repair	BP	0.0913925	1	3	434	13804	5	CF52377.58
GO:2001020	regulation of response to DNA damage stimulus	BP	0.0913925	1	3	434	13804	5	CF52377.58
GO:0001104	RNA polymerase II transcription cofactor activity	MF	0.0983446	2	17	434	13804	5	CF17725.37,CF61451.36
GO:0000976	transcription regulatory region sequence-specific DNA binding	MF	0.0983446	2	17	434	13804	7	CF61079.4,CF41509.55
GO:0001076	RNA polymerase II transcription factor binding transcription factor activity	MF	0.0983446	2	17	434	13804	4	CF17725.37,CF61451.36
GO:0008276	protein methyltransferase activity	MF	0.0983446	2	17	434	13804	6	CF64949.1,CF50109.27
GO:0003723	RNA binding	MF	0.10057	12	229	434	13804	5	CF40617.24,CF61449.3,CF61573.25,CF31777.2,CF20733.27,CF64641.1,CF34531.7,CF34235.12,CF35381.6,CF43523.3,CF58277.1,CF64279.116
GO:0004527	exonuclease activity	MF	0.10293	3	36	434	13804	6	CF55665.5,CF59629.14,CF59551.1
GO:0005200	structural constituent of cytoskeleton	MF	0.10293	3	36	434	13804	3	CF42195.18,CF57011.28,CF64139.6
GO:0051128	regulation of cellular component organization	BP	0.10293	3	36	434	13804	3	CF27911.5,CF40627.1,CF58277.1
GO:0044428	nuclear part	CC	0.107684	7	121	434	13804	4	CF17725.37,CF52675.52,CF61813.11,CF61451.36,CF34235.6,CF52377.58,CF5749.2
GO:0016592	mediator complex	CC	0.108422	2	18	434	13804	4	CF17725.37,CF61451.36
GO:0044212	transcription regulatory region DNA binding	MF	0.108422	2	18	434	13804	7	CF61079.4,CF41509.55
GO:0016072	rRNA metabolic process	BP	0.108422	2	18	434	13804	7	CF64509.1,CF33565.4
GO:0009893	positive regulation of metabolic process	BP	0.108422	2	18	434	13804	3	CF52377.58,CF58277.1
GO:0031325	positive regulation of cellular metabolic process	BP	0.108422	2	18	434	13804	4	CF52377.58,CF58277.1
GO:0008236	serine-type peptidase activity	MF	0.115692	5	82	434	13804	5	CF12611.13,CF64857.21,CF41119.6,CF63891.9,CF64857.14
GO:0017171	serine hydrolase activity	MF	0.115692	5	82	434	13804	4	CF12611.13,CF64857.21,CF41119.6,CF63891.9,CF64857.14
GO:0008135	translation factor activity, nucleic acid binding	MF	0.116297	3	38	434	13804	6	CF34531.7,CF34235.12,CF58277.1
GO:0030127	COPII vesicle coat	CC	0.119966	1	4	434	13804	5	CF881.5
GO:0005885	Arp2/3 protein complex	CC	0.119966	1	4	434	13804	4	CF27911.5
GO:0007179	transforming growth factor beta receptor signaling pathway	BP	0.119966	1	4	434	13804	6	CF59335.11
GO:0017069	snRNA binding	MF	0.119966	1	4	434	13804	6	CF20733.27
GO:0046912	transferase activity, transferring acyl groups, acyl groups converted into alkyl on transfer	MF	0.119966	1	4	434	13804	5	CF56527.3
GO:0008508	bile acid:sodium symporter activity	MF	0.119966	1	4	434	13804	6	CF64279.125
GO:0008242	omega peptidase activity	MF	0.119966	1	4	434	13804	7	CF41405.61
GO:0018342	protein prenylation	BP	0.119966	1	4	434	13804	5	CF42089.3
GO:0005351	sugar:hydrogen symporter activity	MF	0.119966	1	4	434	13804	7	CF51427.10
GO:0008612	peptidyl-lysine modification to hypusine	BP	0.119966	1	4	434	13804	7	CF58277.1
GO:0045901	positive regulation of translational elongation	BP	0.119966	1	4	434	13804	7	CF58277.1
GO:0045905	positive regulation of translational termination	BP	0.119966	1	4	434	13804	5	CF58277.1
GO:0043065	positive regulation of apoptotic process	BP	0.119966	1	4	434	13804	6	CF63371.3
GO:0005220	inositol 1,4,5-trisphosphate-sensitive calcium-release channel activity	MF	0.119966	1	4	434	13804	4	CF63833.15
GO:0043139	5'-3' DNA helicase activity	MF	0.119966	1	4	434	13804	10	CF15477.11
GO:0016010	dystrophin-associated glycoprotein complex	CC	0.119966	1	4	434	13804	4	CF49571.18
GO:0030134	ER to Golgi transport vesicle	CC	0.119966	1	4	434	13804	5	CF881.5
GO:0012507	ER to Golgi transport vesicle membrane	CC	0.119966	1	4	434	13804	6	CF881.5
GO:0071559	response to transforming growth factor beta	BP	0.119966	1	4	434	13804	4	CF59335.11
GO:0071560	cellular response to transforming growth factor beta stimulus	BP	0.119966	1	4	434	13804	5	CF59335.11
GO:0006555	methionine metabolic process	BP	0.119966	1	4	434	13804	6	CF33489.18
GO:0008028	monocarboxylic acid transmembrane transporter activity	MF	0.119966	1	4	434	13804	7	CF64279.125
GO:0015125	bile acid transmembrane transporter activity	MF	0.119966	1	4	434	13804	5	CF64279.125
GO:0097354	prenylation	BP	0.119966	1	4	434	13804	4	CF42089.3
GO:0005402	cation:sugar symporter activity	MF	0.119966	1	4	434	13804	6	CF51427.10
GO:0015295	solute:hydrogen symporter activity	MF	0.119966	1	4	434	13804	8	CF51427.10
GO:0046516	hypusine metabolic process	BP	0.119966	1	4	434	13804	6	CF58277.1
GO:0045727	positive regulation of translation	BP	0.119966	1	4	434	13804	6	CF58277.1
GO:0006449	regulation of translational termination	BP	0.119966	1	4	434	13804	5	CF58277.1
GO:0043243	positive regulation of protein complex disassembly	BP	0.119966	1	4	434	13804	4	CF58277.1
GO:0010942	positive regulation of cell death	BP	0.119966	1	4	434	13804	4	CF63371.3
GO:0043068	positive regulation of programmed cell death	BP	0.119966	1	4	434	13804	5	CF63371.3
GO:0016706	oxidoreductase activity, acting on paired donors, with incorporation or reduction of molecular oxygen, 2-oxoglutarate as one donor, and incorporation of one atom each of oxygen into both donors	MF	0.123213	3	39	434	13804	5	CF10415.15,CF57527.39,CF57431.23
GO:0006820	anion transport	BP	0.126258	6	95	434	13804	5	CF57047.54,CF55179.12,CF57753.1,CF36677.8,CF725231.1,CF26053.10
GO:0004198	calcium-dependent cysteine-type endopeptidase activity	MF	0.129327	2	20	434	13804	8	CF60879.14,CF61813.13
GO:0004003	ATP-dependent DNA helicase activity	MF	0.129327	2	20	434	13804	10	CF15477.11,CF61389.46
GO:0008227	G-protein coupled amine receptor activity	MF	0.129327	2	20	434	13804	6	CF38703.25,CF64953.10
GO:0012505	endomembrane system	CC	0.131034	7	130	434	13804	3	CF881.5,CF52675.52,CF2707.4,CF40627.1,CF51427.10,CF63833.15,CF64713.2
GO:0008033	tRNA processing	BP	0.137473	3	41	434	13804	8	CF15949.25,CF52085.8,CF59261.14
GO:1902578	single-organism localization	BP	0.140102	2	21	434	13804	3	CF5663.64,CF60545.3
GO:1902580	single-organism cellular localization	BP	0.140102	2	21	434	13804	4	CF5663.64,CF60545.3
GO:0033043	regulation of organelle organization	BP	0.140102	2	21	434	13804	4	CF27911.5,CF40627.1
GO:0004066	asparagine synthase (glutamine-hydrolyzing) activity	MF	0.147642	1	5	434	13804	6	CF720377.1
GO:0006529	asparagine biosynthetic process	BP	0.147642	1	5	434	13804	7	CF720377.1
GO:0051087	chaperone binding	MF	0.147642	1	5	434	13804	4	CF61389.9
GO:0003725	double-stranded RNA binding	MF	0.147642	1	5	434	13804	6	CF64641.1
GO:0006606	protein import into nucleus	BP	0.147642	1	5	434	13804	5	CF30463.4
GO:0016286	small conductance calcium-activated potassium channel activity	MF	0.147642	1	5	434	13804	10	CF36483.34
GO:0008318	protein prenyltransferase activity	MF	0.147642	1	5	434	13804	6	CF42089.3
GO:0071797	LUBAC complex	CC	0.147642	1	5	434	13804	5	CF47297.52
GO:0008643	carbohydrate transport	BP	0.147642	1	5	434	13804	4	CF51427.10
GO:0006012	galactose metabolic process	BP	0.147642	1	5	434	13804	7	CF53393.16
GO:0043022	ribosome binding	MF	0.147642	1	5	434	13804	4	CF58277.1
GO:0004935	adrenergic receptor activity	MF	0.147642	1	5	434	13804	7	CF64953.10
GO:0051345	positive regulation of hydrolase activity	BP	0.147642	1	5	434	13804	6	CF48227.57
GO:0006528	asparagine metabolic process	BP	0.147642	1	5	434	13804	6	CF720377.1
GO:0019206	nucleoside kinase activity	MF	0.147642	1	5	434	13804	7	CF15767.32
GO:0034504	protein localization to nucleus	BP	0.147642	1	5	434	13804	7	CF30463.4
GO:0044744	protein targeting to nucleus	BP	0.147642	1	5	434	13804	5	CF30463.4
GO:0051170	nuclear import	BP	0.147642	1	5	434	13804	7	CF30463.4
GO:1902593	single-organism nuclear import	BP	0.147642	1	5	434	13804	5	CF30463.4
GO:0043094	cellular metabolic compound salvage	BP	0.147642	1	5	434	13804	5	CF33489.18
GO:0044450	microtubule organizing center part	CC	0.147642	1	5	434	13804	5	CF724949.1
GO:0015144	carbohydrate transmembrane transporter activity	MF	0.147642	1	5	434	13804	4	CF51427.10
GO:0051119	sugar transmembrane transporter activity	MF	0.147642	1	5	434	13804	5	CF51427.10
GO:1901476	carbohydrate transporter activity	MF	0.147642	1	5	434	13804	3	CF51427.10
GO:0016894	endonuclease activity, active with either ribo- or deoxyribonucleic acids and producing 3'-phosphomonoesters	MF	0.147642	1	5	434	13804	7	CF55421.1
GO:0008175	tRNA methyltransferase activity	MF	0.147642	1	5	434	13804	7	CF59261.14
GO:0006400	tRNA modification	BP	0.147642	1	5	434	13804	7	CF59261.14
GO:0005217	intracellular ligand-gated ion channel activity	MF	0.147642	1	5	434	13804	8	CF63833.15
GO:0015278	calcium-release channel activity	MF	0.147642	1	5	434	13804	8	CF63833.15
GO:0000975	regulatory region DNA binding	MF	0.151062	2	22	434	13804	6	CF61079.4,CF41509.55
GO:0001067	regulatory region nucleic acid binding	MF	0.151062	2	22	434	13804	5	CF61079.4,CF41509.55
GO:0003743	translation initiation factor activity	MF	0.162185	2	23	434	13804	7	CF34531.7,CF34235.12
GO:0030258	lipid modification	BP	0.162185	2	23	434	13804	5	CF41425.1,CF65033.4
GO:0016638	oxidoreductase activity, acting on the CH-NH2 group of donors	MF	0.162185	2	23	434	13804	4	CF17339.5,CF9607.39
GO:0071705	nitrogen compound transport	BP	0.167527	3	45	434	13804	4	CF36677.8,CF26053.10,CF27219.54
GO:0006357	regulation of transcription from RNA polymerase II promoter	BP	0.173448	2	24	434	13804	7	CF17725.37,CF61451.36
GO:0044262	cellular carbohydrate metabolic process	BP	0.173448	2	24	434	13804	4	CF56527.3,CF53393.16
GO:1901606	alpha-amino acid catabolic process	BP	0.173448	2	24	434	13804	6	CF58035.28,CF9607.39
GO:0004185	serine-type carboxypeptidase activity	MF	0.17445	1	6	434	13804	7	CF12611.13
GO:0008272	sulfate transport	BP	0.17445	1	6	434	13804	5	CF57047.54
GO:0015116	sulfate transmembrane transporter activity	MF	0.17445	1	6	434	13804	5	CF57047.54
GO:0032040	small-subunit processome	CC	0.17445	1	6	434	13804	5	CF64509.1
GO:0034968	histone lysine methylation	BP	0.17445	1	6	434	13804	6	CF50109.27
GO:0004047	aminomethyltransferase activity	MF	0.17445	1	6	434	13804	6	CF58035.28
GO:0080019	fatty-acyl-CoA reductase (alcohol-forming) activity	MF	0.17445	1	6	434	13804	6	CF59861.1
GO:0042246	tissue regeneration	BP	0.17445	1	6	434	13804	4	CF63995.6
GO:0030658	transport vesicle membrane	CC	0.17445	1	6	434	13804	5	CF881.5
GO:0070008	serine-type exopeptidase activity	MF	0.17445	1	6	434	13804	6	CF12611.13
GO:0072348	sulfur compound transport	BP	0.17445	1	6	434	13804	4	CF57047.54
GO:1901682	sulfur compound transmembrane transporter activity	MF	0.17445	1	6	434	13804	4	CF57047.54
GO:0070848	response to growth factor	BP	0.17445	1	6	434	13804	5	CF59335.11
GO:0071363	cellular response to growth factor stimulus	BP	0.17445	1	6	434	13804	6	CF59335.11
GO:0000096	sulfur amino acid metabolic process	BP	0.17445	1	6	434	13804	5	CF33489.18
GO:0016571	histone methylation	BP	0.17445	1	6	434	13804	5	CF50109.27
GO:0045935	positive regulation of nucleobase-containing compound metabolic process	BP	0.17445	1	6	434	13804	5	CF52377.58
GO:0051173	positive regulation of nitrogen compound metabolic process	BP	0.17445	1	6	434	13804	4	CF52377.58
GO:0043021	ribonucleoprotein complex binding	MF	0.17445	1	6	434	13804	3	CF58277.1
GO:0006448	regulation of translational elongation	BP	0.17445	1	6	434	13804	7	CF58277.1
GO:0043244	regulation of protein complex disassembly	BP	0.17445	1	6	434	13804	4	CF58277.1
GO:0031099	regeneration	BP	0.17445	1	6	434	13804	4	CF63995.6
GO:0032268	regulation of cellular protein metabolic process	BP	0.184832	2	25	434	13804	5	CF27357.17,CF58277.1
GO:0009063	cellular amino acid catabolic process	BP	0.184832	2	25	434	13804	5	CF58035.28,CF9607.39
GO:0071840	cellular component organization or biogenesis	BP	0.185505	17	383	434	13804	2	CF711379.1,CF5387.66,CF5663.64,CF722977.1,CF27911.5,CF61389.9,CF64509.1,CF60545.3,CF55129.26,CF724949.1,CF33565.4,CF40627.1,CF50109.27,CF57011.28,CF58277.1,CF64139.6,CF64279.121
GO:0000278	mitotic cell cycle	BP	0.196319	2	26	434	13804	5	CF55129.26,CF29623.2
GO:0005789	endoplasmic reticulum membrane	CC	0.196319	2	26	434	13804	4	CF2707.4,CF64713.2
GO:0042175	nuclear outer membrane-endoplasmic reticulum membrane network	CC	0.196319	2	26	434	13804	3	CF2707.4,CF64713.2
GO:0098589	membrane region	CC	0.196319	2	26	434	13804	3	CF2707.4,CF64713.2
GO:0006817	phosphate ion transport	BP	0.200417	1	7	434	13804	7	CF55179.12
GO:0072488	ammonium transmembrane transport	BP	0.200417	1	7	434	13804	6	CF36677.8
GO:0006625	protein targeting to peroxisome	BP	0.200417	1	7	434	13804	6	CF60545.3
GO:0004800	thyroxine 5'-deiodinase activity	MF	0.200417	1	7	434	13804	4	CF3743.30
GO:0071203	WASH complex	CC	0.200417	1	7	434	13804	4	CF40627.1
GO:0009982	pseudouridine synthase activity	MF	0.200417	1	7	434	13804	5	CF43523.3
GO:0004806	triglyceride lipase activity	MF	0.200417	1	7	434	13804	6	CF9607.42
GO:0030133	transport vesicle	CC	0.200417	1	7	434	13804	4	CF881.5
GO:0007178	transmembrane receptor protein serine/threonine kinase signaling pathway	BP	0.200417	1	7	434	13804	7	CF59335.11
GO:0016646	oxidoreductase activity, acting on the CH-NH group of donors, NAD or NADP as acceptor	MF	0.200417	1	7	434	13804	5	CF49335.4
GO:0030684	preribosome	CC	0.200417	1	7	434	13804	4	CF64509.1
GO:0043574	peroxisomal transport	BP	0.200417	1	7	434	13804	5	CF60545.3
GO:0072662	protein localization to peroxisome	BP	0.200417	1	7	434	13804	5	CF60545.3
GO:0072663	establishment of protein localization to peroxisome	BP	0.200417	1	7	434	13804	5	CF60545.3
GO:0080135	regulation of cellular response to stress	BP	0.200417	1	7	434	13804	4	CF52377.58
GO:0019200	carbohydrate kinase activity	MF	0.200417	1	7	434	13804	6	CF53393.16
GO:0006415	translational termination	BP	0.200417	1	7	434	13804	7	CF58277.1
GO:0009888	tissue development	BP	0.200417	1	7	434	13804	4	CF63995.6
GO:0048589	developmental growth	BP	0.200417	1	7	434	13804	3	CF63995.6
GO:0005654	nucleoplasm	CC	0.207422	3	50	434	13804	5	CF17725.37,CF61451.36,CF5749.2
GO:0044451	nucleoplasm part	CC	0.207422	3	50	434	13804	5	CF17725.37,CF61451.36,CF5749.2
GO:0008235	metalloexopeptidase activity	MF	0.207891	2	27	434	13804	7	CF13773.1,CF52815.1
GO:0044432	endoplasmic reticulum part	CC	0.207891	2	27	434	13804	4	CF2707.4,CF64713.2
GO:0051246	regulation of protein metabolic process	BP	0.207891	2	27	434	13804	5	CF27357.17,CF58277.1
GO:0000166	nucleotide binding	MF	0.208232	52	1391	434	13804	4	CF15477.11,CF34235.19,CF49983.26,CF60661.23,CF63651.36,CF16535.7,CF4427.43,CF48021.1,CF27911.5,CF56301.17,CF719269.1,CF61527.3,CF49335.4,CF48295.23,CF718925.1,CF6995.11,CF11121.5,CF15767.32,CF44339.7,CF63763.22,CF61389.46,CF58081.14,CF62207.1,CF6995.13,CF724949.1,CF13003.5,CF16535.64,CF2569.24,CF33565.10,CF36483.63,CF39217.3,CF41509.58,CF42195.18,CF48227.79,CF50279.6,CF51277.8,CF53393.16,CF56339.…
GO:1901265	nucleoside phosphate binding	MF	0.208232	52	1391	434	13804	4	CF15477.11,CF34235.19,CF49983.26,CF60661.23,CF63651.36,CF16535.7,CF4427.43,CF48021.1,CF27911.5,CF56301.17,CF719269.1,CF61527.3,CF49335.4,CF48295.23,CF718925.1,CF6995.11,CF11121.5,CF15767.32,CF44339.7,CF63763.22,CF61389.46,CF58081.14,CF62207.1,CF6995.13,CF724949.1,CF13003.5,CF16535.64,CF2569.24,CF33565.10,CF36483.63,CF39217.3,CF41509.58,CF42195.18,CF48227.79,CF50279.6,CF51277.8,CF53393.16,CF56339.…
GO:0005102	receptor binding	MF	0.209243	5	90	434	13804	4	CF27357.9,CF52377.7,CF2335.31,CF493.15,CF8357.6
GO:0004386	helicase activity	MF	0.217067	7	141	434	13804	8	CF15477.11,CF718925.1,CF11121.5,CF61389.46,CF13003.5,CF39217.3,CF64279.116
GO:0006520	cellular amino acid metabolic process	BP	0.217067	7	141	434	13804	4	CF720377.1,CF49335.4,CF33489.18,CF58035.28,CF58277.1,CF58999.8,CF9607.39
GO:0015296	anion:cation symporter activity	MF	0.219531	2	28	434	13804	7	CF64279.125,CF47691.27
GO:0050662	coenzyme binding	MF	0.22196	7	143	434	13804	4	CF60661.23,CF49335.4,CF6995.11,CF6995.13,CF40597.1,CF48227.79,CF899.31
GO:0005783	endoplasmic reticulum	CC	0.223939	3	52	434	13804	4	CF2707.4,CF63833.15,CF64713.2
GO:0043231	intracellular membrane-bounded organelle	CC	0.224895	30	758	434	13804	4	CF17725.37,CF39551.56,CF55665.5,CF881.5,CF48227.57,CF52675.52,CF17795.4,CF61813.11,CF2707.4,CF10783.2,CF51427.14,CF60545.3,CF61451.36,CF30463.4,CF55129.26,CF881.15,CF33565.4,CF34235.6,CF35381.6,CF36987.24,CF40627.1,CF43585.2,CF47793.7,CF50109.27,CF51427.10,CF52377.58,CF5749.2,CF63833.15,CF64249.2,CF64713.2
GO:0005779	integral component of peroxisomal membrane	CC	0.225568	1	8	434	13804	4	CF60545.3
GO:0000775	chromosome, centromeric region	CC	0.225568	1	8	434	13804	4	CF55129.26
GO:0005516	calmodulin binding	MF	0.225568	1	8	434	13804	4	CF16535.64
GO:0005681	spliceosomal complex	CC	0.225568	1	8	434	13804	4	CF34235.6
GO:0001522	pseudouridine synthesis	BP	0.225568	1	8	434	13804	7	CF43523.3
GO:0031231	intrinsic component of peroxisomal membrane	CC	0.225568	1	8	434	13804	4	CF60545.3
GO:0004659	prenyltransferase activity	MF	0.225568	1	8	434	13804	5	CF42089.3
GO:0048584	positive regulation of response to stimulus	BP	0.225568	1	8	434	13804	3	CF52377.58
GO:0051052	regulation of DNA metabolic process	BP	0.225568	1	8	434	13804	5	CF52377.58
GO:0042060	wound healing	BP	0.225568	1	8	434	13804	5	CF63995.6
GO:0006461	protein complex assembly	BP	0.227186	7	145	434	13804	5	CF5387.66,CF27911.5,CF61389.9,CF724949.1,CF40627.1,CF57011.28,CF64139.6
GO:0042254	ribosome biogenesis	BP	0.231223	2	29	434	13804	5	CF64509.1,CF33565.4
GO:0072594	establishment of protein localization to organelle	BP	0.242954	2	30	434	13804	4	CF60545.3,CF30463.4
GO:0016705	oxidoreductase activity, acting on paired donors, with incorporation or reduction of molecular oxygen	MF	0.246492	11	236	434	13804	4	CF64607.18,CF10415.15,CF56703.13,CF61191.40,CF57527.39,CF6995.11,CF6995.13,CF28385.60,CF57431.23,CF61157.12,CF899.31
GO:0034660	ncRNA metabolic process	BP	0.246992	5	100	434	13804	6	CF64509.1,CF15949.25,CF33565.4,CF52085.8,CF59261.14
GO:0016272	prefoldin complex	CC	0.249931	1	9	434	13804	4	CF61557.39
GO:0008519	ammonium transmembrane transporter activity	MF	0.249931	1	9	434	13804	8	CF36677.8
GO:0015696	ammonium transport	BP	0.249931	1	9	434	13804	5	CF36677.8
GO:0005179	hormone activity	MF	0.249931	1	9	434	13804	5	CF493.15
GO:0000123	histone acetyltransferase complex	CC	0.249931	1	9	434	13804	5	CF5749.2
GO:0003840	gamma-glutamyltransferase activity	MF	0.249931	1	9	434	13804	6	CF58999.8
GO:0015101	organic cation transmembrane transporter activity	MF	0.249931	1	9	434	13804	7	CF36677.8
GO:0031248	protein acetyltransferase complex	CC	0.249931	1	9	434	13804	4	CF5749.2
GO:1902493	acetyltransferase complex	CC	0.249931	1	9	434	13804	6	CF5749.2
GO:0018205	peptidyl-lysine modification	BP	0.249931	1	9	434	13804	8	CF58277.1
GO:0009891	positive regulation of biosynthetic process	BP	0.249931	1	9	434	13804	4	CF58277.1
GO:0010557	positive regulation of macromolecule biosynthetic process	BP	0.249931	1	9	434	13804	5	CF58277.1
GO:0031328	positive regulation of cellular biosynthetic process	BP	0.249931	1	9	434	13804	5	CF58277.1
GO:0032270	positive regulation of cellular protein metabolic process	BP	0.249931	1	9	434	13804	5	CF58277.1
GO:0051247	positive regulation of protein metabolic process	BP	0.249931	1	9	434	13804	5	CF58277.1
GO:0033365	protein localization to organelle	BP	0.254708	2	31	434	13804	6	CF60545.3,CF30463.4
GO:0004221	ubiquitin thiolesterase activity	MF	0.257664	3	56	434	13804	5	CF39865.3,CF64453.1,CF64949.2
GO:0006644	phospholipid metabolic process	BP	0.257664	3	56	434	13804	5	CF41425.1,CF65033.4,CF62937.7
GO:0036459	ubiquitinyl hydrolase activity	MF	0.257664	3	56	434	13804	4	CF39865.3,CF64453.1,CF64949.2
GO:0036094	small molecule binding	MF	0.257809	53	1444	434	13804	3	CF15477.11,CF34235.19,CF49983.26,CF60661.23,CF63651.36,CF10415.15,CF16535.7,CF4427.43,CF48021.1,CF27911.5,CF56301.17,CF719269.1,CF61527.3,CF49335.4,CF48295.23,CF718925.1,CF6995.11,CF11121.5,CF15767.32,CF44339.7,CF63763.22,CF61389.46,CF58081.14,CF62207.1,CF6995.13,CF724949.1,CF13003.5,CF16535.64,CF2569.24,CF33565.10,CF36483.63,CF39217.3,CF41509.58,CF42195.18,CF48227.79,CF50279.6,CF51277.8,CF53393.…
GO:0031090	organelle membrane	CC	0.260267	5	103	434	13804	3	CF881.5,CF2707.4,CF60545.3,CF51427.10,CF64713.2
GO:0003678	DNA helicase activity	MF	0.266474	2	32	434	13804	9	CF15477.11,CF61389.46
GO:0051082	unfolded protein binding	MF	0.266474	2	32	434	13804	4	CF61557.39,CF63763.22
GO:0046488	phosphatidylinositol metabolic process	BP	0.266474	2	32	434	13804	7	CF41425.1,CF65033.4
GO:0016054	organic acid catabolic process	BP	0.266474	2	32	434	13804	5	CF58035.28,CF9607.39
GO:0046395	carboxylic acid catabolic process	BP	0.266474	2	32	434	13804	6	CF58035.28,CF9607.39
GO:0071822	protein complex subunit organization	BP	0.268031	8	161	434	13804	5	CF5387.66,CF27911.5,CF61389.9,CF724949.1,CF40627.1,CF57011.28,CF58277.1,CF64139.6
GO:0017076	purine nucleotide binding	MF	0.271484	46	1242	434	13804	5	CF15477.11,CF34235.19,CF49983.26,CF63651.36,CF16535.7,CF4427.43,CF48021.1,CF27911.5,CF56301.17,CF719269.1,CF61527.3,CF48295.23,CF718925.1,CF11121.5,CF15767.32,CF44339.7,CF63763.22,CF61389.46,CF58081.14,CF62207.1,CF724949.1,CF13003.5,CF16535.64,CF2569.24,CF33565.10,CF36483.63,CF39217.3,CF41509.58,CF42195.18,CF50279.6,CF51277.8,CF53393.16,CF56339.3,CF57011.28,CF59247.6,CF59261.9,CF60269.37,CF61329.…
GO:0043227	membrane-bounded organelle	CC	0.273476	30	774	434	13804	3	CF17725.37,CF39551.56,CF55665.5,CF881.5,CF48227.57,CF52675.52,CF17795.4,CF61813.11,CF2707.4,CF10783.2,CF51427.14,CF60545.3,CF61451.36,CF30463.4,CF55129.26,CF881.15,CF33565.4,CF34235.6,CF35381.6,CF36987.24,CF40627.1,CF43585.2,CF47793.7,CF50109.27,CF51427.10,CF52377.58,CF5749.2,CF63833.15,CF64249.2,CF64713.2
GO:0030145	manganese ion binding	MF	0.273528	1	10	434	13804	7	CF55665.5
GO:0005000	vasopressin receptor activity	MF	0.273528	1	10	434	13804	6	CF61259.53
GO:0006888	ER to Golgi vesicle-mediated transport	BP	0.273528	1	10	434	13804	6	CF881.5
GO:0005643	nuclear pore	CC	0.273528	1	10	434	13804	4	CF52675.52
GO:0005852	eukaryotic translation initiation factor 3 complex	CC	0.273528	1	10	434	13804	4	CF34531.7
GO:0051297	centrosome organization	BP	0.273528	1	10	434	13804	5	CF724949.1
GO:0006801	superoxide metabolic process	BP	0.273528	1	10	434	13804	5	CF39551.19
GO:0031683	G-protein beta/gamma-subunit complex binding	MF	0.273528	1	10	434	13804	5	CF60269.37
GO:0016780	phosphotransferase activity, for other substituted phosphate groups	MF	0.273528	1	10	434	13804	5	CF62937.7
GO:0030120	vesicle coat	CC	0.273528	1	10	434	13804	4	CF881.5
GO:0005778	peroxisomal membrane	CC	0.273528	1	10	434	13804	6	CF60545.3
GO:0044439	peroxisomal part	CC	0.273528	1	10	434	13804	5	CF60545.3
GO:0031903	microbody membrane	CC	0.273528	1	10	434	13804	5	CF60545.3
GO:0044438	microbody part	CC	0.273528	1	10	434	13804	4	CF60545.3
GO:0005227	calcium activated cation channel activity	MF	0.273528	1	10	434	13804	8	CF36483.34
GO:0015269	calcium-activated potassium channel activity	MF	0.273528	1	10	434	13804	9	CF36483.34
GO:0022839	ion gated channel activity	MF	0.273528	1	10	434	13804	7	CF36483.34
GO:0005813	centrosome	CC	0.273528	1	10	434	13804	5	CF724949.1
GO:0031023	microtubule organizing center organization	BP	0.273528	1	10	434	13804	4	CF724949.1
GO:0072593	reactive oxygen species metabolic process	BP	0.273528	1	10	434	13804	4	CF39551.19
GO:0080134	regulation of response to stress	BP	0.273528	1	10	434	13804	4	CF52377.58
GO:0005634	nucleus	CC	0.275455	21	517	434	13804	5	CF17725.37,CF55665.5,CF52675.52,CF17795.4,CF61813.11,CF10783.2,CF51427.14,CF61451.36,CF30463.4,CF55129.26,CF881.15,CF33565.4,CF34235.6,CF35381.6,CF36987.24,CF43585.2,CF47793.7,CF50109.27,CF52377.58,CF5749.2,CF64249.2
GO:0022613	ribonucleoprotein complex biogenesis	BP	0.278237	2	33	434	13804	4	CF64509.1,CF33565.4
GO:0006605	protein targeting	BP	0.278237	2	33	434	13804	5	CF60545.3,CF30463.4
GO:0006575	cellular modified amino acid metabolic process	BP	0.278237	2	33	434	13804	5	CF58277.1,CF58999.8
GO:0046914	transition metal ion binding	MF	0.292008	46	1250	434	13804	6	CF13773.1,CF55665.5,CF64607.18,CF10415.15,CF16535.32,CF41309.8,CF48207.14,CF52815.1,CF61573.25,CF881.5,CF26319.2,CF64101.26,CF56703.13,CF19717.1,CF17769.5,CF61191.40,CF17795.4,CF3421.5,CF57527.39,CF60659.17,CF64453.1,CF718925.1,CF21603.11,CF10783.2,CF37593.1,CF60545.3,CF61573.14,CF63833.36,CF3743.14,CF24235.10,CF28385.60,CF43099.3,CF44479.12,CF47297.52,CF50109.27,CF55811.4,CF56837.1,CF57431.23,CF…
GO:0012506	vesicle membrane	CC	0.296385	1	11	434	13804	4	CF881.5
GO:0030659	cytoplasmic vesicle membrane	CC	0.296385	1	11	434	13804	5	CF881.5
GO:0030662	coated vesicle membrane	CC	0.296385	1	11	434	13804	5	CF881.5
GO:0044433	cytoplasmic vesicle part	CC	0.296385	1	11	434	13804	4	CF881.5
GO:0016645	oxidoreductase activity, acting on the CH-NH group of donors	MF	0.296385	1	11	434	13804	4	CF49335.4
GO:0032984	macromolecular complex disassembly	BP	0.296385	1	11	434	13804	5	CF58277.1
GO:0043241	protein complex disassembly	BP	0.296385	1	11	434	13804	6	CF58277.1
GO:0043624	cellular protein complex disassembly	BP	0.296385	1	11	434	13804	7	CF58277.1
GO:0035639	purine ribonucleoside triphosphate binding	MF	0.296487	45	1222	434	13804	5	CF15477.11,CF34235.19,CF49983.26,CF63651.36,CF16535.7,CF4427.43,CF48021.1,CF27911.5,CF56301.17,CF719269.1,CF61527.3,CF48295.23,CF718925.1,CF11121.5,CF15767.32,CF44339.7,CF63763.22,CF61389.46,CF58081.14,CF62207.1,CF724949.1,CF13003.5,CF16535.64,CF2569.24,CF33565.10,CF36483.63,CF39217.3,CF41509.58,CF42195.18,CF50279.6,CF51277.8,CF53393.16,CF56339.3,CF57011.28,CF59247.6,CF59261.9,CF61329.41,CF61449.…
GO:0044282	small molecule catabolic process	BP	0.301715	2	35	434	13804	5	CF58035.28,CF9607.39
GO:0016043	cellular component organization	BP	0.303585	15	355	434	13804	3	CF711379.1,CF5387.66,CF5663.64,CF722977.1,CF27911.5,CF61389.9,CF60545.3,CF55129.26,CF724949.1,CF40627.1,CF50109.27,CF57011.28,CF58277.1,CF64139.6,CF64279.121
GO:0031981	nuclear lumen	CC	0.304268	4	76	434	13804	5	CF17725.37,CF61813.11,CF61451.36,CF5749.2
GO:0016053	organic acid biosynthetic process	BP	0.312229	4	78	434	13804	5	CF720377.1,CF49335.4,CF33489.18,CF58277.1
GO:0046394	carboxylic acid biosynthetic process	BP	0.312229	4	78	434	13804	6	CF720377.1,CF49335.4,CF33489.18,CF58277.1
GO:0001883	purine nucleoside binding	MF	0.312797	45	1228	434	13804	5	CF15477.11,CF34235.19,CF49983.26,CF63651.36,CF16535.7,CF4427.43,CF48021.1,CF27911.5,CF56301.17,CF719269.1,CF61527.3,CF48295.23,CF718925.1,CF11121.5,CF15767.32,CF44339.7,CF63763.22,CF61389.46,CF58081.14,CF62207.1,CF724949.1,CF13003.5,CF16535.64,CF2569.24,CF33565.10,CF36483.63,CF39217.3,CF41509.58,CF42195.18,CF50279.6,CF51277.8,CF53393.16,CF56339.3,CF57011.28,CF59247.6,CF59261.9,CF61329.41,CF61449.…
GO:0032550	purine ribonucleoside binding	MF	0.312797	45	1228	434	13804	6	CF15477.11,CF34235.19,CF49983.26,CF63651.36,CF16535.7,CF4427.43,CF48021.1,CF27911.5,CF56301.17,CF719269.1,CF61527.3,CF48295.23,CF718925.1,CF11121.5,CF15767.32,CF44339.7,CF63763.22,CF61389.46,CF58081.14,CF62207.1,CF724949.1,CF13003.5,CF16535.64,CF2569.24,CF33565.10,CF36483.63,CF39217.3,CF41509.58,CF42195.18,CF50279.6,CF51277.8,CF53393.16,CF56339.3,CF57011.28,CF59247.6,CF59261.9,CF61329.41,CF61449.…
GO:0032555	purine ribonucleotide binding	MF	0.315564	45	1229	434	13804	5	CF15477.11,CF34235.19,CF49983.26,CF63651.36,CF16535.7,CF4427.43,CF48021.1,CF27911.5,CF56301.17,CF719269.1,CF61527.3,CF48295.23,CF718925.1,CF11121.5,CF15767.32,CF44339.7,CF63763.22,CF61389.46,CF58081.14,CF62207.1,CF724949.1,CF13003.5,CF16535.64,CF2569.24,CF33565.10,CF36483.63,CF39217.3,CF41509.58,CF42195.18,CF50279.6,CF51277.8,CF53393.16,CF56339.3,CF57011.28,CF59247.6,CF59261.9,CF61329.41,CF61449.…
GO:0003746	translation elongation factor activity	MF	0.318525	1	12	434	13804	7	CF58277.1
GO:0004602	glutathione peroxidase activity	MF	0.318525	1	12	434	13804	4	CF61639.6
GO:0043085	positive regulation of catalytic activity	BP	0.318525	1	12	434	13804	5	CF48227.57
GO:0005635	nuclear envelope	CC	0.318525	1	12	434	13804	4	CF52675.52
GO:0046930	pore complex	CC	0.318525	1	12	434	13804	3	CF52675.52
GO:0007031	peroxisome organization	BP	0.318525	1	12	434	13804	4	CF60545.3
GO:0022411	cellular component disassembly	BP	0.318525	1	12	434	13804	4	CF58277.1
GO:0008173	RNA methyltransferase activity	MF	0.318525	1	12	434	13804	6	CF59261.14
GO:0043168	anion binding	MF	0.320143	56	1560	434	13804	4	CF15477.11,CF34235.19,CF49983.26,CF60661.23,CF63651.36,CF10415.15,CF16535.7,CF3709.31,CF4427.43,CF48021.1,CF725579.1,CF27911.5,CF56301.17,CF719269.1,CF61527.3,CF715763.1,CF48295.23,CF718925.1,CF47793.17,CF6995.11,CF11121.5,CF15767.32,CF44339.7,CF63763.22,CF61389.46,CF58081.14,CF62207.1,CF6995.13,CF20725.32,CF724949.1,CF13003.5,CF16535.64,CF2569.24,CF33565.10,CF36483.63,CF39217.3,CF41509.58,CF4219…
GO:0032549	ribonucleoside binding	MF	0.323948	45	1232	434	13804	5	CF15477.11,CF34235.19,CF49983.26,CF63651.36,CF16535.7,CF4427.43,CF48021.1,CF27911.5,CF56301.17,CF719269.1,CF61527.3,CF48295.23,CF718925.1,CF11121.5,CF15767.32,CF44339.7,CF63763.22,CF61389.46,CF58081.14,CF62207.1,CF724949.1,CF13003.5,CF16535.64,CF2569.24,CF33565.10,CF36483.63,CF39217.3,CF41509.58,CF42195.18,CF50279.6,CF51277.8,CF53393.16,CF56339.3,CF57011.28,CF59247.6,CF59261.9,CF61329.41,CF61449.…
GO:0006366	transcription from RNA polymerase II promoter	BP	0.325058	2	37	434	13804	7	CF17725.37,CF61451.36
GO:0044085	cellular component biogenesis	BP	0.327491	9	195	434	13804	3	CF5387.66,CF27911.5,CF61389.9,CF64509.1,CF724949.1,CF33565.4,CF40627.1,CF57011.28,CF64139.6
GO:0032553	ribonucleotide binding	MF	0.33532	45	1236	434	13804	4	CF15477.11,CF34235.19,CF49983.26,CF63651.36,CF16535.7,CF4427.43,CF48021.1,CF27911.5,CF56301.17,CF719269.1,CF61527.3,CF48295.23,CF718925.1,CF11121.5,CF15767.32,CF44339.7,CF63763.22,CF61389.46,CF58081.14,CF62207.1,CF724949.1,CF13003.5,CF16535.64,CF2569.24,CF33565.10,CF36483.63,CF39217.3,CF41509.58,CF42195.18,CF50279.6,CF51277.8,CF53393.16,CF56339.3,CF57011.28,CF59247.6,CF59261.9,CF61329.41,CF61449.…
GO:0008080	N-acetyltransferase activity	MF	0.336656	2	38	434	13804	7	CF4051.3,CF64905.7
GO:0006650	glycerophospholipid metabolic process	BP	0.336656	2	38	434	13804	6	CF41425.1,CF65033.4
GO:0016407	acetyltransferase activity	MF	0.336656	2	38	434	13804	6	CF4051.3,CF64905.7
GO:0043603	cellular amide metabolic process	BP	0.336656	2	38	434	13804	5	CF720377.1,CF58999.8
GO:0006790	sulfur compound metabolic process	BP	0.336656	2	38	434	13804	4	CF33489.18,CF58999.8
GO:0001882	nucleoside binding	MF	0.338197	45	1237	434	13804	4	CF15477.11,CF34235.19,CF49983.26,CF63651.36,CF16535.7,CF4427.43,CF48021.1,CF27911.5,CF56301.17,CF719269.1,CF61527.3,CF48295.23,CF718925.1,CF11121.5,CF15767.32,CF44339.7,CF63763.22,CF61389.46,CF58081.14,CF62207.1,CF724949.1,CF13003.5,CF16535.64,CF2569.24,CF33565.10,CF36483.63,CF39217.3,CF41509.58,CF42195.18,CF50279.6,CF51277.8,CF53393.16,CF56339.3,CF57011.28,CF59247.6,CF59261.9,CF61329.41,CF61449.…
GO:0006302	double-strand break repair	BP	0.339969	1	13	434	13804	5	CF55665.5
GO:2000113	negative regulation of cellular macromolecule biosynthetic process	BP	0.339969	1	13	434	13804	6	CF27357.17
GO:0043933	macromolecular complex subunit organization	BP	0.340535	8	170	434	13804	4	CF5387.66,CF27911.5,CF61389.9,CF724949.1,CF40627.1,CF57011.28,CF58277.1,CF64139.6
GO:0043233	organelle lumen	CC	0.344035	4	85	434	13804	3	CF17725.37,CF61813.11,CF61451.36,CF5749.2
GO:0070013	intracellular organelle lumen	CC	0.344035	4	85	434	13804	4	CF17725.37,CF61813.11,CF61451.36,CF5749.2
GO:0065003	macromolecular complex assembly	BP	0.344476	7	154	434	13804	5	CF5387.66,CF27911.5,CF61389.9,CF724949.1,CF40627.1,CF57011.28,CF64139.6
GO:0046486	glycerolipid metabolic process	BP	0.348194	2	39	434	13804	5	CF41425.1,CF65033.4
GO:0031974	membrane-enclosed lumen	CC	0.35407	4	87	434	13804	2	CF17725.37,CF61813.11,CF61451.36,CF5749.2
GO:0044283	small molecule biosynthetic process	BP	0.35407	4	87	434	13804	5	CF720377.1,CF49335.4,CF33489.18,CF58277.1
GO:0008565	protein transporter activity	MF	0.36074	1	14	434	13804	4	CF30463.4
GO:0008536	Ran GTPase binding	MF	0.36074	1	14	434	13804	8	CF64999.14
GO:0072657	protein localization to membrane	BP	0.36074	1	14	434	13804	4	CF5663.64
GO:0044093	positive regulation of molecular function	BP	0.36074	1	14	434	13804	4	CF48227.57
GO:0017038	protein import	BP	0.36074	1	14	434	13804	4	CF30463.4
GO:0009890	negative regulation of biosynthetic process	BP	0.36074	1	14	434	13804	4	CF27357.17
GO:0010558	negative regulation of macromolecule biosynthetic process	BP	0.36074	1	14	434	13804	5	CF27357.17
GO:0031327	negative regulation of cellular biosynthetic process	BP	0.36074	1	14	434	13804	5	CF27357.17
GO:0016570	histone modification	BP	0.36074	1	14	434	13804	4	CF50109.27
GO:0006479	protein methylation	BP	0.36074	1	14	434	13804	5	CF50109.27
GO:0008213	protein alkylation	BP	0.36074	1	14	434	13804	7	CF50109.27
GO:0016569	covalent chromatin modification	BP	0.36074	1	14	434	13804	7	CF50109.27
GO:0016620	oxidoreductase activity, acting on the aldehyde or oxo group of donors, NAD or NADP as acceptor	MF	0.36074	1	14	434	13804	5	CF59861.1
GO:0019001	guanyl nucleotide binding	MF	0.364538	14	338	434	13804	6	CF49983.26,CF56301.17,CF61527.3,CF62207.1,CF724949.1,CF42195.18,CF51277.8,CF56339.3,CF57011.28,CF60269.37,CF63597.3,CF64139.6,CF64279.124,CF720927.1
GO:0008188	neuropeptide receptor activity	MF	0.371058	2	41	434	13804	5	CF16535.79,CF43873.28
GO:0019239	deaminase activity	MF	0.380859	1	15	434	13804	3	CF29715.1
GO:0038032	termination of G-protein coupled receptor signaling pathway	BP	0.380859	1	15	434	13804	6	CF9949.2
GO:0004114	3',5'-cyclic-nucleotide phosphodiesterase activity	MF	0.380859	1	15	434	13804	8	CF35279.1
GO:0030154	cell differentiation	BP	0.380859	1	15	434	13804	5	CF43585.2
GO:0090150	establishment of protein localization to membrane	BP	0.380859	1	15	434	13804	4	CF5663.64
GO:0007167	enzyme linked receptor protein signaling pathway	BP	0.380859	1	15	434	13804	6	CF59335.11
GO:0045744	negative regulation of G-protein coupled receptor protein signaling pathway	BP	0.380859	1	15	434	13804	5	CF9949.2
GO:0023021	termination of signal transduction	BP	0.380859	1	15	434	13804	5	CF9949.2
GO:0016410	N-acyltransferase activity	MF	0.38237	2	42	434	13804	6	CF4051.3,CF64905.7
GO:0016747	transferase activity, transferring acyl groups other than amino-acyl groups	MF	0.394668	5	108	434	13804	5	CF4051.3,CF60969.33,CF881.15,CF64453.8,CF64905.7
GO:0008378	galactosyltransferase activity	MF	0.399693	5	110	434	13804	6	CF58735.1,CF62497.6,CF1989.70,CF57483.16,CF8291.7
GO:0006749	glutathione metabolic process	BP	0.400346	1	16	434	13804	5	CF58999.8
GO:0016884	carbon-nitrogen ligase activity, with glutamine as amido-N-donor	MF	0.400346	1	16	434	13804	5	CF720377.1
GO:0043604	amide biosynthetic process	BP	0.400346	1	16	434	13804	6	CF720377.1
GO:0008277	regulation of G-protein coupled receptor protein signaling pathway	BP	0.400346	1	16	434	13804	5	CF9949.2
GO:0004112	cyclic-nucleotide phosphodiesterase activity	MF	0.400346	1	16	434	13804	7	CF35279.1
GO:0031324	negative regulation of cellular metabolic process	BP	0.400346	1	16	434	13804	4	CF27357.17
GO:0004518	nuclease activity	MF	0.40237	5	111	434	13804	5	CF55665.5,CF59629.14,CF59551.1,CF52085.8,CF55421.1
GO:0043167	ion binding	MF	0.409365	124	3690	434	13804	3	CF13773.1,CF14381.1,CF15477.11,CF34235.19,CF49983.26,CF51305.1,CF55665.5,CF56501.8,CF60661.23,CF63651.36,CF64607.18,CF10415.15,CF16535.32,CF16535.7,CF3709.31,CF41309.8,CF4427.43,CF48021.1,CF48207.14,CF52815.1,CF57011.92,CF61573.25,CF725579.1,CF881.5,CF26319.2,CF27911.5,CF50135.30,CF56301.17,CF64101.26,CF719269.1,CF17009.7,CF56703.13,CF19717.1,CF61527.3,CF17769.5,CF62023.34,CF61191.40,CF63807.1,CF…
GO:0003993	acid phosphatase activity	MF	0.419221	1	17	434	13804	7	CF63429.1
GO:0004672	protein kinase activity	MF	0.422217	15	376	434	13804	6	CF34235.19,CF63651.36,CF16535.7,CF4427.43,CF719269.1,CF48295.23,CF44339.7,CF58081.14,CF16535.64,CF33565.10,CF41509.58,CF59247.6,CF59261.9,CF61329.41,CF62597.25
GO:0001653	peptide receptor activity	MF	0.430966	3	58	434	13804	4	CF61259.53,CF16535.79,CF43873.28
GO:0008528	G-protein coupled peptide receptor activity	MF	0.430966	3	58	434	13804	5	CF61259.53,CF16535.79,CF43873.28
GO:0006996	organelle organization	BP	0.432512	9	208	434	13804	3	CF711379.1,CF722977.1,CF27911.5,CF60545.3,CF55129.26,CF724949.1,CF40627.1,CF50109.27,CF64279.121
GO:0051213	dioxygenase activity	MF	0.434637	3	59	434	13804	4	CF10415.15,CF57527.39,CF57431.23
GO:0016491	oxidoreductase activity	MF	0.43678	33	908	434	13804	3	CF60661.23,CF64607.18,CF10415.15,CF57011.12,CF64555.1,CF12367.17,CF726819.1,CF56703.13,CF61191.40,CF36833.9,CF3799.13,CF49335.4,CF57527.39,CF6995.11,CF60899.9,CF6995.13,CF48227.125,CF17339.5,CF21411.14,CF28385.60,CF3743.30,CF41509.4,CF48227.79,CF54475.18,CF57431.23,CF58035.28,CF59003.20,CF59861.1,CF61157.12,CF61639.6,CF64523.3,CF899.31,CF9607.39
GO:0004500	dopamine beta-monooxygenase activity	MF	0.437503	1	18	434	13804	6	CF64607.18
GO:0006584	catecholamine metabolic process	BP	0.437503	1	18	434	13804	5	CF64607.18
GO:0031418	L-ascorbic acid binding	MF	0.437503	1	18	434	13804	5	CF10415.15
GO:0004143	diacylglycerol kinase activity	MF	0.437503	1	18	434	13804	6	CF52787.27
GO:0007205	protein kinase C-activating G-protein coupled receptor signaling pathway	BP	0.437503	1	18	434	13804	7	CF52787.27
GO:0000228	nuclear chromosome	CC	0.437503	1	18	434	13804	5	CF61813.11
GO:0009712	catechol-containing compound metabolic process	BP	0.437503	1	18	434	13804	6	CF64607.18
GO:0018958	phenol-containing compound metabolic process	BP	0.437503	1	18	434	13804	5	CF64607.18
GO:0010605	negative regulation of macromolecule metabolic process	BP	0.437503	1	18	434	13804	4	CF27357.17
GO:0016866	intramolecular transferase activity	MF	0.437503	1	18	434	13804	4	CF43523.3
GO:0016903	oxidoreductase activity, acting on the aldehyde or oxo group of donors	MF	0.437503	1	18	434	13804	4	CF59861.1
GO:0016301	kinase activity	MF	0.452754	18	468	434	13804	5	CF34235.19,CF63651.36,CF16535.7,CF4427.43,CF719269.1,CF52787.27,CF48295.23,CF15767.32,CF44339.7,CF58081.14,CF16535.64,CF33565.10,CF41509.58,CF53393.16,CF59247.6,CF59261.9,CF61329.41,CF62597.25
GO:0006388	tRNA splicing, via endonucleolytic cleavage and ligation	BP	0.455212	1	19	434	13804	9	CF15949.25
GO:0044802	single-organism membrane organization	BP	0.455212	1	19	434	13804	3	CF5663.64
GO:0061024	membrane organization	BP	0.455212	1	19	434	13804	4	CF5663.64
GO:0009968	negative regulation of signal transduction	BP	0.455212	1	19	434	13804	4	CF9949.2
GO:0010648	negative regulation of cell communication	BP	0.455212	1	19	434	13804	4	CF9949.2
GO:0023057	negative regulation of signaling	BP	0.455212	1	19	434	13804	3	CF9949.2
GO:0048585	negative regulation of response to stimulus	BP	0.455212	1	19	434	13804	3	CF9949.2
GO:0005815	microtubule organizing center	CC	0.455212	1	19	434	13804	5	CF724949.1
GO:0042995	cell projection	CC	0.455212	1	19	434	13804	3	CF726445.1
GO:0000394	RNA splicing, via endonucleolytic cleavage and ligation	BP	0.455212	1	19	434	13804	8	CF15949.25
GO:0009892	negative regulation of metabolic process	BP	0.455212	1	19	434	13804	3	CF27357.17
GO:0004252	serine-type endopeptidase activity	MF	0.455468	3	64	434	13804	6	CF64857.21,CF63891.9,CF64857.14
GO:1902582	single-organism intracellular transport	BP	0.455468	3	64	434	13804	4	CF881.5,CF60545.3,CF30463.4
GO:0005507	copper ion binding	MF	0.460065	3	65	434	13804	7	CF64607.18,CF61573.14,CF64523.3
GO:0008270	zinc ion binding	MF	0.464275	34	945	434	13804	7	CF13773.1,CF16535.32,CF48207.14,CF52815.1,CF61573.25,CF881.5,CF26319.2,CF64101.26,CF19717.1,CF17769.5,CF17795.4,CF3421.5,CF60659.17,CF64453.1,CF718925.1,CF21603.11,CF10783.2,CF37593.1,CF60545.3,CF63833.36,CF3743.14,CF24235.10,CF43099.3,CF44479.12,CF47297.52,CF50109.27,CF55811.4,CF56837.1,CF59847.10,CF63639.25,CF63639.28,CF64279.116,CF64279.124,CF8141.1
GO:0006468	protein phosphorylation	BP	0.465351	15	383	434	13804	7	CF34235.19,CF63651.36,CF16535.7,CF4427.43,CF719269.1,CF48295.23,CF44339.7,CF58081.14,CF16535.64,CF33565.10,CF41509.58,CF59247.6,CF59261.9,CF61329.41,CF62597.25
GO:0009168	purine ribonucleoside monophosphate biosynthetic process	BP	0.472363	1	20	434	13804	8	CF29715.1
GO:0007067	mitosis	BP	0.472363	1	20	434	13804	5	CF55129.26
GO:0048029	monosaccharide binding	MF	0.472363	1	20	434	13804	4	CF10415.15
GO:0009127	purine nucleoside monophosphate biosynthetic process	BP	0.472363	1	20	434	13804	7	CF29715.1
GO:0016568	chromatin modification	BP	0.472363	1	20	434	13804	6	CF50109.27
GO:0016755	transferase activity, transferring amino-acyl groups	MF	0.472363	1	20	434	13804	5	CF58999.8
GO:0015293	symporter activity	MF	0.473356	6	148	434	13804	6	CF47019.4,CF64279.125,CF47691.27,CF51427.10,CF63387.3,CF64769.19
GO:0015294	solute:cation symporter activity	MF	0.473356	6	148	434	13804	7	CF47019.4,CF64279.125,CF47691.27,CF51427.10,CF63387.3,CF64769.19
GO:0004197	cysteine-type endopeptidase activity	MF	0.479597	3	69	434	13804	7	CF14665.1,CF60879.14,CF61813.13
GO:0030414	peptidase inhibitor activity	MF	0.479597	3	69	434	13804	4	CF64293.6,CF32099.56,CF57427.78
GO:0061134	peptidase regulator activity	MF	0.479597	3	69	434	13804	3	CF64293.6,CF32099.56,CF57427.78
GO:0016310	phosphorylation	BP	0.483645	16	415	434	13804	6	CF34235.19,CF63651.36,CF16535.7,CF4427.43,CF719269.1,CF48295.23,CF44339.7,CF58081.14,CF16535.64,CF33565.10,CF41509.58,CF53393.16,CF59247.6,CF59261.9,CF61329.41,CF62597.25
GO:0005887	integral component of plasma membrane	CC	0.484729	3	70	434	13804	4	CF38703.25,CF5387.66,CF64953.10
GO:0031226	intrinsic component of plasma membrane	CC	0.484729	3	70	434	13804	4	CF38703.25,CF5387.66,CF64953.10
GO:0070588	calcium ion transmembrane transport	BP	0.488976	1	21	434	13804	6	CF63833.15
GO:0016765	transferase activity, transferring alkyl or aryl (other than methyl) groups	MF	0.488976	1	21	434	13804	4	CF42089.3
GO:0048869	cellular developmental process	BP	0.488976	1	21	434	13804	4	CF43585.2
GO:0006414	translational elongation	BP	0.488976	1	21	434	13804	6	CF58277.1
GO:0044422	organelle part	CC	0.495627	19	505	434	13804	2	CF17725.37,CF39551.56,CF881.5,CF27911.5,CF52675.52,CF61813.11,CF2707.4,CF60545.3,CF61451.36,CF55129.26,CF724949.1,CF34235.6,CF42195.18,CF51427.10,CF52377.58,CF57011.28,CF5749.2,CF64139.6,CF64713.2
GO:0044446	intracellular organelle part	CC	0.495627	19	505	434	13804	3	CF17725.37,CF39551.56,CF881.5,CF27911.5,CF52675.52,CF61813.11,CF2707.4,CF60545.3,CF61451.36,CF55129.26,CF724949.1,CF34235.6,CF42195.18,CF51427.10,CF52377.58,CF57011.28,CF5749.2,CF64139.6,CF64713.2
GO:0016641	oxidoreductase activity, acting on the CH-NH2 group of donors, oxygen as acceptor	MF	0.505068	1	22	434	13804	5	CF17339.5
GO:0005921	gap junction	CC	0.505068	1	22	434	13804	4	CF20057.13
GO:0000139	Golgi membrane	CC	0.505068	1	22	434	13804	5	CF51427.10
GO:0005262	calcium channel activity	MF	0.505068	1	22	434	13804	8	CF63833.15
GO:0042157	lipoprotein metabolic process	BP	0.505068	1	22	434	13804	5	CF64279.116
GO:0005777	peroxisome	CC	0.505068	1	22	434	13804	6	CF60545.3
GO:0042579	microbody	CC	0.505068	1	22	434	13804	5	CF60545.3
GO:0005911	cell-cell junction	CC	0.505068	1	22	434	13804	3	CF20057.13
GO:0042398	cellular modified amino acid biosynthetic process	BP	0.505068	1	22	434	13804	6	CF58277.1
GO:0005244	voltage-gated ion channel activity	MF	0.506029	3	74	434	13804	7	CF5387.66,CF57753.1,CF725231.1
GO:0022832	voltage-gated channel activity	MF	0.506029	3	74	434	13804	7	CF5387.66,CF57753.1,CF725231.1
GO:0004857	enzyme inhibitor activity	MF	0.517054	3	76	434	13804	3	CF64293.6,CF32099.56,CF57427.78
GO:0005524	ATP binding	MF	0.518237	32	898	434	13804	6	CF15477.11,CF34235.19,CF63651.36,CF16535.7,CF4427.43,CF48021.1,CF27911.5,CF719269.1,CF48295.23,CF718925.1,CF11121.5,CF15767.32,CF44339.7,CF63763.22,CF61389.46,CF58081.14,CF13003.5,CF16535.64,CF2569.24,CF33565.10,CF36483.63,CF39217.3,CF41509.58,CF50279.6,CF53393.16,CF59247.6,CF59261.9,CF61329.41,CF61449.4,CF62597.25,CF64279.116,CF8723.37
GO:0055114	oxidation-reduction process	BP	0.520427	26	718	434	13804	4	CF60661.23,CF64607.18,CF10415.15,CF64555.1,CF726819.1,CF56703.13,CF61191.40,CF3799.13,CF49335.4,CF57527.39,CF6995.11,CF6995.13,CF48227.125,CF17339.5,CF28385.60,CF3743.30,CF39551.19,CF48227.79,CF54475.18,CF57431.23,CF58035.28,CF61157.12,CF61639.6,CF64523.3,CF899.31,CF9607.39
GO:0005667	transcription factor complex	CC	0.520653	1	23	434	13804	4	CF59335.11
GO:0048193	Golgi vesicle transport	BP	0.520653	1	23	434	13804	5	CF881.5
GO:0030135	coated vesicle	CC	0.520653	1	23	434	13804	6	CF881.5
GO:0009126	purine nucleoside monophosphate metabolic process	BP	0.520653	1	23	434	13804	7	CF29715.1
GO:0009156	ribonucleoside monophosphate biosynthetic process	BP	0.520653	1	23	434	13804	7	CF29715.1
GO:0009167	purine ribonucleoside monophosphate metabolic process	BP	0.520653	1	23	434	13804	8	CF29715.1
GO:0044272	sulfur compound biosynthetic process	BP	0.520653	1	23	434	13804	5	CF33489.18
GO:0004713	protein tyrosine kinase activity	MF	0.52607	12	305	434	13804	7	CF34235.19,CF4427.43,CF719269.1,CF48295.23,CF44339.7,CF58081.14,CF16535.64,CF33565.10,CF41509.58,CF59247.6,CF61329.41,CF62597.25
GO:0005525	GTP binding	MF	0.532866	13	335	434	13804	6	CF49983.26,CF56301.17,CF61527.3,CF62207.1,CF724949.1,CF42195.18,CF51277.8,CF56339.3,CF57011.28,CF63597.3,CF64139.6,CF64279.124,CF720927.1
GO:0032561	guanyl ribonucleotide binding	MF	0.532866	13	335	434	13804	6	CF49983.26,CF56301.17,CF61527.3,CF62207.1,CF724949.1,CF42195.18,CF51277.8,CF56339.3,CF57011.28,CF63597.3,CF64139.6,CF64279.124,CF720927.1
GO:0016811	hydrolase activity, acting on carbon-nitrogen (but not peptide) bonds, in linear amides	MF	0.535749	1	24	434	13804	5	CF61259.11
GO:0004867	serine-type endopeptidase inhibitor activity	MF	0.535749	1	24	434	13804	6	CF64293.6
GO:0019205	nucleobase-containing compound kinase activity	MF	0.535749	1	24	434	13804	6	CF15767.32
GO:0000280	nuclear division	BP	0.535749	1	24	434	13804	5	CF55129.26
GO:0030054	cell junction	CC	0.535749	1	24	434	13804	2	CF20057.13
GO:0018193	peptidyl-amino acid modification	BP	0.535749	1	24	434	13804	7	CF58277.1
GO:0006518	peptide metabolic process	BP	0.535749	1	24	434	13804	5	CF58999.8
GO:0008234	cysteine-type peptidase activity	MF	0.536069	4	91	434	13804	6	CF52675.92,CF14665.1,CF60879.14,CF61813.13
GO:0032559	adenyl ribonucleotide binding	MF	0.548261	32	905	434	13804	6	CF15477.11,CF34235.19,CF63651.36,CF16535.7,CF4427.43,CF48021.1,CF27911.5,CF719269.1,CF48295.23,CF718925.1,CF11121.5,CF15767.32,CF44339.7,CF63763.22,CF61389.46,CF58081.14,CF13003.5,CF16535.64,CF2569.24,CF33565.10,CF36483.63,CF39217.3,CF41509.58,CF50279.6,CF53393.16,CF59247.6,CF59261.9,CF61329.41,CF61449.4,CF62597.25,CF64279.116,CF8723.37
GO:0016715	oxidoreductase activity, acting on paired donors, with incorporation or reduction of molecular oxygen, reduced ascorbate as one donor, and incorporation of one atom of oxygen	MF	0.550371	1	25	434	13804	5	CF64607.18
GO:0003755	peptidyl-prolyl cis-trans isomerase activity	MF	0.550371	1	25	434	13804	5	CF21959.13
GO:0003333	amino acid transmembrane transport	BP	0.550371	1	25	434	13804	6	CF26053.10
GO:0015171	amino acid transmembrane transporter activity	MF	0.550371	1	25	434	13804	7	CF26053.10
GO:0016023	cytoplasmic membrane-bounded vesicle	CC	0.550371	1	25	434	13804	5	CF881.5
GO:0031410	cytoplasmic vesicle	CC	0.550371	1	25	434	13804	4	CF881.5
GO:0031982	vesicle	CC	0.550371	1	25	434	13804	3	CF881.5
GO:0031988	membrane-bounded vesicle	CC	0.550371	1	25	434	13804	4	CF881.5
GO:0016859	cis-trans isomerase activity	MF	0.550371	1	25	434	13804	4	CF21959.13
GO:0009124	nucleoside monophosphate biosynthetic process	BP	0.550371	1	25	434	13804	6	CF29715.1
GO:0005319	lipid transporter activity	MF	0.550371	1	25	434	13804	4	CF64279.125
GO:0006865	amino acid transport	BP	0.550371	1	25	434	13804	5	CF26053.10
GO:0005044	scavenger receptor activity	MF	0.552896	4	98	434	13804	4	CF34555.1,CF34555.2,CF57011.76,CF64857.14
GO:0038024	cargo receptor activity	MF	0.552896	4	98	434	13804	3	CF34555.1,CF34555.2,CF57011.76,CF64857.14
GO:0043234	protein complex	CC	0.560148	22	606	434	13804	3	CF17725.37,CF49571.18,CF5387.66,CF881.5,CF27911.5,CF61557.39,CF59335.11,CF52675.52,CF34531.7,CF2707.4,CF61451.36,CF724949.1,CF20055.26,CF40627.1,CF42195.18,CF47297.52,CF52377.58,CF57011.28,CF5749.2,CF59261.14,CF64139.6,CF64713.2
GO:0007160	cell-matrix adhesion	BP	0.564533	1	26	434	13804	5	CF51305.1
GO:0003950	NAD+ ADP-ribosyltransferase activity	MF	0.564533	1	26	434	13804	6	CF56669.23
GO:0031589	cell-substrate adhesion	BP	0.564533	1	26	434	13804	4	CF51305.1
GO:0009161	ribonucleoside monophosphate metabolic process	BP	0.564533	1	26	434	13804	7	CF29715.1
GO:0016482	cytoplasmic transport	BP	0.567718	4	103	434	13804	5	CF881.5,CF60545.3,CF30463.4,CF51277.8
GO:0022607	cellular component assembly	BP	0.577214	7	167	434	13804	4	CF5387.66,CF27911.5,CF61389.9,CF724949.1,CF40627.1,CF57011.28,CF64139.6
GO:0007218	neuropeptide signaling pathway	BP	0.57825	1	27	434	13804	7	CF50135.30
GO:0003682	chromatin binding	MF	0.57825	1	27	434	13804	3	CF10699.17
GO:0008484	sulfuric ester hydrolase activity	MF	0.57825	1	27	434	13804	5	CF16535.64
GO:0004540	ribonuclease activity	MF	0.57825	1	27	434	13804	6	CF52085.8
GO:0005343	organic acid:sodium symporter activity	MF	0.57825	1	27	434	13804	6	CF64279.125
GO:0044431	Golgi apparatus part	CC	0.57825	1	27	434	13804	4	CF51427.10
GO:0009611	response to wounding	BP	0.57825	1	27	434	13804	4	CF63995.6
GO:0016773	phosphotransferase activity, alcohol group as acceptor	MF	0.586036	17	461	434	13804	5	CF34235.19,CF63651.36,CF16535.7,CF4427.43,CF719269.1,CF52787.27,CF48295.23,CF44339.7,CF58081.14,CF16535.64,CF33565.10,CF41509.58,CF53393.16,CF59247.6,CF59261.9,CF61329.41,CF62597.25
GO:0005515	protein binding	MF	0.590195	125	3803	434	13804	3	CF39381.5,CF39899.1,CF48227.18,CF49571.19,CF51305.1,CF51777.1,CF52139.13,CF55811.7,CF56521.4,CF711379.1,CF15073.3,CF16535.32,CF29423.7,CF3709.31,CF4427.43,CF48207.14,CF5387.66,CF722977.1,CF725579.1,CF26319.2,CF27357.9,CF28385.20,CF43467.27,CF50135.30,CF56301.17,CF61557.39,CF15027.89,CF27937.1,CF32959.24,CF53981.1,CF61389.9,CF58607.20,CF62901.3,CF722359.1,CF17769.5,CF39381.1,CF42803.19,CF64857.21,…
GO:0008138	protein tyrosine/serine/threonine phosphatase activity	MF	0.591536	1	28	434	13804	8	CF22217.8
GO:0031406	carboxylic acid binding	MF	0.591536	1	28	434	13804	5	CF10415.15
GO:0043177	organic acid binding	MF	0.591536	1	28	434	13804	4	CF10415.15
GO:0000151	ubiquitin ligase complex	CC	0.591536	1	28	434	13804	4	CF47297.52
GO:0004520	endodeoxyribonuclease activity	MF	0.591536	1	28	434	13804	7	CF55421.1
GO:0015085	calcium ion transmembrane transporter activity	MF	0.591536	1	28	434	13804	9	CF63833.15
GO:0017016	Ras GTPase binding	MF	0.591536	1	28	434	13804	7	CF64999.14
GO:0031267	small GTPase binding	MF	0.591536	1	28	434	13804	6	CF64999.14
GO:0051020	GTPase binding	MF	0.591536	1	28	434	13804	5	CF64999.14
GO:0030554	adenyl nucleotide binding	MF	0.592187	32	915	434	13804	6	CF15477.11,CF34235.19,CF63651.36,CF16535.7,CF4427.43,CF48021.1,CF27911.5,CF719269.1,CF48295.23,CF718925.1,CF11121.5,CF15767.32,CF44339.7,CF63763.22,CF61389.46,CF58081.14,CF13003.5,CF16535.64,CF2569.24,CF33565.10,CF36483.63,CF39217.3,CF41509.58,CF50279.6,CF53393.16,CF59247.6,CF59261.9,CF61329.41,CF61449.4,CF62597.25,CF64279.116,CF8723.37
GO:0008092	cytoskeletal protein binding	MF	0.599716	5	125	434	13804	4	CF711379.1,CF722977.1,CF27287.21.1,CF40627.1,CF64279.121
GO:0006816	calcium ion transport	BP	0.604404	1	29	434	13804	8	CF63833.15
GO:0030117	membrane coat	CC	0.604404	1	29	434	13804	3	CF881.5
GO:0048475	coated membrane	CC	0.604404	1	29	434	13804	3	CF881.5
GO:0048285	organelle fission	BP	0.604404	1	29	434	13804	4	CF55129.26
GO:0048856	anatomical structure development	BP	0.604404	1	29	434	13804	3	CF63995.6
GO:0006869	lipid transport	BP	0.616868	1	30	434	13804	4	CF64279.116
GO:0009123	nucleoside monophosphate metabolic process	BP	0.616868	1	30	434	13804	6	CF29715.1
GO:0051301	cell division	BP	0.616868	1	30	434	13804	4	CF55129.26
GO:0072509	divalent inorganic cation transmembrane transporter activity	MF	0.616868	1	30	434	13804	8	CF63833.15
GO:0010876	lipid localization	BP	0.616868	1	30	434	13804	4	CF64279.116
GO:0008168	methyltransferase activity	MF	0.620229	7	171	434	13804	5	CF64279.131,CF61547.10,CF64949.1,CF33565.4,CF50109.27,CF58035.28,CF59261.14
GO:0070271	protein complex biogenesis	BP	0.627287	5	139	434	13804	4	CF5387.66,CF61389.9,CF724949.1,CF57011.28,CF64139.6
GO:1990234	transferase complex	CC	0.649405	2	44	434	13804	5	CF5749.2,CF59261.14
GO:0015291	secondary active transmembrane transporter activity	MF	0.652672	7	174	434	13804	5	CF47019.4,CF55179.12,CF64279.125,CF47691.27,CF51427.10,CF63387.3,CF64769.19
GO:0000988	protein binding transcription factor activity	MF	0.65272	2	45	434	13804	2	CF17725.37,CF61451.36
GO:0000989	transcription factor binding transcription factor activity	MF	0.65272	2	45	434	13804	3	CF17725.37,CF61451.36
GO:0003712	transcription cofactor activity	MF	0.65272	2	45	434	13804	4	CF17725.37,CF61451.36
GO:0004519	endonuclease activity	MF	0.656175	2	46	434	13804	6	CF55665.5,CF55421.1
GO:0030594	neurotransmitter receptor activity	MF	0.659756	2	47	434	13804	4	CF16535.79,CF43873.28
GO:0016788	hydrolase activity, acting on ester bonds	MF	0.670198	16	444	434	13804	4	CF55665.5,CF61449.3,CF29423.7,CF59629.14,CF39865.3,CF63429.1,CF35279.1,CF64453.1,CF59551.1,CF22217.8,CF16535.64,CF52085.8,CF55421.1,CF62393.10,CF64949.2,CF9607.42
GO:0097367	carbohydrate derivative binding	MF	0.676625	45	1335	434	13804	3	CF15477.11,CF34235.19,CF49983.26,CF63651.36,CF16535.7,CF4427.43,CF48021.1,CF27911.5,CF56301.17,CF719269.1,CF61527.3,CF48295.23,CF718925.1,CF11121.5,CF15767.32,CF44339.7,CF63763.22,CF61389.46,CF58081.14,CF62207.1,CF724949.1,CF13003.5,CF16535.64,CF2569.24,CF33565.10,CF36483.63,CF39217.3,CF41509.58,CF42195.18,CF50279.6,CF51277.8,CF53393.16,CF56339.3,CF57011.28,CF59247.6,CF59261.9,CF61329.41,CF61449.…
GO:0031967	organelle envelope	CC	0.679196	2	52	434	13804	4	CF39551.56,CF52675.52
GO:0031975	envelope	CC	0.679196	2	52	434	13804	3	CF39551.56,CF52675.52
GO:0005342	organic acid transmembrane transporter activity	MF	0.679196	2	52	434	13804	5	CF64279.125,CF26053.10
GO:0008514	organic anion transmembrane transporter activity	MF	0.679196	2	52	434	13804	7	CF64279.125,CF26053.10
GO:0046943	carboxylic acid transmembrane transporter activity	MF	0.679196	2	52	434	13804	6	CF64279.125,CF26053.10
GO:0004866	endopeptidase inhibitor activity	MF	0.687507	2	54	434	13804	5	CF64293.6,CF57427.78
GO:0061135	endopeptidase regulator activity	MF	0.687507	2	54	434	13804	4	CF64293.6,CF57427.78
GO:0048523	negative regulation of cellular process	BP	0.687507	2	54	434	13804	3	CF9949.2,CF27357.17
GO:0004601	peroxidase activity	MF	0.691743	2	55	434	13804	3	CF726819.1,CF61639.6
GO:0016684	oxidoreductase activity, acting on peroxide as acceptor	MF	0.691743	2	55	434	13804	4	CF726819.1,CF61639.6
GO:0016070	RNA metabolic process	BP	0.698581	25	723	434	13804	5	CF17725.37,CF61079.4,CF59335.11,CF20733.27,CF17795.4,CF64509.1,CF41509.55,CF10783.2,CF61451.36,CF881.15,CF15949.25,CF17381.10,CF19565.3,CF33565.4,CF34235.6,CF35381.6,CF36987.24,CF43523.3,CF47793.7,CF48907.26,CF52085.8,CF59261.14,CF61295.9,CF63985.8,CF64999.36
GO:0004674	protein serine/threonine kinase activity	MF	0.700339	2	57	434	13804	7	CF16535.64,CF33565.10
GO:0016741	transferase activity, transferring one-carbon groups	MF	0.706894	7	179	434	13804	4	CF64279.131,CF61547.10,CF64949.1,CF33565.4,CF50109.27,CF58035.28,CF59261.14
GO:0006814	sodium ion transport	BP	0.709058	2	59	434	13804	7	CF5387.29,CF64279.125
GO:0016485	protein processing	BP	0.717137	16	451	434	13804	6	CF13773.1,CF52675.92,CF52815.1,CF48227.57,CF12611.13,CF64857.21,CF39865.3,CF3421.5,CF64453.1,CF41119.6,CF14665.1,CF60879.14,CF61813.13,CF63891.9,CF64857.14,CF64949.2
GO:0051604	protein maturation	BP	0.717137	16	451	434	13804	5	CF13773.1,CF52675.92,CF52815.1,CF48227.57,CF12611.13,CF64857.21,CF39865.3,CF3421.5,CF64453.1,CF41119.6,CF14665.1,CF60879.14,CF61813.13,CF63891.9,CF64857.14,CF64949.2
GO:0048519	negative regulation of biological process	BP	0.717849	2	61	434	13804	2	CF9949.2,CF27357.17
GO:0043412	macromolecule modification	BP	0.723525	29	851	434	13804	5	CF34235.19,CF63651.36,CF16535.7,CF29423.7,CF4427.43,CF58735.1,CF719269.1,CF48295.23,CF44339.7,CF62497.6,CF1989.70,CF22217.8,CF58081.14,CF12351.3,CF16535.64,CF33565.10,CF33565.4,CF41509.58,CF42089.3,CF43523.3,CF50109.27,CF57483.16,CF58277.1,CF59247.6,CF59261.14,CF59261.9,CF61329.41,CF62597.25,CF8291.7
GO:0016772	transferase activity, transferring phosphorus-containing groups	MF	0.724603	21	605	434	13804	4	CF34235.19,CF63651.36,CF16535.7,CF4427.43,CF719269.1,CF52787.27,CF48295.23,CF15767.32,CF44339.7,CF58081.14,CF15949.25,CF16535.64,CF16985.12,CF33565.10,CF41509.58,CF53393.16,CF59247.6,CF59261.9,CF61329.41,CF62597.25,CF62937.7
GO:0016740	transferase activity	MF	0.732013	51	1536	434	13804	3	CF34235.19,CF63651.36,CF16535.7,CF4051.3,CF4427.43,CF58593.4,CF58735.1,CF60969.33,CF719269.1,CF15027.72,CF52787.27,CF64279.131,CF48295.23,CF62487.28,CF15767.32,CF44339.7,CF22101.34,CF62497.6,CF1989.70,CF58081.14,CF61851.2,CF56527.3,CF61547.10,CF64949.1,CF881.15,CF15949.25,CF16535.64,CF16985.12,CF1989.116,CF20733.37,CF33565.10,CF33565.4,CF36483.5,CF41509.58,CF42089.3,CF50109.27,CF51277.5,CF53393.1…
GO:0016790	thiolester hydrolase activity	MF	0.735975	3	77	434	13804	5	CF39865.3,CF64453.1,CF64949.2
GO:0006399	tRNA metabolic process	BP	0.739212	3	79	434	13804	7	CF15949.25,CF52085.8,CF59261.14
GO:0008026	ATP-dependent helicase activity	MF	0.744616	3	82	434	13804	10	CF15477.11,CF61389.46,CF39217.3
GO:0070035	purine NTP-dependent helicase activity	MF	0.744616	3	82	434	13804	9	CF15477.11,CF61389.46,CF39217.3
GO:0006511	ubiquitin-dependent protein catabolic process	BP	0.748542	3	84	434	13804	8	CF39865.3,CF64453.1,CF64949.2
GO:0042981	regulation of apoptotic process	BP	0.748542	3	84	434	13804	6	CF48227.57,CF64607.12,CF63371.3
GO:0010941	regulation of cell death	BP	0.748542	3	84	434	13804	4	CF48227.57,CF64607.12,CF63371.3
GO:0043067	regulation of programmed cell death	BP	0.748542	3	84	434	13804	5	CF48227.57,CF64607.12,CF63371.3
GO:0019941	modification-dependent protein catabolic process	BP	0.748542	3	84	434	13804	7	CF39865.3,CF64453.1,CF64949.2
GO:0043632	modification-dependent macromolecule catabolic process	BP	0.748542	3	84	434	13804	6	CF39865.3,CF64453.1,CF64949.2
GO:0016614	oxidoreductase activity, acting on CH-OH group of donors	MF	0.761571	3	90	434	13804	4	CF60661.23,CF48227.125,CF48227.79
GO:0043169	cation binding	MF	0.763164	74	2265	434	13804	4	CF13773.1,CF14381.1,CF51305.1,CF55665.5,CF56501.8,CF64607.18,CF10415.15,CF16535.32,CF41309.8,CF48207.14,CF52815.1,CF57011.92,CF61573.25,CF881.5,CF26319.2,CF50135.30,CF64101.26,CF17009.7,CF56703.13,CF19717.1,CF61527.3,CF17769.5,CF62023.34,CF61191.40,CF63807.1,CF17795.4,CF3421.5,CF37507.6,CF57527.39,CF59079.3,CF60659.17,CF62597.1,CF64453.1,CF718925.1,CF725921.1,CF10271.7,CF21603.11,CF35013.1,CF5984…
GO:0051603	proteolysis involved in cellular protein catabolic process	BP	0.766249	3	92	434	13804	7	CF39865.3,CF64453.1,CF64949.2
GO:0044257	cellular protein catabolic process	BP	0.766249	3	92	434	13804	6	CF39865.3,CF64453.1,CF64949.2
GO:0016311	dephosphorylation	BP	0.779463	4	110	434	13804	6	CF41425.1,CF29423.7,CF22217.8,CF65033.4
GO:0006281	DNA repair	BP	0.781529	4	112	434	13804	4	CF55665.5,CF60659.17,CF61389.46,CF52377.58
GO:0006974	cellular response to DNA damage stimulus	BP	0.786228	4	116	434	13804	5	CF55665.5,CF60659.17,CF61389.46,CF52377.58
GO:0006915	apoptotic process	BP	0.78751	4	117	434	13804	6	CF48227.57,CF64607.12,CF61175.5,CF63371.3
GO:0008219	cell death	BP	0.78751	4	117	434	13804	4	CF48227.57,CF64607.12,CF61175.5,CF63371.3
GO:0012501	programmed cell death	BP	0.78751	4	117	434	13804	5	CF48227.57,CF64607.12,CF61175.5,CF63371.3
GO:0016265	death	BP	0.78751	4	117	434	13804	3	CF48227.57,CF64607.12,CF61175.5,CF63371.3
GO:1902494	catalytic complex	CC	0.788833	4	118	434	13804	4	CF2707.4,CF47297.52,CF5749.2,CF59261.14
GO:0044459	plasma membrane part	CC	0.790194	4	119	434	13804	3	CF38703.25,CF49571.18,CF5387.66,CF64953.10
GO:0033554	cellular response to stress	BP	0.793024	4	121	434	13804	4	CF55665.5,CF60659.17,CF61389.46,CF52377.58
GO:0046872	metal ion binding	MF	0.819516	73	2251	434	13804	5	CF13773.1,CF14381.1,CF51305.1,CF55665.5,CF56501.8,CF64607.18,CF10415.15,CF16535.32,CF41309.8,CF48207.14,CF52815.1,CF57011.92,CF61573.25,CF881.5,CF26319.2,CF50135.30,CF64101.26,CF17009.7,CF56703.13,CF19717.1,CF61527.3,CF17769.5,CF62023.34,CF61191.40,CF63807.1,CF17795.4,CF3421.5,CF37507.6,CF57527.39,CF59079.3,CF60659.17,CF62597.1,CF64453.1,CF718925.1,CF725921.1,CF10271.7,CF21603.11,CF35013.1,CF5984…
GO:0005543	phospholipid binding	MF	0.819897	5	157	434	13804	4	CF3709.31,CF725579.1,CF715763.1,CF47793.17,CF20725.32
GO:0019752	carboxylic acid metabolic process	BP	0.830235	8	221	434	13804	6	CF720377.1,CF49335.4,CF33489.18,CF48227.125,CF58035.28,CF58277.1,CF58999.8,CF9607.39
GO:0070011	peptidase activity, acting on L-amino acid peptides	MF	0.831327	13	375	434	13804	5	CF13773.1,CF52675.92,CF52815.1,CF12611.13,CF64857.21,CF3421.5,CF41119.6,CF14665.1,CF41405.61,CF60879.14,CF61813.13,CF63891.9,CF64857.14
GO:0060255	regulation of macromolecule metabolic process	BP	0.864921	17	504	434	13804	4	CF17725.37,CF61079.4,CF59335.11,CF17795.4,CF41509.55,CF10783.2,CF61451.36,CF881.15,CF19565.3,CF27357.17,CF36987.24,CF47793.7,CF48907.26,CF52377.58,CF58277.1,CF61295.9,CF64999.36
GO:0006508	proteolysis	BP	0.874221	15	443	434	13804	7	CF13773.1,CF52675.92,CF52815.1,CF12611.13,CF64857.21,CF39865.3,CF3421.5,CF64453.1,CF41119.6,CF14665.1,CF60879.14,CF61813.13,CF63891.9,CF64857.14,CF64949.2
GO:0006082	organic acid metabolic process	BP	0.879475	8	226	434	13804	4	CF720377.1,CF49335.4,CF33489.18,CF48227.125,CF58035.28,CF58277.1,CF58999.8,CF9607.39
GO:0043436	oxoacid metabolic process	BP	0.879475	8	226	434	13804	5	CF720377.1,CF49335.4,CF33489.18,CF48227.125,CF58035.28,CF58277.1,CF58999.8,CF9607.39
GO:0005623	cell	CC	0.886428	69	2145	434	13804	2	CF17725.37,CF39551.56,CF40617.24,CF55665.5,CF37507.8,CF38703.25,CF49571.18,CF5387.66,CF881.5,CF26319.2,CF27911.5,CF48227.57,CF31777.2,CF59335.11,CF19717.1,CF17769.5,CF52675.52,CF17795.4,CF60659.17,CF61813.11,CF64509.1,CF21603.11,CF34531.7,CF2707.4,CF64607.12,CF10783.2,CF37593.1,CF51427.14,CF60545.3,CF61389.46,CF61451.36,CF63833.36,CF30463.4,CF33489.18,CF55129.26,CF724949.1,CF726445.1,CF881.15,CF1…
GO:0044464	cell part	CC	0.886428	69	2145	434	13804	2	CF17725.37,CF39551.56,CF40617.24,CF55665.5,CF37507.8,CF38703.25,CF49571.18,CF5387.66,CF881.5,CF26319.2,CF27911.5,CF48227.57,CF31777.2,CF59335.11,CF19717.1,CF17769.5,CF52675.52,CF17795.4,CF60659.17,CF61813.11,CF64509.1,CF21603.11,CF34531.7,CF2707.4,CF64607.12,CF10783.2,CF37593.1,CF51427.14,CF60545.3,CF61389.46,CF61451.36,CF63833.36,CF30463.4,CF33489.18,CF55129.26,CF724949.1,CF726445.1,CF881.15,CF1…
GO:0004872	receptor activity	MF	0.902365	25	761	434	13804	2	CF17725.39,CF45303.12,CF60269.79,CF61259.53,CF16535.79,CF38703.25,CF52289.1,CF60969.32,CF34555.1,CF34555.2,CF2061.2,CF43873.28,CF57011.76,CF60269.78,CF20837.25,CF52377.61,CF12123.14,CF30079.19,CF48227.69,CF51689.22,CF59113.10,CF63833.15,CF64857.14,CF64953.10,CF64991.4
GO:0005622	intracellular	CC	0.908502	65	2025	434	13804	3	CF17725.37,CF39551.56,CF40617.24,CF55665.5,CF37507.8,CF881.5,CF26319.2,CF27911.5,CF48227.57,CF31777.2,CF59335.11,CF19717.1,CF17769.5,CF52675.52,CF17795.4,CF60659.17,CF61813.11,CF64509.1,CF21603.11,CF34531.7,CF2707.4,CF64607.12,CF10783.2,CF37593.1,CF51427.14,CF60545.3,CF61389.46,CF61451.36,CF63833.36,CF30463.4,CF33489.18,CF55129.26,CF724949.1,CF726445.1,CF881.15,CF17381.10,CF33565.4,CF34235.6,CF35…
GO:0009889	regulation of biosynthetic process	BP	0.91335	16	480	434	13804	4	CF17725.37,CF61079.4,CF59335.11,CF17795.4,CF41509.55,CF10783.2,CF61451.36,CF881.15,CF19565.3,CF27357.17,CF36987.24,CF47793.7,CF48907.26,CF58277.1,CF61295.9,CF64999.36
GO:0010556	regulation of macromolecule biosynthetic process	BP	0.91335	16	480	434	13804	5	CF17725.37,CF61079.4,CF59335.11,CF17795.4,CF41509.55,CF10783.2,CF61451.36,CF881.15,CF19565.3,CF27357.17,CF36987.24,CF47793.7,CF48907.26,CF58277.1,CF61295.9,CF64999.36
GO:0031326	regulation of cellular biosynthetic process	BP	0.91335	16	480	434	13804	5	CF17725.37,CF61079.4,CF59335.11,CF17795.4,CF41509.55,CF10783.2,CF61451.36,CF881.15,CF19565.3,CF27357.17,CF36987.24,CF47793.7,CF48907.26,CF58277.1,CF61295.9,CF64999.36
GO:2000112	regulation of cellular macromolecule biosynthetic process	BP	0.91335	16	480	434	13804	6	CF17725.37,CF61079.4,CF59335.11,CF17795.4,CF41509.55,CF10783.2,CF61451.36,CF881.15,CF19565.3,CF27357.17,CF36987.24,CF47793.7,CF48907.26,CF58277.1,CF61295.9,CF64999.36
GO:0010468	regulation of gene expression	BP	0.926786	16	482	434	13804	5	CF17725.37,CF61079.4,CF59335.11,CF17795.4,CF41509.55,CF10783.2,CF61451.36,CF881.15,CF19565.3,CF27357.17,CF36987.24,CF47793.7,CF48907.26,CF58277.1,CF61295.9,CF64999.36
GO:0034613	cellular protein localization	BP	0.931053	7	200	434	13804	5	CF5663.64,CF881.5,CF60545.3,CF30463.4,CF51277.8,CF64279.124,CF64999.14
GO:0070727	cellular macromolecule localization	BP	0.931053	7	200	434	13804	4	CF5663.64,CF881.5,CF60545.3,CF30463.4,CF51277.8,CF64279.124,CF64999.14
GO:0090304	nucleic acid metabolic process	BP	0.941811	31	958	434	13804	5	CF17725.37,CF55665.5,CF61079.4,CF59335.11,CF20733.27,CF17795.4,CF60659.17,CF64509.1,CF41509.55,CF10783.2,CF61389.46,CF61451.36,CF881.15,CF15949.25,CF17381.10,CF19565.3,CF33565.4,CF34235.6,CF35381.6,CF36987.24,CF43523.3,CF47793.7,CF48907.26,CF52085.8,CF52377.58,CF55421.1,CF59261.14,CF61295.9,CF61449.4,CF63985.8,CF64999.36
GO:0008233	peptidase activity	MF	0.958911	13	392	434	13804	4	CF13773.1,CF52675.92,CF52815.1,CF12611.13,CF64857.21,CF3421.5,CF41119.6,CF14665.1,CF41405.61,CF60879.14,CF61813.13,CF63891.9,CF64857.14
GO:0005488	binding	MF	0.960245	248	7856	434	13804	2	CF13773.1,CF14381.1,CF15477.11,CF34235.19,CF39381.5,CF39899.1,CF40617.24,CF48227.18,CF49571.19,CF49983.26,CF51305.1,CF51777.1,CF52139.13,CF55665.5,CF55811.7,CF56501.8,CF56521.4,CF60661.23,CF61449.3,CF63651.36,CF64607.18,CF711379.1,CF10415.15,CF15073.3,CF16535.32,CF16535.6,CF16535.7,CF29423.7,CF3709.31,CF41309.8,CF4427.43,CF48021.1,CF48207.14,CF52815.1,CF5387.66,CF57011.92,CF61079.4,CF61573.25,CF7…
GO:0007166	cell surface receptor signaling pathway	BP	0.970876	21	647	434	13804	5	CF45303.12,CF60269.79,CF61259.53,CF16535.79,CF38703.25,CF52289.1,CF50135.30,CF60969.32,CF59335.11,CF52787.27,CF43873.28,CF9949.2,CF60269.78,CF20837.25,CF52377.61,CF12123.14,CF51689.22,CF59113.10,CF60269.37,CF64953.10,CF64991.4
GO:0004888	transmembrane signaling receptor activity	MF	0.974963	20	616	434	13804	4	CF17725.39,CF45303.12,CF60269.79,CF61259.53,CF16535.79,CF38703.25,CF52289.1,CF60969.32,CF2061.2,CF43873.28,CF60269.78,CF20837.25,CF52377.61,CF12123.14,CF30079.19,CF48227.69,CF51689.22,CF59113.10,CF64953.10,CF64991.4
GO:0005506	iron ion binding	MF	1	7	220	434	13804	7	CF10415.15,CF56703.13,CF61191.40,CF57527.39,CF28385.60,CF57431.23,CF61157.12
GO:0046907	intracellular transport	BP	1	7	220	434	13804	4	CF881.5,CF52675.52,CF60545.3,CF30463.4,CF51277.8,CF64279.124,CF64999.14
GO:0022804	active transmembrane transporter activity	MF	1	8	248	434	13804	4	CF47019.4,CF55179.12,CF64279.125,CF47691.27,CF50279.6,CF51427.10,CF63387.3,CF64769.19
GO:0051641	cellular localization	BP	1	8	250	434	13804	3	CF5663.64,CF881.5,CF52675.52,CF60545.3,CF30463.4,CF51277.8,CF64279.124,CF64999.14
GO:0038023	signaling receptor activity	MF	1	21	660	434	13804	3	CF17725.39,CF45303.12,CF60269.79,CF61259.53,CF16535.79,CF38703.25,CF52289.1,CF60969.32,CF2061.2,CF43873.28,CF60269.78,CF20837.25,CF52377.61,CF12123.14,CF30079.19,CF48227.69,CF51689.22,CF59113.10,CF63833.15,CF64953.10,CF64991.4
GO:0006796	phosphate-containing compound metabolic process	BP	1	28	877	434	13804	5	CF34235.19,CF41425.1,CF63651.36,CF16535.7,CF29423.7,CF4427.43,CF719269.1,CF29715.1,CF49335.4,CF48295.23,CF44339.7,CF22217.8,CF58081.14,CF65033.4,CF724949.1,CF16535.64,CF33565.10,CF41509.58,CF51277.8,CF53393.16,CF57011.28,CF59247.6,CF59261.9,CF61329.41,CF62597.25,CF62937.7,CF63423.24,CF64139.6
GO:0006793	phosphorus metabolic process	BP	1	28	881	434	13804	4	CF34235.19,CF41425.1,CF63651.36,CF16535.7,CF29423.7,CF4427.43,CF719269.1,CF29715.1,CF49335.4,CF48295.23,CF44339.7,CF22217.8,CF58081.14,CF65033.4,CF724949.1,CF16535.64,CF33565.10,CF41509.58,CF51277.8,CF53393.16,CF57011.28,CF59247.6,CF59261.9,CF61329.41,CF62597.25,CF62937.7,CF63423.24,CF64139.6
GO:0032991	macromolecular complex	CC	1	28	883	434	13804	2	CF17725.37,CF40617.24,CF49571.18,CF5387.66,CF881.5,CF27911.5,CF61557.39,CF31777.2,CF59335.11,CF52675.52,CF64509.1,CF34531.7,CF2707.4,CF61451.36,CF55129.26,CF724949.1,CF20055.26,CF34235.6,CF40627.1,CF42195.18,CF47297.52,CF52377.58,CF57011.28,CF57427.88,CF5749.2,CF59261.14,CF64139.6,CF64713.2
GO:0019222	regulation of metabolic process	BP	1	18	560	434	13804	3	CF17725.37,CF61079.4,CF48227.57,CF59335.11,CF17795.4,CF41509.55,CF10783.2,CF61451.36,CF881.15,CF19565.3,CF27357.17,CF36987.24,CF47793.7,CF48907.26,CF52377.58,CF58277.1,CF61295.9,CF64999.36
GO:0015075	ion transmembrane transporter activity	MF	1	22	699	434	13804	5	CF5387.29,CF47019.4,CF5387.66,CF45749.16,CF57047.54,CF52787.29,CF57753.1,CF38167.4,CF36677.8,CF63985.6,CF725231.1,CF36483.34,CF64279.125,CF16535.93,CF26053.10,CF47691.27,CF51427.10,CF63365.12,CF63387.3,CF63395.22,CF63833.15,CF64769.19
GO:0006464	cellular protein modification process	BP	1	26	823	434	13804	6	CF34235.19,CF63651.36,CF16535.7,CF29423.7,CF4427.43,CF58735.1,CF719269.1,CF48295.23,CF44339.7,CF62497.6,CF1989.70,CF22217.8,CF58081.14,CF12351.3,CF16535.64,CF33565.10,CF41509.58,CF42089.3,CF50109.27,CF57483.16,CF58277.1,CF59247.6,CF59261.9,CF61329.41,CF62597.25,CF8291.7
GO:0036211	protein modification process	BP	1	26	823	434	13804	5	CF34235.19,CF63651.36,CF16535.7,CF29423.7,CF4427.43,CF58735.1,CF719269.1,CF48295.23,CF44339.7,CF62497.6,CF1989.70,CF22217.8,CF58081.14,CF12351.3,CF16535.64,CF33565.10,CF41509.58,CF42089.3,CF50109.27,CF57483.16,CF58277.1,CF59247.6,CF59261.9,CF61329.41,CF62597.25,CF8291.7
GO:0006886	intracellular protein transport	BP	1	6	190	434	13804	5	CF881.5,CF60545.3,CF30463.4,CF51277.8,CF64279.124,CF64999.14
GO:0010467	gene expression	BP	1	45	1430	434	13804	5	CF13773.1,CF17725.37,CF40617.24,CF52675.92,CF52815.1,CF61079.4,CF48227.57,CF12611.13,CF59335.11,CF20733.27,CF64857.21,CF39865.3,CF17795.4,CF3421.5,CF64453.1,CF64509.1,CF41509.55,CF10783.2,CF61451.36,CF41119.6,CF14665.1,CF881.15,CF15949.25,CF17381.10,CF19565.3,CF27357.17,CF33565.4,CF34235.12,CF34235.6,CF35381.6,CF36987.24,CF47793.7,CF48907.26,CF52085.8,CF57427.88,CF58277.1,CF59261.14,CF60879.14,CF…
GO:0000287	magnesium ion binding	MF	1	1	31	434	13804	6	CF61527.3
GO:0035091	phosphatidylinositol binding	MF	1	1	31	434	13804	5	CF47793.17
GO:0004984	olfactory receptor activity	MF	1	1	31	434	13804	5	CF59113.10
GO:0005886	plasma membrane	CC	1	4	126	434	13804	3	CF38703.25,CF49571.18,CF5387.66,CF64953.10
GO:0070838	divalent metal ion transport	BP	1	1	31	434	13804	7	CF63833.15
GO:0072511	divalent inorganic cation transport	BP	1	1	31	434	13804	6	CF63833.15

## Sheet: M9
GO_ID	GO_Term	GO_Class	Pvalue	x1	x2	n	N	GOlevl	GeneID
GO:0044262	cellular carbohydrate metabolic process	BP	0.000464613	6	24	603	13804	4	CF50739.18,CF50137.1,CF59597.1,CF10839.10,CF1553.26,CF231.13
GO:0019900	kinase binding	MF	0.000613163	4	10	603	13804	5	CF37629.18,CF27219.32,CF40573.32,CF52131.12
GO:0008152	metabolic process	BP	0.00137523	248	4827	603	13804	2	CF12851.37,CF14065.6,CF30463.10,CF36001.39,CF36483.29,CF38835.2,CF39453.5,CF43873.15,CF52873.2,CF57695.1,CF61137.24,CF61185.56,CF61253.1,CF63471.4,CF64999.38,CF22483.10,CF46087.9,CF47297.25,CF54797.12,CF58161.36,CF60679.4,CF61329.91,CF64813.8,CF8723.32,CF38113.2,CF4427.29,CF5173.12,CF57047.8,CF6499.24,CF14145.6,CF1925.20,CF20655.7,CF37191.15,CF40573.33,CF42417.14,CF50739.18,CF57011.6,CF60899.11,C…
GO:0016814	hydrolase activity, acting on carbon-nitrogen (but not peptide) bonds, in cyclic amidines	MF	0.00187975	4	13	603	13804	5	CF22509.1,CF26073.1,CF58023.1,CF64873.12
GO:0004689	phosphorylase kinase activity	MF	0.00190518	2	2	603	13804	9	CF50137.1,CF59597.1
GO:0005964	phosphorylase kinase complex	CC	0.00190518	2	2	603	13804	5	CF50137.1,CF59597.1
GO:0003937	IMP cyclohydrolase activity	MF	0.00190518	2	2	603	13804	7	CF22509.1,CF26073.1
GO:0004643	phosphoribosylaminoimidazolecarboxamide formyltransferase activity	MF	0.00190518	2	2	603	13804	6	CF22509.1,CF26073.1
GO:0016531	copper chaperone activity	MF	0.00190518	2	2	603	13804	3	CF20823.13,CF37959.8
GO:0016530	metallochaperone activity	MF	0.00190518	2	2	603	13804	2	CF20823.13,CF37959.8
GO:0019899	enzyme binding	MF	0.00313347	7	45	603	13804	4	CF37629.18,CF36483.75,CF14161.3,CF27219.32,CF40573.32,CF45587.4,CF52131.12
GO:0006891	intra-Golgi vesicle-mediated transport	BP	0.00393908	3	8	603	13804	6	CF50109.24,CF59841.4,CF62345.4
GO:0000079	regulation of cyclin-dependent protein serine/threonine kinase activity	BP	0.00393908	3	8	603	13804	5	CF27219.32,CF40573.32,CF52131.12
GO:0034637	cellular carbohydrate biosynthetic process	BP	0.00393908	3	8	603	13804	4	CF50739.18,CF50137.1,CF59597.1
GO:0004411	homogentisate 1,2-dioxygenase activity	MF	0.00554961	2	3	603	13804	6	CF60323.1,CF62373.1
GO:0006559	L-phenylalanine catabolic process	BP	0.00554961	2	3	603	13804	7	CF60323.1,CF62373.1
GO:0006570	tyrosine metabolic process	BP	0.00554961	2	3	603	13804	6	CF60323.1,CF62373.1
GO:0004683	calmodulin-dependent protein kinase activity	MF	0.00554961	2	3	603	13804	8	CF50137.1,CF59597.1
GO:0019238	cyclohydrolase activity	MF	0.00554961	2	3	603	13804	6	CF22509.1,CF26073.1
GO:0006558	L-phenylalanine metabolic process	BP	0.00554961	2	3	603	13804	6	CF60323.1,CF62373.1
GO:1902221	erythrose 4-phosphate/phosphoenolpyruvate family amino acid metabolic process	BP	0.00554961	2	3	603	13804	6	CF60323.1,CF62373.1
GO:1902222	erythrose 4-phosphate/phosphoenolpyruvate family amino acid catabolic process	BP	0.00554961	2	3	603	13804	7	CF60323.1,CF62373.1
GO:0019901	protein kinase binding	MF	0.00571811	3	9	603	13804	6	CF27219.32,CF40573.32,CF52131.12
GO:0005507	copper ion binding	MF	0.00711771	8	65	603	13804	7	CF1925.20,CF61329.84,CF35719.3,CF1925.21,CF28385.10,CF63613.21,CF20823.13,CF37959.8
GO:0050790	regulation of catalytic activity	BP	0.0077985	8	66	603	13804	4	CF61185.56,CF36833.27,CF26237.68,CF27219.32,CF36833.28,CF40573.32,CF43467.2,CF52131.12
GO:0015935	small ribosomal subunit	CC	0.0105218	3	11	603	13804	5	CF37027.10,CF60269.82,CF64819.9
GO:0000793	condensed chromosome	CC	0.0105218	3	11	603	13804	6	CF14065.6,CF17615.24,CF5507.10
GO:0017119	Golgi transport complex	CC	0.0107782	2	4	603	13804	4	CF50109.24,CF62345.4
GO:0005978	glycogen biosynthetic process	BP	0.0107782	2	4	603	13804	6	CF50137.1,CF59597.1
GO:0009250	glucan biosynthetic process	BP	0.0107782	2	4	603	13804	6	CF50137.1,CF59597.1
GO:0006511	ubiquitin-dependent protein catabolic process	BP	0.0108784	9	84	603	13804	8	CF60679.4,CF38113.2,CF12119.13,CF15883.3,CF16535.21,CF41405.71,CF45587.4,CF46769.6,CF48295.51
GO:0019941	modification-dependent protein catabolic process	BP	0.0108784	9	84	603	13804	7	CF60679.4,CF38113.2,CF12119.13,CF15883.3,CF16535.21,CF41405.71,CF45587.4,CF46769.6,CF48295.51
GO:0043632	modification-dependent macromolecule catabolic process	BP	0.0108784	9	84	603	13804	6	CF60679.4,CF38113.2,CF12119.13,CF15883.3,CF16535.21,CF41405.71,CF45587.4,CF46769.6,CF48295.51
GO:0065009	regulation of molecular function	BP	0.0119587	8	71	603	13804	3	CF61185.56,CF36833.27,CF26237.68,CF27219.32,CF36833.28,CF40573.32,CF43467.2,CF52131.12
GO:0016641	oxidoreductase activity, acting on the CH-NH2 group of donors, oxygen as acceptor	MF	0.0140811	4	22	603	13804	5	CF1925.20,CF35719.3,CF1925.21,CF5663.11
GO:0003723	RNA binding	MF	0.0145208	18	229	603	13804	5	CF58949.18,CF20837.14,CF59345.11,CF45061.2,CF5173.14,CF63463.3,CF726235.1,CF16535.40,CF17795.64,CF27357.16,CF44441.11,CF48311.1,CF57011.81,CF57483.8,CF63395.31,CF64315.3,CF64607.2.2,CF64873.12
GO:0044427	chromosomal part	CC	0.0152286	7	60	603	13804	4	CF14065.6,CF62425.4,CF49685.1,CF17615.24,CF5507.10,CF59003.37,CF6209.15
GO:0016638	oxidoreductase activity, acting on the CH-NH2 group of donors	MF	0.0164701	4	23	603	13804	4	CF1925.20,CF35719.3,CF1925.21,CF5663.11
GO:0071900	regulation of protein serine/threonine kinase activity	BP	0.0170899	3	13	603	13804	8	CF27219.32,CF40573.32,CF52131.12
GO:0030915	Smc5-Smc6 complex	CC	0.017446	2	5	603	13804	4	CF14065.6,CF17615.24
GO:0051920	peroxiredoxin activity	MF	0.017446	2	5	603	13804	5	CF37507.27,CF63483.71
GO:0051603	proteolysis involved in cellular protein catabolic process	BP	0.0189321	9	92	603	13804	7	CF60679.4,CF38113.2,CF12119.13,CF15883.3,CF16535.21,CF41405.71,CF45587.4,CF46769.6,CF48295.51
GO:0044257	cellular protein catabolic process	BP	0.0189321	9	92	603	13804	6	CF60679.4,CF38113.2,CF12119.13,CF15883.3,CF16535.21,CF41405.71,CF45587.4,CF46769.6,CF48295.51
GO:0031300	intrinsic component of organelle membrane	CC	0.019098	4	24	603	13804	3	CF8123.1,CF16985.13,CF59841.4,CF61329.31
GO:0006091	generation of precursor metabolites and energy	BP	0.0192331	5	36	603	13804	4	CF50137.1,CF64113.9,CF59597.1,CF43467.1,CF59841.3
GO:0010467	gene expression	BP	0.0199296	80	1430	603	13804	5	CF39453.5,CF52873.2,CF64999.38,CF46087.9,CF54797.12,CF60679.4,CF38113.2,CF57047.8,CF42417.14,CF28955.6,CF48883.1,CF57359.10,CF59949.3,CF8291.4,CF61329.84,CF26231.12,CF33489.9,CF64633.3,CF15353.2,CF41405.7,CF4859.1,CF49685.1,CF57167.3,CF54663.3,CF12119.13,CF21317.5,CF18363.2,CF36833.27,CF39597.11,CF46769.10,CF51427.7,CF51905.31,CF54369.17,CF62597.53,CF25053.9,CF1553.3,CF15883.3,CF16535.21,CF17795.…
GO:0043549	regulation of kinase activity	BP	0.0210576	3	14	603	13804	6	CF27219.32,CF40573.32,CF52131.12
GO:0045859	regulation of protein kinase activity	BP	0.0210576	3	14	603	13804	7	CF27219.32,CF40573.32,CF52131.12
GO:0005319	lipid transporter activity	MF	0.0219708	4	25	603	13804	4	CF14907.12,CF25917.9,CF61329.71,CF63833.27
GO:0005783	endoplasmic reticulum	CC	0.0251013	6	52	603	13804	4	CF1925.28,CF14657.23,CF62023.12,CF16985.13,CF60265.3,CF61329.31
GO:0044238	primary metabolic process	BP	0.0252805	178	3527	603	13804	3	CF12851.37,CF14065.6,CF30463.10,CF38835.2,CF39453.5,CF61137.24,CF61185.56,CF61253.1,CF63471.4,CF64999.38,CF46087.9,CF54797.12,CF60679.4,CF61329.91,CF64813.8,CF8723.32,CF38113.2,CF57047.8,CF6499.24,CF20655.7,CF40573.33,CF42417.14,CF50739.18,CF57011.6,CF60899.11,CF62009.1,CF28955.6,CF42221.1,CF48883.1,CF57359.10,CF59949.3,CF62425.4,CF8291.4,CF48859.1,CF50137.1,CF52797.19,CF53393.15,CF61329.84,CF725…
GO:0000808	origin recognition complex	CC	0.0254178	2	6	603	13804	4	CF62425.4,CF59003.37
GO:0019751	polyol metabolic process	BP	0.0254178	2	6	603	13804	6	CF50739.18,CF10839.10
GO:0005977	glycogen metabolic process	BP	0.0254178	2	6	603	13804	5	CF50137.1,CF59597.1
GO:0006073	cellular glucan metabolic process	BP	0.0254178	2	6	603	13804	6	CF50137.1,CF59597.1
GO:0006112	energy reserve metabolic process	BP	0.0254178	2	6	603	13804	5	CF50137.1,CF59597.1
GO:0044042	glucan metabolic process	BP	0.0254178	2	6	603	13804	6	CF50137.1,CF59597.1
GO:0051338	regulation of transferase activity	BP	0.0254852	3	15	603	13804	5	CF27219.32,CF40573.32,CF52131.12
GO:0071704	organic substance metabolic process	BP	0.0305782	187	3741	603	13804	3	CF12851.37,CF14065.6,CF30463.10,CF38835.2,CF39453.5,CF52873.2,CF61137.24,CF61185.56,CF61253.1,CF63471.4,CF64999.38,CF46087.9,CF54797.12,CF60679.4,CF61329.91,CF64813.8,CF8723.32,CF38113.2,CF57047.8,CF6499.24,CF1925.20,CF20655.7,CF40573.33,CF42417.14,CF50739.18,CF57011.6,CF60899.11,CF62009.1,CF28955.6,CF42221.1,CF48883.1,CF57359.10,CF59949.3,CF62425.4,CF8291.4,CF48859.1,CF50137.1,CF52797.19,CF53393…
GO:0006508	proteolysis	BP	0.0306508	29	443	603	13804	7	CF39453.5,CF60679.4,CF38113.2,CF57359.10,CF59949.3,CF64633.3,CF4859.1,CF57167.3,CF54663.3,CF12119.13,CF36833.27,CF39597.11,CF46769.10,CF51905.31,CF25053.9,CF1553.3,CF15883.3,CF16535.21,CF19563.3,CF36833.28,CF41405.71,CF45587.4,CF46769.6,CF48295.51,CF53827.26,CF61119.4,CF61119.5,CF62335.4,CF64999.47
GO:0005694	chromosome	CC	0.0326673	7	70	603	13804	5	CF14065.6,CF62425.4,CF49685.1,CF17615.24,CF5507.10,CF59003.37,CF6209.15
GO:0033692	cellular polysaccharide biosynthetic process	BP	0.0345673	2	7	603	13804	5	CF50137.1,CF59597.1
GO:0016742	hydroxymethyl-, formyl- and related transferase activity	MF	0.0345673	2	7	603	13804	5	CF22509.1,CF26073.1
GO:0004221	ubiquitin thiolesterase activity	MF	0.0346414	6	56	603	13804	5	CF60679.4,CF38113.2,CF15883.3,CF16535.21,CF41405.71,CF48295.51
GO:0036459	ubiquitinyl hydrolase activity	MF	0.0346414	6	56	603	13804	4	CF60679.4,CF38113.2,CF15883.3,CF16535.21,CF41405.71,CF48295.51
GO:0032012	regulation of ARF protein signal transduction	BP	0.0357132	3	17	603	13804	8	CF2335.21,CF26237.68,CF43467.2
GO:0055114	oxidation-reduction process	BP	0.0367704	43	718	603	13804	4	CF61253.1,CF22483.10,CF1925.20,CF63471.11,CF50137.1,CF55909.1,CF55943.45,CF62143.24,CF64113.9,CF35719.3,CF1925.21,CF28385.10,CF59597.1,CF61067.1,CF14657.23,CF34555.3,CF45637.6,CF56703.14,CF63613.21,CF14127.30,CF14233.8,CF20823.13,CF34531.70,CF37507.27,CF40865.4,CF45749.14,CF46239.12,CF4745.20,CF48227.1,CF54475.17,CF545.5,CF5663.11,CF60323.1,CF60687.1,CF62373.1,CF62425.5,CF63483.71,CF63975.11,CF64…
GO:0016810	hydrolase activity, acting on carbon-nitrogen (but not peptide) bonds	MF	0.0373457	6	57	603	13804	4	CF36001.39,CF22509.1,CF26073.1,CF58023.1,CF58993.7,CF64873.12
GO:0043231	intracellular membrane-bounded organelle	CC	0.0373644	45	758	603	13804	4	CF14065.6,CF50109.24,CF52873.2,CF55215.6,CF54797.12,CF42417.14,CF62425.4,CF26231.12,CF33489.9,CF1925.28,CF29587.1,CF64113.9,CF8123.1,CF49685.1,CF51427.7,CF14657.23,CF37027.10,CF62023.12,CF16985.13,CF16997.2,CF17795.64,CF22081.4,CF37959.8,CF38929.2,CF47297.13,CF4745.20,CF47619.25,CF48227.148,CF48311.1,CF52131.12,CF5219.23,CF54369.16,CF5507.10,CF59003.37,CF59603.2,CF59841.4,CF60265.3,CF61079.6,CF61…
GO:0019538	protein metabolic process	BP	0.0384012	90	1677	603	13804	4	CF12851.37,CF30463.10,CF39453.5,CF61137.24,CF61185.56,CF60679.4,CF64813.8,CF8723.32,CF38113.2,CF20655.7,CF40573.33,CF60899.11,CF62009.1,CF48883.1,CF57359.10,CF59949.3,CF8291.4,CF48859.1,CF50137.1,CF52797.19,CF53393.15,CF61329.84,CF719787.1,CF64633.3,CF33565.58,CF58949.11,CF15353.2,CF4859.1,CF57167.3,CF54663.3,CF12119.13,CF21317.5,CF59597.1,CF61639.2,CF27749.16,CF36833.27,CF3743.49,CF39597.11,CF46…
GO:0044237	cellular metabolic process	BP	0.0387812	151	2978	603	13804	3	CF12851.37,CF14065.6,CF30463.10,CF61137.24,CF61185.56,CF61253.1,CF63471.4,CF64999.38,CF46087.9,CF54797.12,CF60679.4,CF64813.8,CF8723.32,CF38113.2,CF57047.8,CF6499.24,CF20655.7,CF40573.33,CF42417.14,CF50739.18,CF60899.11,CF62009.1,CF28955.6,CF42221.1,CF48883.1,CF62425.4,CF8291.4,CF48859.1,CF50137.1,CF52797.19,CF53393.15,CF61329.84,CF15311.4,CF26231.12,CF33489.9,CF719787.1,CF38743.7,CF22509.1,CF335…
GO:0016485	protein processing	BP	0.0392933	29	451	603	13804	6	CF39453.5,CF60679.4,CF38113.2,CF57359.10,CF59949.3,CF64633.3,CF4859.1,CF57167.3,CF54663.3,CF12119.13,CF36833.27,CF39597.11,CF46769.10,CF51905.31,CF25053.9,CF1553.3,CF15883.3,CF16535.21,CF19563.3,CF36833.28,CF41405.71,CF45587.4,CF46769.6,CF48295.51,CF53827.26,CF61119.4,CF61119.5,CF62335.4,CF64999.47
GO:0051604	protein maturation	BP	0.0392933	29	451	603	13804	5	CF39453.5,CF60679.4,CF38113.2,CF57359.10,CF59949.3,CF64633.3,CF4859.1,CF57167.3,CF54663.3,CF12119.13,CF36833.27,CF39597.11,CF46769.10,CF51905.31,CF25053.9,CF1553.3,CF15883.3,CF16535.21,CF19563.3,CF36833.28,CF41405.71,CF45587.4,CF46769.6,CF48295.51,CF53827.26,CF61119.4,CF61119.5,CF62335.4,CF64999.47
GO:0006869	lipid transport	BP	0.0401483	4	30	603	13804	4	CF14907.12,CF25917.9,CF29389.22,CF63833.27
GO:0010876	lipid localization	BP	0.0401483	4	30	603	13804	4	CF14907.12,CF25917.9,CF29389.22,CF63833.27
GO:0043170	macromolecule metabolic process	BP	0.041021	138	2702	603	13804	4	CF12851.37,CF14065.6,CF30463.10,CF39453.5,CF52873.2,CF61137.24,CF61185.56,CF64999.38,CF46087.9,CF54797.12,CF60679.4,CF64813.8,CF8723.32,CF38113.2,CF57047.8,CF20655.7,CF40573.33,CF42417.14,CF60899.11,CF62009.1,CF28955.6,CF42221.1,CF48883.1,CF57359.10,CF59949.3,CF62425.4,CF8291.4,CF48859.1,CF50137.1,CF52797.19,CF53393.15,CF61329.84,CF26231.12,CF33489.9,CF719787.1,CF38743.7,CF44339.6,CF64633.3,CF335…
GO:0016310	phosphorylation	BP	0.0411992	27	415	603	13804	6	CF30463.10,CF61185.56,CF20655.7,CF60899.11,CF62009.1,CF48859.1,CF50137.1,CF53393.15,CF719787.1,CF58949.11,CF59597.1,CF27749.16,CF62597.24,CF231.13,CF27219.32,CF34785.4,CF40573.32,CF47297.50,CF47297.51,CF49165.2,CF51277.21,CF52131.12,CF61185.58,CF61573.16,CF61837.2,CF62249.10,CF64279.13
GO:0015980	energy derivation by oxidation of organic compounds	BP	0.0415035	3	18	603	13804	4	CF50137.1,CF64113.9,CF59597.1
GO:0000041	transition metal ion transport	BP	0.0415035	3	18	603	13804	7	CF32507.1,CF37959.8,CF63483.22
GO:0001932	regulation of protein phosphorylation	BP	0.0415035	3	18	603	13804	7	CF27219.32,CF40573.32,CF52131.12
GO:0031399	regulation of protein modification process	BP	0.0415035	3	18	603	13804	6	CF27219.32,CF40573.32,CF52131.12
GO:0030163	protein catabolic process	BP	0.0419193	9	100	603	13804	5	CF60679.4,CF38113.2,CF12119.13,CF15883.3,CF16535.21,CF41405.71,CF45587.4,CF46769.6,CF48295.51
GO:0051213	dioxygenase activity	MF	0.0431497	6	59	603	13804	4	CF63471.11,CF14657.23,CF46239.12,CF4745.20,CF60323.1,CF62373.1
GO:0016973	poly(A)+ mRNA export from nucleus	BP	0.043683	1	1	603	13804	5	CF52873.2
GO:0004378	GDP-Man:Man1GlcNAc2-PP-Dol alpha-1,3-mannosyltransferase activity	MF	0.043683	1	1	603	13804	8	CF4427.29
GO:0033164	glycolipid 6-alpha-mannosyltransferase activity	MF	0.043683	1	1	603	13804	8	CF4427.29
GO:0004512	inositol-3-phosphate synthase activity	MF	0.043683	1	1	603	13804	5	CF50739.18
GO:0006021	inositol biosynthetic process	BP	0.043683	1	1	603	13804	5	CF50739.18
GO:0004823	leucine-tRNA ligase activity	MF	0.043683	1	1	603	13804	7	CF48883.1
GO:0006429	leucyl-tRNA aminoacylation	BP	0.043683	1	1	603	13804	8	CF48883.1
GO:0004736	pyruvate carboxylase activity	MF	0.043683	1	1	603	13804	5	CF725461.1
GO:0004491	methylmalonate-semialdehyde dehydrogenase (acylating) activity	MF	0.043683	1	1	603	13804	6	CF55943.45
GO:0001682	tRNA 5'-leader removal	BP	0.043683	1	1	603	13804	9	CF18363.2
GO:0004526	ribonuclease P activity	MF	0.043683	1	1	603	13804	8	CF18363.2
GO:0071586	CAAX-box protein processing	BP	0.043683	1	1	603	13804	7	CF51905.31
GO:0004474	malate synthase activity	MF	0.043683	1	1	603	13804	6	CF1553.26
GO:0006097	glyoxylate cycle	BP	0.043683	1	1	603	13804	5	CF1553.26
GO:0019789	SUMO ligase activity	MF	0.043683	1	1	603	13804	7	CF17615.24
GO:0034184	positive regulation of maintenance of mitotic sister chromatid cohesion	BP	0.043683	1	1	603	13804	7	CF17615.24
GO:0045842	positive regulation of mitotic metaphase/anaphase transition	BP	0.043683	1	1	603	13804	6	CF17615.24
GO:0016532	superoxide dismutase copper chaperone activity	MF	0.043683	1	1	603	13804	4	CF20823.13
GO:0000103	sulfate assimilation	BP	0.043683	1	1	603	13804	5	CF28029.5.1
GO:0004020	adenylylsulfate kinase activity	MF	0.043683	1	1	603	13804	6	CF28029.5.1
GO:0004781	sulfate adenylyltransferase (ATP) activity	MF	0.043683	1	1	603	13804	8	CF28029.5.1
GO:0070985	TFIIK complex	CC	0.043683	1	1	603	13804	6	CF52131.12
GO:0048011	neurotrophin TRK receptor signaling pathway	BP	0.043683	1	1	603	13804	7	CF52675.20
GO:0003876	AMP deaminase activity	MF	0.043683	1	1	603	13804	5	CF58023.1
GO:0030173	integral component of Golgi membrane	CC	0.043683	1	1	603	13804	4	CF59841.4
GO:0050750	low-density lipoprotein particle receptor binding	MF	0.043683	1	1	603	13804	6	CF60265.3
GO:0006772	thiamine metabolic process	BP	0.043683	1	1	603	13804	5	CF61527.26
GO:0050333	thiamin-triphosphatase activity	MF	0.043683	1	1	603	13804	8	CF61527.26
GO:0000176	nuclear exosome (RNase complex)	CC	0.043683	1	1	603	13804	5	CF63995.5
GO:0004376	glycolipid mannosyltransferase activity	MF	0.043683	1	1	603	13804	7	CF4427.29
GO:0000009	alpha-1,6-mannosyltransferase activity	MF	0.043683	1	1	603	13804	7	CF4427.29
GO:0016872	intramolecular lyase activity	MF	0.043683	1	1	603	13804	4	CF50739.18
GO:0046173	polyol biosynthetic process	BP	0.043683	1	1	603	13804	7	CF50739.18
GO:0080120	CAAX-box protein maturation	BP	0.043683	1	1	603	13804	6	CF51905.31
GO:0046487	glyoxylate metabolic process	BP	0.043683	1	1	603	13804	5	CF1553.26
GO:0007062	sister chromatid cohesion	BP	0.043683	1	1	603	13804	5	CF17615.24
GO:0007063	regulation of sister chromatid cohesion	BP	0.043683	1	1	603	13804	5	CF17615.24
GO:0033044	regulation of chromosome organization	BP	0.043683	1	1	603	13804	5	CF17615.24
GO:0033045	regulation of sister chromatid segregation	BP	0.043683	1	1	603	13804	5	CF17615.24
GO:0033047	regulation of mitotic sister chromatid segregation	BP	0.043683	1	1	603	13804	6	CF17615.24
GO:0034086	maintenance of sister chromatid cohesion	BP	0.043683	1	1	603	13804	5	CF17615.24
GO:0034088	maintenance of mitotic sister chromatid cohesion	BP	0.043683	1	1	603	13804	6	CF17615.24
GO:0034091	regulation of maintenance of sister chromatid cohesion	BP	0.043683	1	1	603	13804	6	CF17615.24
GO:0034093	positive regulation of maintenance of sister chromatid cohesion	BP	0.043683	1	1	603	13804	6	CF17615.24
GO:0034182	regulation of maintenance of mitotic sister chromatid cohesion	BP	0.043683	1	1	603	13804	7	CF17615.24
GO:0045876	positive regulation of sister chromatid cohesion	BP	0.043683	1	1	603	13804	5	CF17615.24
GO:0051983	regulation of chromosome segregation	BP	0.043683	1	1	603	13804	4	CF17615.24
GO:2001252	positive regulation of chromosome organization	BP	0.043683	1	1	603	13804	5	CF17615.24
GO:0045787	positive regulation of cell cycle	BP	0.043683	1	1	603	13804	4	CF17615.24
GO:0045840	positive regulation of mitosis	BP	0.043683	1	1	603	13804	5	CF17615.24
GO:0051785	positive regulation of nuclear division	BP	0.043683	1	1	603	13804	5	CF17615.24
GO:1901989	positive regulation of cell cycle phase transition	BP	0.043683	1	1	603	13804	5	CF17615.24
GO:1901992	positive regulation of mitotic cell cycle phase transition	BP	0.043683	1	1	603	13804	6	CF17615.24
GO:1902101	positive regulation of metaphase/anaphase transition of cell cycle	BP	0.043683	1	1	603	13804	6	CF17615.24
GO:0004779	sulfate adenylyltransferase activity	MF	0.043683	1	1	603	13804	7	CF28029.5.1
GO:0005675	holo TFIIH complex	CC	0.043683	1	1	603	13804	6	CF52131.12
GO:0038179	neurotrophin signaling pathway	BP	0.043683	1	1	603	13804	6	CF52675.20
GO:0047623	adenosine-phosphate deaminase activity	MF	0.043683	1	1	603	13804	4	CF58023.1
GO:0031228	intrinsic component of Golgi membrane	CC	0.043683	1	1	603	13804	4	CF59841.4
GO:0070325	lipoprotein particle receptor binding	MF	0.043683	1	1	603	13804	5	CF60265.3
GO:0042723	thiamine-containing compound metabolic process	BP	0.043683	1	1	603	13804	4	CF61527.26
GO:0005516	calmodulin binding	MF	0.0447767	2	8	603	13804	4	CF50137.1,CF59597.1
GO:0000271	polysaccharide biosynthetic process	BP	0.0447767	2	8	603	13804	6	CF50137.1,CF59597.1
GO:0009968	negative regulation of signal transduction	BP	0.0477341	3	19	603	13804	4	CF30275.5.1,CF34531.98,CF52675.20
GO:0010648	negative regulation of cell communication	BP	0.0477341	3	19	603	13804	4	CF30275.5.1,CF34531.98,CF52675.20
GO:0023057	negative regulation of signaling	BP	0.0477341	3	19	603	13804	3	CF30275.5.1,CF34531.98,CF52675.20
GO:0048585	negative regulation of response to stimulus	BP	0.0477341	3	19	603	13804	3	CF30275.5.1,CF34531.98,CF52675.20
GO:0006468	protein phosphorylation	BP	0.0488511	25	383	603	13804	7	CF30463.10,CF61185.56,CF20655.7,CF60899.11,CF62009.1,CF48859.1,CF50137.1,CF53393.15,CF719787.1,CF58949.11,CF59597.1,CF27749.16,CF62597.24,CF27219.32,CF34785.4,CF40573.32,CF47297.50,CF47297.51,CF49165.2,CF51277.21,CF52131.12,CF61573.16,CF61837.2,CF62249.10,CF64279.13
GO:0044265	cellular macromolecule catabolic process	BP	0.0525837	9	107	603	13804	5	CF60679.4,CF38113.2,CF12119.13,CF15883.3,CF16535.21,CF41405.71,CF45587.4,CF46769.6,CF48295.51
GO:0043227	membrane-bounded organelle	CC	0.0530047	45	774	603	13804	3	CF14065.6,CF50109.24,CF52873.2,CF55215.6,CF54797.12,CF42417.14,CF62425.4,CF26231.12,CF33489.9,CF1925.28,CF29587.1,CF64113.9,CF8123.1,CF49685.1,CF51427.7,CF14657.23,CF37027.10,CF62023.12,CF16985.13,CF16997.2,CF17795.64,CF22081.4,CF37959.8,CF38929.2,CF47297.13,CF4745.20,CF47619.25,CF48227.148,CF48311.1,CF52131.12,CF5219.23,CF54369.16,CF5507.10,CF59003.37,CF59603.2,CF59841.4,CF60265.3,CF61079.6,CF61…
GO:0031301	integral component of organelle membrane	CC	0.0543946	3	20	603	13804	3	CF8123.1,CF59841.4,CF61329.31
GO:0042325	regulation of phosphorylation	BP	0.0543946	3	20	603	13804	7	CF27219.32,CF40573.32,CF52131.12
GO:0016788	hydrolase activity, acting on ester bonds	MF	0.0557619	28	444	603	13804	4	CF43873.15,CF52953.1,CF63471.4,CF60679.4,CF38113.2,CF6499.24,CF40573.33,CF48883.1,CF52797.19,CF64233.1,CF38743.7,CF45061.2,CF61639.2,CF10839.10,CF18363.2,CF16525.22,CF15883.3,CF16535.21,CF16535.40,CF27081.4,CF41405.71,CF43099.4,CF48295.51,CF55943.20,CF56167.30,CF62599.12,CF63995.5,CF64315.3
GO:0006298	mismatch repair	BP	0.0559363	2	9	603	13804	5	CF42221.1,CF46919.1
GO:0030983	mismatched DNA binding	MF	0.0559363	2	9	603	13804	8	CF42221.1,CF46919.1
GO:0044264	cellular polysaccharide metabolic process	BP	0.0559363	2	9	603	13804	5	CF50137.1,CF59597.1
GO:0009074	aromatic amino acid family catabolic process	BP	0.0559363	2	9	603	13804	6	CF60323.1,CF62373.1
GO:0044260	cellular macromolecule metabolic process	BP	0.0632859	114	2223	603	13804	4	CF12851.37,CF14065.6,CF30463.10,CF61137.24,CF61185.56,CF64999.38,CF46087.9,CF54797.12,CF60679.4,CF64813.8,CF8723.32,CF38113.2,CF57047.8,CF20655.7,CF40573.33,CF42417.14,CF60899.11,CF62009.1,CF28955.6,CF42221.1,CF48883.1,CF62425.4,CF8291.4,CF48859.1,CF50137.1,CF52797.19,CF53393.15,CF61329.84,CF26231.12,CF33489.9,CF719787.1,CF38743.7,CF33565.58,CF58949.11,CF15353.2,CF41405.7,CF49685.1,CF12119.13,CF2…
GO:0031012	extracellular matrix	CC	0.0648039	4	35	603	13804	2	CF27219.25,CF54663.3,CF61119.4,CF61119.5
GO:0051726	regulation of cell cycle	BP	0.0648039	4	35	603	13804	4	CF17615.24,CF27219.32,CF40573.32,CF52131.12
GO:0019220	regulation of phosphate metabolic process	BP	0.0677238	6	66	603	13804	6	CF61185.56,CF26237.68,CF27219.32,CF40573.32,CF43467.2,CF52131.12
GO:0051174	regulation of phosphorus metabolic process	BP	0.0677238	6	66	603	13804	5	CF61185.56,CF26237.68,CF27219.32,CF40573.32,CF43467.2,CF52131.12
GO:0008060	ARF GTPase activator activity	MF	0.0679439	2	10	603	13804	5	CF26237.68,CF43467.2
GO:0032312	regulation of ARF GTPase activity	BP	0.0679439	2	10	603	13804	8	CF26237.68,CF43467.2
GO:0003690	double-stranded DNA binding	MF	0.0679439	2	10	603	13804	7	CF42221.1,CF46919.1
GO:0009132	nucleoside diphosphate metabolic process	BP	0.0679439	2	10	603	13804	6	CF61185.58,CF9607.46
GO:0018149	peptide cross-linking	BP	0.0689559	3	22	603	13804	7	CF12851.37,CF2569.26,CF62649.19
GO:0006352	DNA-templated transcription, initiation	BP	0.0689559	3	22	603	13804	7	CF49685.1,CF51427.7,CF52469.10
GO:0048193	Golgi vesicle transport	BP	0.0768288	3	23	603	13804	5	CF50109.24,CF59841.4,CF62345.4
GO:0006164	purine nucleotide biosynthetic process	BP	0.0806717	5	53	603	13804	7	CF22509.1,CF26073.1,CF56761.6,CF58023.1,CF61185.58
GO:0008131	primary amine oxidase activity	MF	0.0807044	2	11	603	13804	6	CF1925.20,CF1925.21
GO:0006879	cellular iron ion homeostasis	BP	0.0807044	2	11	603	13804	10	CF32507.1,CF63483.22
GO:0006066	alcohol metabolic process	BP	0.0807044	2	11	603	13804	5	CF50739.18,CF10839.10
GO:1902554	serine/threonine protein kinase complex	CC	0.0807044	2	11	603	13804	6	CF50137.1,CF59597.1
GO:0005976	polysaccharide metabolic process	BP	0.0807044	2	11	603	13804	5	CF50137.1,CF59597.1
GO:0046916	cellular transition metal ion homeostasis	BP	0.0807044	2	11	603	13804	9	CF32507.1,CF63483.22
GO:0055072	iron ion homeostasis	BP	0.0807044	2	11	603	13804	10	CF32507.1,CF63483.22
GO:1901363	heterocyclic compound binding	MF	0.0811152	134	2677	603	13804	3	CF27465.7,CF30463.10,CF43873.33,CF58949.18,CF61185.56,CF64999.38,CF8723.8,CF46087.9,CF53245.1,CF54797.12,CF20837.14,CF50287.10,CF56673.4,CF57047.8,CF20655.7,CF42417.14,CF55569.3,CF60899.11,CF62009.1,CF28955.6,CF42221.1,CF48883.1,CF63483.3,CF48859.1,CF50137.1,CF53393.15,CF725461.1,CF33489.9,CF719787.1,CF59345.11,CF63699.6,CF38743.7,CF55909.1,CF45061.2,CF8583.10,CF58949.11,CF15353.2,CF49685.1,CF254…
GO:0006796	phosphate-containing compound metabolic process	BP	0.0819136	49	877	603	13804	5	CF30463.10,CF61185.56,CF20655.7,CF40573.33,CF50739.18,CF60899.11,CF62009.1,CF48859.1,CF50137.1,CF52797.19,CF53393.15,CF719787.1,CF22509.1,CF58949.11,CF59597.1,CF61639.2,CF27749.16,CF58993.4,CF62597.24,CF26073.1,CF56761.6,CF14127.15,CF17339.22,CF231.13,CF26237.68,CF27219.32,CF27609.10,CF34785.4,CF39891.18,CF39891.19,CF40573.32,CF43099.4,CF43467.2,CF47297.50,CF47297.51,CF49165.2,CF51277.21,CF52131.…
GO:0016790	thiolester hydrolase activity	MF	0.0824805	7	77	603	13804	5	CF60679.4,CF38113.2,CF6499.24,CF15883.3,CF16535.21,CF41405.71,CF48295.51
GO:0006790	sulfur compound metabolic process	BP	0.082631	4	38	603	13804	4	CF15311.4,CF16985.13,CF28029.5.1,CF61527.26
GO:0097159	organic cyclic compound binding	MF	0.0845509	134	2681	603	13804	3	CF27465.7,CF30463.10,CF43873.33,CF58949.18,CF61185.56,CF64999.38,CF8723.8,CF46087.9,CF53245.1,CF54797.12,CF20837.14,CF50287.10,CF56673.4,CF57047.8,CF20655.7,CF42417.14,CF55569.3,CF60899.11,CF62009.1,CF28955.6,CF42221.1,CF48883.1,CF63483.3,CF48859.1,CF50137.1,CF53393.15,CF725461.1,CF33489.9,CF719787.1,CF59345.11,CF63699.6,CF38743.7,CF55909.1,CF45061.2,CF8583.10,CF58949.11,CF15353.2,CF49685.1,CF254…
GO:1901606	alpha-amino acid catabolic process	BP	0.0850761	3	24	603	13804	6	CF63471.4,CF60323.1,CF62373.1
GO:0019478	D-amino acid catabolic process	BP	0.0854608	1	2	603	13804	7	CF63471.4
GO:0004828	serine-tRNA ligase activity	MF	0.0854608	1	2	603	13804	7	CF15353.2
GO:0006434	seryl-tRNA aminoacylation	BP	0.0854608	1	2	603	13804	8	CF15353.2
GO:0034450	ubiquitin-ubiquitin ligase activity	MF	0.0854608	1	2	603	13804	8	CF12119.13
GO:0008889	glycerophosphodiester phosphodiesterase activity	MF	0.0854608	1	2	603	13804	7	CF10839.10
GO:0047372	acylglycerol lipase activity	MF	0.0854608	1	2	603	13804	6	CF16525.22
GO:0016579	protein deubiquitination	BP	0.0854608	1	2	603	13804	9	CF15883.3
GO:0015232	heme transporter activity	MF	0.0854608	1	2	603	13804	4	CF27219.55
GO:0015886	heme transport	BP	0.0854608	1	2	603	13804	5	CF27219.55
GO:0005758	mitochondrial intermembrane space	CC	0.0854608	1	2	603	13804	4	CF37959.8
GO:0003867	4-aminobutyrate transaminase activity	MF	0.0854608	1	2	603	13804	6	CF41405.58
GO:0009448	gamma-aminobutyric acid metabolic process	BP	0.0854608	1	2	603	13804	5	CF41405.58
GO:0017025	TBP-class protein binding	MF	0.0854608	1	2	603	13804	5	CF52469.10
GO:0032007	negative regulation of TOR signaling	BP	0.0854608	1	2	603	13804	6	CF52675.20
GO:0030896	checkpoint clamp complex	CC	0.0854608	1	2	603	13804	4	CF5507.10
GO:0006188	IMP biosynthetic process	BP	0.0854608	1	2	603	13804	9	CF58023.1
GO:0008201	heparin binding	MF	0.0854608	1	2	603	13804	4	CF60265.3
GO:0030042	actin filament depolymerization	BP	0.0854608	1	2	603	13804	8	CF60687.32
GO:0016255	attachment of GPI anchor to protein	BP	0.0854608	1	2	603	13804	7	CF61329.31
GO:0008184	glycogen phosphorylase activity	MF	0.0854608	1	2	603	13804	7	CF63805.9
GO:0032784	regulation of DNA-templated transcription, elongation	BP	0.0854608	1	2	603	13804	7	CF64315.3
GO:0005838	proteasome regulatory particle	CC	0.0854608	1	2	603	13804	4	CF64999.47
GO:0009186	deoxyribonucleoside diphosphate metabolic process	BP	0.0854608	1	2	603	13804	7	CF9607.46
GO:0006405	RNA export from nucleus	BP	0.0854608	1	2	603	13804	5	CF52873.2
GO:0006406	mRNA export from nucleus	BP	0.0854608	1	2	603	13804	6	CF52873.2
GO:0051168	nuclear export	BP	0.0854608	1	2	603	13804	7	CF52873.2
GO:0046416	D-amino acid metabolic process	BP	0.0854608	1	2	603	13804	6	CF63471.4
GO:0006020	inositol metabolic process	BP	0.0854608	1	2	603	13804	4	CF50739.18
GO:0016885	ligase activity, forming carbon-carbon bonds	MF	0.0854608	1	2	603	13804	4	CF725461.1
GO:0070646	protein modification by small protein removal	BP	0.0854608	1	2	603	13804	8	CF15883.3
GO:0090068	positive regulation of cell cycle process	BP	0.0854608	1	2	603	13804	4	CF17615.24
GO:0051181	cofactor transport	BP	0.0854608	1	2	603	13804	4	CF27219.55
GO:1901678	iron coordination entity transport	BP	0.0854608	1	2	603	13804	4	CF27219.55
GO:0070566	adenylyltransferase activity	MF	0.0854608	1	2	603	13804	6	CF28029.5.1
GO:0031970	organelle envelope lumen	CC	0.0854608	1	2	603	13804	3	CF37959.8
GO:0032006	regulation of TOR signaling	BP	0.0854608	1	2	603	13804	6	CF52675.20
GO:1902532	negative regulation of intracellular signal transduction	BP	0.0854608	1	2	603	13804	5	CF52675.20
GO:0046040	IMP metabolic process	BP	0.0854608	1	2	603	13804	8	CF58023.1
GO:0016820	hydrolase activity, acting on acid anhydrides, catalyzing transmembrane movement of substances	MF	0.0858629	7	79	603	13804	4	CF53245.1,CF63483.3,CF8583.10,CF39891.19,CF50355.1,CF53303.4,CF63833.27
GO:0006793	phosphorus metabolic process	BP	0.0879642	49	881	603	13804	4	CF30463.10,CF61185.56,CF20655.7,CF40573.33,CF50739.18,CF60899.11,CF62009.1,CF48859.1,CF50137.1,CF52797.19,CF53393.15,CF719787.1,CF22509.1,CF58949.11,CF59597.1,CF61639.2,CF27749.16,CF58993.4,CF62597.24,CF26073.1,CF56761.6,CF14127.15,CF17339.22,CF231.13,CF26237.68,CF27219.32,CF27609.10,CF34785.4,CF39891.18,CF39891.19,CF40573.32,CF43099.4,CF43467.2,CF47297.50,CF47297.51,CF49165.2,CF51277.21,CF52131.…
GO:0016706	oxidoreductase activity, acting on paired donors, with incorporation or reduction of molecular oxygen, 2-oxoglutarate as one donor, and incorporation of one atom each of oxygen into both donors	MF	0.0890559	4	39	603	13804	5	CF63471.11,CF14657.23,CF46239.12,CF4745.20
GO:0004175	endopeptidase activity	MF	0.0923038	18	272	603	13804	6	CF57359.10,CF59949.3,CF64633.3,CF4859.1,CF57167.3,CF54663.3,CF36833.27,CF39597.11,CF46769.10,CF51905.31,CF25053.9,CF19563.3,CF36833.28,CF46769.6,CF53827.26,CF61119.4,CF61119.5,CF62335.4
GO:0006464	cellular protein modification process	BP	0.0930813	46	823	603	13804	6	CF12851.37,CF30463.10,CF61137.24,CF61185.56,CF8723.32,CF20655.7,CF40573.33,CF60899.11,CF62009.1,CF48859.1,CF50137.1,CF52797.19,CF53393.15,CF719787.1,CF33565.58,CF58949.11,CF12119.13,CF59597.1,CF61639.2,CF27749.16,CF51427.7,CF62597.24,CF15883.3,CF18255.18,CF2569.26,CF27219.32,CF30559.14,CF34785.4,CF40573.32,CF43099.4,CF47297.50,CF47297.51,CF49165.2,CF51277.21,CF5173.11,CF52131.12,CF54663.7,CF55315…
GO:0036211	protein modification process	BP	0.0930813	46	823	603	13804	5	CF12851.37,CF30463.10,CF61137.24,CF61185.56,CF8723.32,CF20655.7,CF40573.33,CF60899.11,CF62009.1,CF48859.1,CF50137.1,CF52797.19,CF53393.15,CF719787.1,CF33565.58,CF58949.11,CF12119.13,CF59597.1,CF61639.2,CF27749.16,CF51427.7,CF62597.24,CF15883.3,CF18255.18,CF2569.26,CF27219.32,CF30559.14,CF34785.4,CF40573.32,CF43099.4,CF47297.50,CF47297.51,CF49165.2,CF51277.21,CF5173.11,CF52131.12,CF54663.7,CF55315…
GO:0003755	peptidyl-prolyl cis-trans isomerase activity	MF	0.0936813	3	25	603	13804	5	CF64813.8,CF3743.49,CF23939.18
GO:0009063	cellular amino acid catabolic process	BP	0.0936813	3	25	603	13804	5	CF63471.4,CF60323.1,CF62373.1
GO:0016859	cis-trans isomerase activity	MF	0.0936813	3	25	603	13804	4	CF64813.8,CF3743.49,CF23939.18
GO:0032268	regulation of cellular protein metabolic process	BP	0.0936813	3	25	603	13804	5	CF27219.32,CF40573.32,CF52131.12
GO:0008199	ferric iron binding	MF	0.0941293	2	12	603	13804	8	CF45637.6,CF63483.22
GO:0031227	intrinsic component of endoplasmic reticulum membrane	CC	0.0941293	2	12	603	13804	4	CF16985.13,CF61329.31
GO:0006873	cellular ion homeostasis	BP	0.0941293	2	12	603	13804	6	CF32507.1,CF63483.22
GO:0006875	cellular metal ion homeostasis	BP	0.0941293	2	12	603	13804	8	CF32507.1,CF63483.22
GO:0030003	cellular cation homeostasis	BP	0.0941293	2	12	603	13804	7	CF32507.1,CF63483.22
GO:0055076	transition metal ion homeostasis	BP	0.0941293	2	12	603	13804	9	CF32507.1,CF63483.22
GO:0055082	cellular chemical homeostasis	BP	0.0941293	2	12	603	13804	5	CF32507.1,CF63483.22
GO:0012505	endomembrane system	CC	0.0994541	10	130	603	13804	3	CF50109.24,CF52873.2,CF1925.28,CF14657.23,CF62023.12,CF16985.13,CF59841.4,CF60265.3,CF61329.31,CF62345.4
GO:0044267	cellular protein metabolic process	BP	0.101856	69	1305	603	13804	5	CF12851.37,CF30463.10,CF61137.24,CF61185.56,CF60679.4,CF64813.8,CF8723.32,CF38113.2,CF20655.7,CF40573.33,CF60899.11,CF62009.1,CF48883.1,CF8291.4,CF48859.1,CF50137.1,CF52797.19,CF53393.15,CF61329.84,CF719787.1,CF33565.58,CF58949.11,CF15353.2,CF12119.13,CF21317.5,CF59597.1,CF61639.2,CF27749.16,CF3743.49,CF51427.7,CF51905.31,CF62597.24,CF62597.53,CF15883.3,CF16535.21,CF18255.18,CF23939.18,CF2569.26,…
GO:0006006	glucose metabolic process	BP	0.102628	3	26	603	13804	7	CF725461.1,CF43467.1,CF59841.3
GO:0031974	membrane-enclosed lumen	CC	0.105941	7	87	603	13804	2	CF37027.10,CF37959.8,CF52131.12,CF5507.10,CF59603.2,CF6209.15,CF63995.5
GO:0006826	iron ion transport	BP	0.108137	2	13	603	13804	8	CF32507.1,CF63483.22
GO:0019904	protein domain specific binding	MF	0.108137	2	13	603	13804	4	CF3421.13,CF63423.35
GO:0055065	metal ion homeostasis	BP	0.108137	2	13	603	13804	8	CF32507.1,CF63483.22
GO:0072522	purine-containing compound biosynthetic process	BP	0.108414	5	58	603	13804	6	CF22509.1,CF26073.1,CF56761.6,CF58023.1,CF61185.58
GO:0044281	small molecule metabolic process	BP	0.111655	34	590	603	13804	4	CF61185.56,CF61253.1,CF63471.4,CF6499.24,CF50739.18,CF48883.1,CF15311.4,CF22509.1,CF15353.2,CF10839.10,CF58993.4,CF59337.2,CF26073.1,CF56761.6,CF14127.15,CF1553.26,CF16985.13,CF17339.22,CF26237.68,CF27609.10,CF38447.17,CF39891.18,CF39891.19,CF41405.58,CF43467.2,CF58023.1,CF60323.1,CF61185.58,CF61527.26,CF62253.10,CF62373.1,CF63699.48,CF64377.14,CF9607.46
GO:0004540	ribonuclease activity	MF	0.111897	3	27	603	13804	6	CF45061.2,CF18363.2,CF16535.40
GO:0016702	oxidoreductase activity, acting on single donors with incorporation of molecular oxygen, incorporation of two atoms of oxygen	MF	0.111897	3	27	603	13804	5	CF14657.23,CF60323.1,CF62373.1
GO:0044431	Golgi apparatus part	CC	0.111897	3	27	603	13804	4	CF50109.24,CF59841.4,CF62345.4
GO:0051246	regulation of protein metabolic process	BP	0.111897	3	27	603	13804	5	CF27219.32,CF40573.32,CF52131.12
GO:0000151	ubiquitin ligase complex	CC	0.121473	3	28	603	13804	4	CF12119.13,CF45587.4,CF5173.11
GO:0016701	oxidoreductase activity, acting on single donors with incorporation of molecular oxygen	MF	0.121473	3	28	603	13804	4	CF14657.23,CF60323.1,CF62373.1
GO:0044391	ribosomal subunit	CC	0.121473	3	28	603	13804	4	CF37027.10,CF60269.82,CF64819.9
GO:0008536	Ran GTPase binding	MF	0.12265	2	14	603	13804	8	CF36483.75,CF14161.3
GO:0002161	aminoacyl-tRNA editing activity	MF	0.125416	1	3	603	13804	6	CF48883.1
GO:0016500	protein-hormone receptor activity	MF	0.125416	1	3	603	13804	6	CF41971.20
GO:0006071	glycerol metabolic process	BP	0.125416	1	3	603	13804	5	CF10839.10
GO:0005501	retinoid binding	MF	0.125416	1	3	603	13804	5	CF41405.29
GO:0004335	galactokinase activity	MF	0.125416	1	3	603	13804	6	CF231.13
GO:0046835	carbohydrate phosphorylation	BP	0.125416	1	3	603	13804	5	CF231.13
GO:0006659	phosphatidylserine biosynthetic process	BP	0.125416	1	3	603	13804	6	CF27609.10
GO:0045596	negative regulation of cell differentiation	BP	0.125416	1	3	603	13804	4	CF33565.91
GO:0004415	hyalurononglucosaminidase activity	MF	0.125416	1	3	603	13804	7	CF41309.18
GO:0000015	phosphopyruvate hydratase complex	CC	0.125416	1	3	603	13804	5	CF43467.1
GO:0004634	phosphopyruvate hydratase activity	MF	0.125416	1	3	603	13804	6	CF43467.1
GO:0004332	fructose-bisphosphate aldolase activity	MF	0.125416	1	3	603	13804	6	CF59841.3
GO:0042765	GPI-anchor transamidase complex	CC	0.125416	1	3	603	13804	3	CF61329.31
GO:0051028	mRNA transport	BP	0.125416	1	3	603	13804	5	CF52873.2
GO:0046165	alcohol biosynthetic process	BP	0.125416	1	3	603	13804	6	CF50739.18
GO:0019400	alditol metabolic process	BP	0.125416	1	3	603	13804	4	CF10839.10
GO:0004549	tRNA-specific ribonuclease activity	MF	0.125416	1	3	603	13804	7	CF18363.2
GO:0019840	isoprenoid binding	MF	0.125416	1	3	603	13804	4	CF41405.29
GO:0051184	cofactor transporter activity	MF	0.125416	1	3	603	13804	3	CF27219.55
GO:0006658	phosphatidylserine metabolic process	BP	0.125416	1	3	603	13804	6	CF27609.10
GO:0000794	condensed nuclear chromosome	CC	0.125416	1	3	603	13804	6	CF5507.10
GO:0005539	glycosaminoglycan binding	MF	0.125416	1	3	603	13804	4	CF60265.3
GO:0006354	DNA-templated transcription, elongation	BP	0.125416	1	3	603	13804	7	CF64315.3
GO:0022624	proteasome accessory complex	CC	0.125416	1	3	603	13804	4	CF64999.47
GO:0030414	peptidase inhibitor activity	MF	0.125822	6	69	603	13804	4	CF50109.23,CF60745.26,CF64293.4,CF50109.22,CF55319.23,CF58949.12
GO:0061134	peptidase regulator activity	MF	0.125822	6	69	603	13804	3	CF50109.23,CF60745.26,CF64293.4,CF50109.22,CF55319.23,CF58949.12
GO:0005634	nucleus	CC	0.129311	30	517	603	13804	5	CF14065.6,CF52873.2,CF55215.6,CF54797.12,CF42417.14,CF62425.4,CF26231.12,CF33489.9,CF49685.1,CF51427.7,CF17795.64,CF22081.4,CF38929.2,CF47297.13,CF4745.20,CF47619.25,CF48227.148,CF48311.1,CF52131.12,CF5219.23,CF54369.16,CF5507.10,CF59003.37,CF59603.2,CF61079.6,CF6209.15,CF62599.14,CF63995.5,CF64813.9,CF6499.17
GO:1902494	catalytic complex	CC	0.130212	9	118	603	13804	4	CF50137.1,CF12119.13,CF59597.1,CF43467.1,CF45587.4,CF5173.11,CF52131.12,CF61329.31,CF6209.15
GO:0071705	nitrogen compound transport	BP	0.132266	4	45	603	13804	4	CF52873.2,CF27219.55,CF53303.2,CF57527.38
GO:0048038	quinone binding	MF	0.137598	2	15	603	13804	4	CF1925.20,CF1925.21
GO:0038032	termination of G-protein coupled receptor signaling pathway	BP	0.137598	2	15	603	13804	6	CF30275.5.1,CF34531.98
GO:0006096	glycolysis	BP	0.137598	2	15	603	13804	4	CF43467.1,CF59841.3
GO:0019239	deaminase activity	MF	0.137598	2	15	603	13804	3	CF58023.1,CF64873.12
GO:0043566	structure-specific DNA binding	MF	0.137598	2	15	603	13804	6	CF42221.1,CF46919.1
GO:0045744	negative regulation of G-protein coupled receptor protein signaling pathway	BP	0.137598	2	15	603	13804	5	CF30275.5.1,CF34531.98
GO:0023021	termination of signal transduction	BP	0.137598	2	15	603	13804	5	CF30275.5.1,CF34531.98
GO:0009072	aromatic amino acid family metabolic process	BP	0.137598	2	15	603	13804	5	CF60323.1,CF62373.1
GO:0016070	RNA metabolic process	BP	0.138905	40	723	603	13804	5	CF64999.38,CF46087.9,CF54797.12,CF57047.8,CF42417.14,CF28955.6,CF48883.1,CF26231.12,CF33489.9,CF15353.2,CF41405.7,CF49685.1,CF18363.2,CF51427.7,CF54369.17,CF17795.64,CF20345.27,CF22081.4,CF27219.32,CF31879.1,CF34531.70,CF41405.8,CF47433.2,CF47619.25,CF48311.1,CF52131.12,CF5219.23,CF52469.10,CF54369.16,CF54753.15,CF58035.25,CF59603.2,CF61079.6,CF6209.15,CF62599.14,CF63995.5,CF64315.3,CF64813.9,CF6…
GO:0042626	ATPase activity, coupled to transmembrane movement of substances	MF	0.140333	6	74	603	13804	5	CF53245.1,CF63483.3,CF8583.10,CF50355.1,CF53303.4,CF63833.27
GO:0015399	primary active transmembrane transporter activity	MF	0.140333	6	74	603	13804	5	CF53245.1,CF63483.3,CF8583.10,CF50355.1,CF53303.4,CF63833.27
GO:0015405	P-P-bond-hydrolysis-driven transmembrane transporter activity	MF	0.140333	6	74	603	13804	6	CF53245.1,CF63483.3,CF8583.10,CF50355.1,CF53303.4,CF63833.27
GO:0016853	isomerase activity	MF	0.143862	6	75	603	13804	3	CF64813.8,CF50739.18,CF57011.6,CF53111.100,CF3743.49,CF23939.18
GO:0004857	enzyme inhibitor activity	MF	0.147589	6	76	603	13804	3	CF50109.23,CF60745.26,CF64293.4,CF50109.22,CF55319.23,CF58949.12
GO:0044424	intracellular part	CC	0.147604	79	1546	603	13804	3	CF12851.37,CF14065.6,CF50109.24,CF52873.2,CF55215.6,CF61137.24,CF63471.4,CF54797.12,CF42417.14,CF62425.4,CF8291.4,CF10271.6,CF50137.1,CF26231.12,CF33489.9,CF1925.28,CF17795.24,CF29587.1,CF64113.9,CF8123.1,CF15353.2,CF49685.1,CF12119.13,CF21317.5,CF59597.1,CF51427.7,CF62597.53,CF14657.23,CF37027.10,CF62023.12,CF63463.3,CF16985.13,CF16997.2,CF17339.22,CF17615.24,CF17795.64,CF22081.4,CF231.13,CF3453…
GO:0043412	macromolecule modification	BP	0.149438	46	851	603	13804	5	CF12851.37,CF30463.10,CF61137.24,CF61185.56,CF8723.32,CF20655.7,CF40573.33,CF60899.11,CF62009.1,CF48859.1,CF50137.1,CF52797.19,CF53393.15,CF719787.1,CF33565.58,CF58949.11,CF12119.13,CF59597.1,CF61639.2,CF27749.16,CF51427.7,CF62597.24,CF15883.3,CF18255.18,CF2569.26,CF27219.32,CF30559.14,CF34785.4,CF40573.32,CF43099.4,CF47297.50,CF47297.51,CF49165.2,CF51277.21,CF5173.11,CF52131.12,CF54663.7,CF55315…
GO:0008150	biological_process	BP	0.150212	378	8254	603	13804	1	CF12851.37,CF14065.6,CF15477.26,CF1989.87,CF20223.13,CF30463.10,CF36001.39,CF36483.29,CF38835.2,CF39453.5,CF43873.15,CF48227.120,CF50109.24,CF52873.2,CF57695.1,CF61137.24,CF61185.56,CF61253.1,CF62247.10,CF62487.27,CF63471.4,CF64999.38,CF22483.10,CF32099.42,CF46087.9,CF47297.25,CF53245.1,CF54797.12,CF58161.36,CF60679.4,CF61267.9,CF61329.91,CF64813.8,CF8485.7,CF8723.32,CF32293.14,CF38113.2,CF40617.…
GO:0046983	protein dimerization activity	MF	0.151508	6	77	603	13804	4	CF59847.14,CF723653.1,CF33047.3,CF59707.1.5,CF61079.6,CF64345.19
GO:0043492	ATPase activity, coupled to movement of substances	MF	0.151508	6	77	603	13804	10	CF53245.1,CF63483.3,CF8583.10,CF50355.1,CF53303.4,CF63833.27
GO:0044710	single-organism metabolic process	BP	0.151704	91	1806	603	13804	3	CF14065.6,CF61185.56,CF61253.1,CF63471.4,CF22483.10,CF61329.91,CF6499.24,CF1925.20,CF50739.18,CF63471.11,CF42221.1,CF48883.1,CF50137.1,CF725461.1,CF15311.4,CF38743.7,CF55909.1,CF55943.45,CF62143.24,CF22509.1,CF33565.58,CF64113.9,CF15353.2,CF35719.3,CF1925.21,CF28385.10,CF46919.1,CF59597.1,CF61067.1,CF10839.10,CF51427.7,CF58993.4,CF59337.2,CF14657.23,CF26073.1,CF34555.3,CF45637.6,CF56703.14,CF5676…
GO:0000287	magnesium ion binding	MF	0.15185	3	31	603	13804	6	CF43467.1,CF63833.27,CF64279.13
GO:0008277	regulation of G-protein coupled receptor protein signaling pathway	BP	0.152916	2	16	603	13804	5	CF30275.5.1,CF34531.98
GO:0044454	nuclear chromosome part	CC	0.152916	2	16	603	13804	5	CF5507.10,CF6209.15
GO:0004518	nuclease activity	MF	0.154559	8	111	603	13804	5	CF52953.1,CF38743.7,CF45061.2,CF18363.2,CF16535.40,CF55943.20,CF56167.30,CF63995.5
GO:0044429	mitochondrial part	CC	0.156552	4	48	603	13804	4	CF64113.9,CF37027.10,CF16997.2,CF37959.8
GO:0008654	phospholipid biosynthetic process	BP	0.162465	3	32	603	13804	5	CF50739.18,CF27609.10,CF61329.31
GO:0019829	cation-transporting ATPase activity	MF	0.162465	3	32	603	13804	7	CF8583.10,CF50355.1,CF63833.27
GO:0016054	organic acid catabolic process	BP	0.162465	3	32	603	13804	5	CF63471.4,CF60323.1,CF62373.1
GO:0046395	carboxylic acid catabolic process	BP	0.162465	3	32	603	13804	6	CF63471.4,CF60323.1,CF62373.1
GO:0042625	ATPase activity, coupled to transmembrane movement of ions	MF	0.162465	3	32	603	13804	6	CF8583.10,CF50355.1,CF63833.27
GO:0005581	collagen	CC	0.163629	1	4	603	13804	3	CF27219.25
GO:0017183	peptidyl-diphthamide biosynthetic process from peptidyl-histidine	BP	0.163629	1	4	603	13804	5	CF61137.24
GO:0006909	phagocytosis	BP	0.163629	1	4	603	13804	4	CF10271.6
GO:0004075	biotin carboxylase activity	MF	0.163629	1	4	603	13804	5	CF725461.1
GO:0005801	cis-Golgi network	CC	0.163629	1	4	603	13804	5	CF29587.1
GO:0015321	sodium-dependent phosphate transmembrane transporter activity	MF	0.163629	1	4	603	13804	9	CF61329.82
GO:0044341	sodium-dependent phosphate transport	BP	0.163629	1	4	603	13804	8	CF61329.82
GO:0016857	racemase and epimerase activity, acting on carbohydrates and derivatives	MF	0.163629	1	4	603	13804	5	CF53111.100
GO:0006509	membrane protein ectodomain proteolysis	BP	0.163629	1	4	603	13804	9	CF4859.1
GO:0008305	integrin complex	CC	0.163629	1	4	603	13804	4	CF58949.15
GO:0043065	positive regulation of apoptotic process	BP	0.163629	1	4	603	13804	6	CF16997.2
GO:0000724	double-strand break repair via homologous recombination	BP	0.163629	1	4	603	13804	6	CF17615.24
GO:0017150	tRNA dihydrouridine synthase activity	MF	0.163629	1	4	603	13804	5	CF34531.70
GO:0000145	exocyst	CC	0.163629	1	4	603	13804	4	CF41405.6
GO:0015889	cobalamin transport	BP	0.163629	1	4	603	13804	5	CF57527.38
GO:0008508	bile acid:sodium symporter activity	MF	0.163629	1	4	603	13804	6	CF61329.71
GO:0017182	peptidyl-diphthamide metabolic process	BP	0.163629	1	4	603	13804	9	CF61137.24
GO:0018202	peptidyl-histidine modification	BP	0.163629	1	4	603	13804	8	CF61137.24
GO:0015114	phosphate ion transmembrane transporter activity	MF	0.163629	1	4	603	13804	8	CF61329.82
GO:0033619	membrane protein proteolysis	BP	0.163629	1	4	603	13804	8	CF4859.1
GO:0043235	receptor complex	CC	0.163629	1	4	603	13804	4	CF58949.15
GO:0046912	transferase activity, transferring acyl groups, acyl groups converted into alkyl on transfer	MF	0.163629	1	4	603	13804	5	CF1553.26
GO:0010942	positive regulation of cell death	BP	0.163629	1	4	603	13804	4	CF16997.2
GO:0043068	positive regulation of programmed cell death	BP	0.163629	1	4	603	13804	5	CF16997.2
GO:0000725	recombinational repair	BP	0.163629	1	4	603	13804	5	CF17615.24
GO:0005938	cell cortex	CC	0.163629	1	4	603	13804	4	CF41405.6
GO:0044448	cell cortex part	CC	0.163629	1	4	603	13804	5	CF41405.6
GO:0008134	transcription factor binding	MF	0.163629	1	4	603	13804	4	CF52469.10
GO:0031929	TOR signaling	BP	0.163629	1	4	603	13804	6	CF52675.20
GO:0051180	vitamin transport	BP	0.163629	1	4	603	13804	4	CF57527.38
GO:0016832	aldehyde-lyase activity	MF	0.163629	1	4	603	13804	5	CF59841.3
GO:0051261	protein depolymerization	BP	0.163629	1	4	603	13804	8	CF60687.32
GO:0008028	monocarboxylic acid transmembrane transporter activity	MF	0.163629	1	4	603	13804	7	CF61329.71
GO:0015125	bile acid transmembrane transporter activity	MF	0.163629	1	4	603	13804	5	CF61329.71
GO:0006766	vitamin metabolic process	BP	0.163629	1	4	603	13804	5	CF61527.26
GO:0006767	water-soluble vitamin metabolic process	BP	0.163629	1	4	603	13804	6	CF61527.26
GO:0000178	exosome (RNase complex)	CC	0.163629	1	4	603	13804	4	CF63995.5
GO:0016705	oxidoreductase activity, acting on paired donors, with incorporation or reduction of molecular oxygen	MF	0.178218	15	236	603	13804	4	CF61253.1,CF63471.11,CF55909.1,CF61067.1,CF14657.23,CF56703.14,CF37507.27,CF40865.4,CF45749.14,CF46239.12,CF4745.20,CF60687.1,CF63483.71,CF64313.1,CF686375.1
GO:0008191	metalloendopeptidase inhibitor activity	MF	0.184423	2	18	603	13804	5	CF50109.23,CF50109.22
GO:0010576	metalloenzyme regulator activity	MF	0.184423	2	18	603	13804	3	CF50109.23,CF50109.22
GO:0048551	metalloenzyme inhibitor activity	MF	0.184423	2	18	603	13804	4	CF50109.23,CF50109.22
GO:0050801	ion homeostasis	BP	0.184423	2	18	603	13804	6	CF32507.1,CF63483.22
GO:0048878	chemical homeostasis	BP	0.184423	2	18	603	13804	5	CF32507.1,CF63483.22
GO:0055080	cation homeostasis	BP	0.184423	2	18	603	13804	7	CF32507.1,CF63483.22
GO:0046474	glycerophospholipid biosynthetic process	BP	0.184423	2	18	603	13804	6	CF27609.10,CF61329.31
GO:0000228	nuclear chromosome	CC	0.184423	2	18	603	13804	5	CF5507.10,CF6209.15
GO:0006351	transcription, DNA-templated	BP	0.186016	30	535	603	13804	6	CF64999.38,CF46087.9,CF54797.12,CF57047.8,CF42417.14,CF28955.6,CF26231.12,CF33489.9,CF49685.1,CF51427.7,CF54369.17,CF20345.27,CF22081.4,CF27219.32,CF31879.1,CF41405.8,CF47433.2,CF47619.25,CF52131.12,CF5219.23,CF52469.10,CF54369.16,CF54753.15,CF59603.2,CF61079.6,CF6209.15,CF62599.14,CF64315.3,CF64813.9,CF726943.1
GO:0004672	protein kinase activity	MF	0.19416	22	376	603	13804	6	CF30463.10,CF61185.56,CF20655.7,CF60899.11,CF62009.1,CF48859.1,CF50137.1,CF53393.15,CF719787.1,CF58949.11,CF59597.1,CF27749.16,CF62597.24,CF34785.4,CF47297.50,CF47297.51,CF49165.2,CF51277.21,CF61573.16,CF61837.2,CF62249.10,CF64279.13
GO:0044282	small molecule catabolic process	BP	0.195526	3	35	603	13804	5	CF63471.4,CF60323.1,CF62373.1
GO:0005488	binding	MF	0.197453	359	7856	603	13804	2	CF15145.1,CF23897.9,CF27465.7,CF30463.10,CF43873.33,CF4665.1,CF49289.23,CF54573.28,CF55215.6,CF57011.71,CF58949.18,CF60489.13,CF61185.56,CF62057.12,CF62247.10,CF64999.38,CF8723.8,CF20733.45,CF20733.72,CF32293.23,CF46087.9,CF50109.23,CF53245.1,CF54797.12,CF60103.18,CF62691.11,CF8485.7,CF20837.14,CF40617.28,CF50287.10,CF53111.1,CF56673.4,CF57047.8,CF1925.20,CF20655.7,CF32293.22,CF40573.33,CF42417.1…
GO:0005201	extracellular matrix structural constituent	MF	0.200175	1	5	603	13804	3	CF27219.25
GO:0016559	peroxisome fission	BP	0.200175	1	5	603	13804	5	CF8123.1
GO:0005761	mitochondrial ribosome	CC	0.200175	1	5	603	13804	4	CF37027.10
GO:0015012	heparan sulfate proteoglycan biosynthetic process	BP	0.200175	1	5	603	13804	5	CF16985.13
GO:0006012	galactose metabolic process	BP	0.200175	1	5	603	13804	7	CF231.13
GO:0003810	protein-glutamine gamma-glutamyltransferase activity	MF	0.200175	1	5	603	13804	6	CF2569.26
GO:0006825	copper ion transport	BP	0.200175	1	5	603	13804	8	CF37959.8
GO:0016538	cyclin-dependent protein serine/threonine kinase regulator activity	MF	0.200175	1	5	603	13804	5	CF52131.12
GO:0008641	small protein activating enzyme activity	MF	0.200175	1	5	603	13804	3	CF54663.7
GO:0000077	DNA damage checkpoint	BP	0.200175	1	5	603	13804	6	CF5507.10
GO:0005869	dynactin complex	CC	0.200175	1	5	603	13804	5	CF64517.6
GO:0006403	RNA localization	BP	0.200175	1	5	603	13804	4	CF52873.2
GO:0015931	nucleobase-containing compound transport	BP	0.200175	1	5	603	13804	5	CF52873.2
GO:0050657	nucleic acid transport	BP	0.200175	1	5	603	13804	6	CF52873.2
GO:0050658	RNA transport	BP	0.200175	1	5	603	13804	4	CF52873.2
GO:0051236	establishment of RNA localization	BP	0.200175	1	5	603	13804	3	CF52873.2
GO:0000030	mannosyltransferase activity	MF	0.200175	1	5	603	13804	6	CF4427.29
GO:0000313	organellar ribosome	CC	0.200175	1	5	603	13804	3	CF37027.10
GO:0006081	cellular aldehyde metabolic process	BP	0.200175	1	5	603	13804	4	CF1553.26
GO:0006029	proteoglycan metabolic process	BP	0.200175	1	5	603	13804	6	CF16985.13
GO:0030166	proteoglycan biosynthetic process	BP	0.200175	1	5	603	13804	7	CF16985.13
GO:0030201	heparan sulfate proteoglycan metabolic process	BP	0.200175	1	5	603	13804	5	CF16985.13
GO:0045595	regulation of cell differentiation	BP	0.200175	1	5	603	13804	4	CF33565.91
GO:0004645	phosphorylase activity	MF	0.200175	1	5	603	13804	6	CF63805.9
GO:0032774	RNA biosynthetic process	BP	0.200483	30	539	603	13804	6	CF64999.38,CF46087.9,CF54797.12,CF57047.8,CF42417.14,CF28955.6,CF26231.12,CF33489.9,CF49685.1,CF51427.7,CF54369.17,CF20345.27,CF22081.4,CF27219.32,CF31879.1,CF41405.8,CF47433.2,CF47619.25,CF52131.12,CF5219.23,CF52469.10,CF54369.16,CF54753.15,CF59603.2,CF61079.6,CF6209.15,CF62599.14,CF64315.3,CF64813.9,CF726943.1
GO:0045017	glycerolipid biosynthetic process	BP	0.200504	2	19	603	13804	5	CF27609.10,CF61329.31
GO:0006007	glucose catabolic process	BP	0.200504	2	19	603	13804	8	CF43467.1,CF59841.3
GO:0019320	hexose catabolic process	BP	0.200504	2	19	603	13804	7	CF43467.1,CF59841.3
GO:0046365	monosaccharide catabolic process	BP	0.200504	2	19	603	13804	6	CF43467.1,CF59841.3
GO:0006725	cellular aromatic compound metabolic process	BP	0.200673	70	1380	603	13804	4	CF14065.6,CF61185.56,CF64999.38,CF46087.9,CF54797.12,CF57047.8,CF42417.14,CF28955.6,CF42221.1,CF48883.1,CF62425.4,CF26231.12,CF33489.9,CF38743.7,CF22509.1,CF15353.2,CF41405.7,CF49685.1,CF46919.1,CF18363.2,CF51427.7,CF54369.17,CF58993.4,CF26073.1,CF45637.6,CF56761.6,CF14127.15,CF17339.22,CF17615.24,CF17795.64,CF20345.27,CF22081.4,CF26237.68,CF27219.32,CF31879.1,CF34531.70,CF39891.18,CF39891.19,CF4…
GO:0019222	regulation of metabolic process	BP	0.202527	31	560	603	13804	3	CF61185.56,CF64999.38,CF46087.9,CF57047.8,CF42417.14,CF28955.6,CF26231.12,CF33489.9,CF36833.27,CF20345.27,CF22081.4,CF26237.68,CF27219.32,CF31879.1,CF36833.28,CF40573.32,CF41405.8,CF43467.2,CF47433.2,CF47619.25,CF52131.12,CF52469.10,CF54369.16,CF54753.15,CF59603.2,CF61079.6,CF6209.15,CF62599.14,CF64315.3,CF64813.9,CF726943.1
GO:0005044	scavenger receptor activity	MF	0.204732	7	98	603	13804	4	CF49571.2,CF62393.4,CF42017.44,CF35719.3,CF53609.10,CF18255.18,CF53111.59
GO:0038024	cargo receptor activity	MF	0.204732	7	98	603	13804	3	CF49571.2,CF62393.4,CF42017.44,CF35719.3,CF53609.10,CF18255.18,CF53111.59
GO:0004527	exonuclease activity	MF	0.206892	3	36	603	13804	6	CF55943.20,CF56167.30,CF63995.5
GO:0004198	calcium-dependent cysteine-type endopeptidase activity	MF	0.216739	2	20	603	13804	8	CF64633.3,CF57167.3
GO:0016755	transferase activity, transferring amino-acyl groups	MF	0.216739	2	20	603	13804	5	CF15311.4,CF2569.26
GO:0044724	single-organism carbohydrate catabolic process	BP	0.216739	2	20	603	13804	5	CF43467.1,CF59841.3
GO:0000502	proteasome complex	CC	0.216739	2	20	603	13804	4	CF46769.6,CF64999.47
GO:0006366	transcription from RNA polymerase II promoter	BP	0.218402	3	37	603	13804	7	CF54369.17,CF59603.2,CF64315.3
GO:0004197	cysteine-type endopeptidase activity	MF	0.228404	5	69	603	13804	7	CF64633.3,CF57167.3,CF36833.27,CF39597.11,CF36833.28
GO:0032318	regulation of Ras GTPase activity	BP	0.230039	3	38	603	13804	7	CF61185.56,CF26237.68,CF43467.2
GO:0044248	cellular catabolic process	BP	0.23195	21	364	603	13804	4	CF61185.56,CF63471.4,CF60679.4,CF38113.2,CF12119.13,CF58993.4,CF14127.15,CF15883.3,CF16535.21,CF17339.22,CF26237.68,CF39891.18,CF41405.71,CF43467.2,CF45587.4,CF46769.6,CF48295.51,CF60323.1,CF62253.10,CF62373.1,CF63699.48
GO:0016052	carbohydrate catabolic process	BP	0.233082	2	21	603	13804	5	CF43467.1,CF59841.3
GO:0006082	organic acid metabolic process	BP	0.233884	14	226	603	13804	4	CF61253.1,CF63471.4,CF6499.24,CF48883.1,CF15311.4,CF15353.2,CF1553.26,CF16985.13,CF27609.10,CF38447.17,CF41405.58,CF60323.1,CF62373.1,CF64377.14
GO:0043436	oxoacid metabolic process	BP	0.233884	14	226	603	13804	5	CF61253.1,CF63471.4,CF6499.24,CF48883.1,CF15311.4,CF15353.2,CF1553.26,CF16985.13,CF27609.10,CF38447.17,CF41405.58,CF60323.1,CF62373.1,CF64377.14
GO:0006094	gluconeogenesis	BP	0.235126	1	6	603	13804	8	CF725461.1
GO:0004965	G-protein coupled GABA receptor activity	MF	0.235126	1	6	603	13804	6	CF15949.13
GO:0008430	selenium binding	MF	0.235126	1	6	603	13804	3	CF61639.4
GO:0005834	heterotrimeric G-protein complex	CC	0.235126	1	6	603	13804	4	CF34531.98
GO:0031625	ubiquitin protein ligase binding	MF	0.235126	1	6	603	13804	6	CF45587.4
GO:0031011	Ino80 complex	CC	0.235126	1	6	603	13804	5	CF6209.15
GO:0004000	adenosine deaminase activity	MF	0.235126	1	6	603	13804	4	CF64873.12
GO:0008762	UDP-N-acetylmuramate dehydrogenase activity	MF	0.235126	1	6	603	13804	6	CF6995.19
GO:0044420	extracellular matrix part	CC	0.235126	1	6	603	13804	2	CF27219.25
GO:0016854	racemase and epimerase activity	MF	0.235126	1	6	603	13804	4	CF53111.100
GO:0000070	mitotic sister chromatid segregation	BP	0.235126	1	6	603	13804	6	CF17615.24
GO:0000819	sister chromatid segregation	BP	0.235126	1	6	603	13804	5	CF17615.24
GO:0007091	metaphase/anaphase transition of mitotic cell cycle	BP	0.235126	1	6	603	13804	6	CF17615.24
GO:0030071	regulation of mitotic metaphase/anaphase transition	BP	0.235126	1	6	603	13804	7	CF17615.24
GO:0044784	metaphase/anaphase transition of cell cycle	BP	0.235126	1	6	603	13804	6	CF17615.24
GO:1902099	regulation of metaphase/anaphase transition of cell cycle	BP	0.235126	1	6	603	13804	7	CF17615.24
GO:0051093	negative regulation of developmental process	BP	0.235126	1	6	603	13804	3	CF33565.91
GO:0019897	extrinsic component of plasma membrane	CC	0.235126	1	6	603	13804	4	CF34531.98
GO:0031234	extrinsic component of cytoplasmic side of plasma membrane	CC	0.235126	1	6	603	13804	4	CF34531.98
GO:0044389	small conjugating protein ligase binding	MF	0.235126	1	6	603	13804	5	CF45587.4
GO:0070848	response to growth factor	BP	0.235126	1	6	603	13804	5	CF52675.20
GO:0071363	cellular response to growth factor stimulus	BP	0.235126	1	6	603	13804	6	CF52675.20
GO:0031570	DNA integrity checkpoint	BP	0.235126	1	6	603	13804	6	CF5507.10
GO:0000790	nuclear chromatin	CC	0.235126	1	6	603	13804	6	CF6209.15
GO:0033202	DNA helicase complex	CC	0.235126	1	6	603	13804	4	CF6209.15
GO:0070603	SWI/SNF superfamily-type complex	CC	0.235126	1	6	603	13804	4	CF6209.15
GO:0097346	INO80-type complex	CC	0.235126	1	6	603	13804	5	CF6209.15
GO:0034654	nucleobase-containing compound biosynthetic process	BP	0.237411	35	652	603	13804	5	CF64999.38,CF46087.9,CF54797.12,CF57047.8,CF42417.14,CF28955.6,CF26231.12,CF33489.9,CF22509.1,CF49685.1,CF51427.7,CF54369.17,CF26073.1,CF56761.6,CF20345.27,CF22081.4,CF27219.32,CF31879.1,CF41405.8,CF47433.2,CF47619.25,CF52131.12,CF5219.23,CF52469.10,CF54369.16,CF54753.15,CF58023.1,CF59603.2,CF61079.6,CF61185.58,CF6209.15,CF62599.14,CF64315.3,CF64813.9,CF726943.1
GO:0003676	nucleic acid binding	MF	0.248541	59	1163	603	13804	4	CF27465.7,CF58949.18,CF64999.38,CF46087.9,CF54797.12,CF20837.14,CF57047.8,CF42417.14,CF55569.3,CF28955.6,CF42221.1,CF33489.9,CF59345.11,CF63699.6,CF38743.7,CF45061.2,CF49685.1,CF25473.20,CF46919.1,CF51427.7,CF17725.18,CF5173.14,CF63463.3,CF726235.1,CF14347.9,CF16535.40,CF17795.64,CF20345.27,CF27357.16,CF33479.4,CF36071.1,CF41405.8,CF44441.11,CF44441.15,CF46239.12,CF47297.13,CF4745.20,CF48227.146,…
GO:0005921	gap junction	CC	0.249495	2	22	603	13804	4	CF64139.9,CF20057.14
GO:0042157	lipoprotein metabolic process	BP	0.249495	2	22	603	13804	5	CF29389.22,CF61329.31
GO:0005911	cell-cell junction	CC	0.249495	2	22	603	13804	3	CF64139.9,CF20057.14
GO:0072527	pyrimidine-containing compound metabolic process	BP	0.249495	2	22	603	13804	5	CF61185.58,CF61527.26
GO:0005740	mitochondrial envelope	CC	0.253632	3	40	603	13804	5	CF64113.9,CF16997.2,CF37959.8
GO:0006807	nitrogen compound metabolic process	BP	0.260987	80	1621	603	13804	3	CF14065.6,CF36001.39,CF61185.56,CF63471.4,CF64999.38,CF46087.9,CF54797.12,CF57047.8,CF1925.20,CF42417.14,CF28955.6,CF42221.1,CF48883.1,CF62425.4,CF15311.4,CF26231.12,CF33489.9,CF38743.7,CF44339.6,CF22509.1,CF15353.2,CF41405.7,CF49685.1,CF1925.21,CF46919.1,CF18363.2,CF51427.7,CF54369.17,CF58993.4,CF26073.1,CF56761.6,CF14127.15,CF17339.22,CF17615.24,CF17795.64,CF20345.27,CF22081.4,CF26237.68,CF2721…
GO:0005667	transcription factor complex	CC	0.265939	2	23	603	13804	4	CF52131.12,CF61079.6
GO:0009126	purine nucleoside monophosphate metabolic process	BP	0.265939	2	23	603	13804	7	CF39891.19,CF58023.1
GO:0009167	purine ribonucleoside monophosphate metabolic process	BP	0.265939	2	23	603	13804	8	CF39891.19,CF58023.1
GO:0004222	metalloendopeptidase activity	MF	0.267082	8	116	603	13804	7	CF57359.10,CF4859.1,CF54663.3,CF51905.31,CF25053.9,CF19563.3,CF61119.4,CF61119.5
GO:0016805	dipeptidase activity	MF	0.268553	1	7	603	13804	7	CF39453.5
GO:0005452	inorganic anion exchanger activity	MF	0.268553	1	7	603	13804	8	CF31781.4
GO:0004656	procollagen-proline 4-dioxygenase activity	MF	0.268553	1	7	603	13804	8	CF14657.23
GO:0006471	protein ADP-ribosylation	BP	0.268553	1	7	603	13804	5	CF18255.18
GO:0005086	ARF guanyl-nucleotide exchange factor activity	MF	0.268553	1	7	603	13804	3	CF2335.21
GO:0019773	proteasome core complex, alpha-subunit complex	CC	0.268553	1	7	603	13804	4	CF46769.6
GO:0031419	cobalamin binding	MF	0.268553	1	7	603	13804	5	CF57527.38
GO:0016813	hydrolase activity, acting on carbon-nitrogen (but not peptide) bonds, in linear amidines	MF	0.268553	1	7	603	13804	5	CF58993.7
GO:0004012	phospholipid-translocating ATPase activity	MF	0.268553	1	7	603	13804	6	CF63833.27
GO:0015914	phospholipid transport	BP	0.268553	1	7	603	13804	5	CF63833.27
GO:1901617	organic hydroxy compound biosynthetic process	BP	0.268553	1	7	603	13804	5	CF50739.18
GO:0015301	anion:anion antiporter activity	MF	0.268553	1	7	603	13804	7	CF31781.4
GO:0006817	phosphate ion transport	BP	0.268553	1	7	603	13804	7	CF61329.82
GO:0016891	endoribonuclease activity, producing 5'-phosphomonoesters	MF	0.268553	1	7	603	13804	8	CF18363.2
GO:0019798	procollagen-proline dioxygenase activity	MF	0.268553	1	7	603	13804	7	CF14657.23
GO:0031543	peptidyl-proline dioxygenase activity	MF	0.268553	1	7	603	13804	6	CF14657.23
GO:0031545	peptidyl-proline 4-dioxygenase activity	MF	0.268553	1	7	603	13804	7	CF14657.23
GO:0010638	positive regulation of organelle organization	BP	0.268553	1	7	603	13804	4	CF17615.24
GO:0019200	carbohydrate kinase activity	MF	0.268553	1	7	603	13804	6	CF231.13
GO:0032011	ARF protein signal transduction	BP	0.268553	1	7	603	13804	8	CF2335.21
GO:0005548	phospholipid transporter activity	MF	0.268553	1	7	603	13804	5	CF63833.27
GO:0015748	organophosphate ester transport	BP	0.268553	1	7	603	13804	4	CF63833.27
GO:0016787	hydrolase activity	MF	0.270181	88	1799	603	13804	3	CF36001.39,CF38835.2,CF39453.5,CF43873.15,CF52953.1,CF58949.18,CF63471.4,CF53245.1,CF60679.4,CF38113.2,CF6499.24,CF40573.33,CF27749.27,CF48883.1,CF57359.10,CF59949.3,CF63483.3,CF52797.19,CF64233.1,CF38743.7,CF64633.3,CF22509.1,CF45061.2,CF8583.10,CF4859.1,CF57167.3,CF54663.3,CF64769.2,CF51689.33,CF61639.2,CF10839.10,CF18363.2,CF36833.27,CF39597.11,CF46769.10,CF51905.31,CF58993.4,CF16525.22,CF2505…
GO:0030234	enzyme regulator activity	MF	0.270634	11	173	603	13804	2	CF61185.56,CF50109.23,CF60745.26,CF64293.4,CF26237.68,CF38285.8,CF43467.2,CF50109.22,CF52131.12,CF55319.23,CF58949.12
GO:0006139	nucleobase-containing compound metabolic process	BP	0.272704	66	1322	603	13804	4	CF14065.6,CF61185.56,CF64999.38,CF46087.9,CF54797.12,CF57047.8,CF42417.14,CF28955.6,CF42221.1,CF48883.1,CF62425.4,CF26231.12,CF33489.9,CF38743.7,CF22509.1,CF15353.2,CF41405.7,CF49685.1,CF46919.1,CF18363.2,CF51427.7,CF54369.17,CF58993.4,CF26073.1,CF56761.6,CF14127.15,CF17339.22,CF17615.24,CF17795.64,CF20345.27,CF22081.4,CF26237.68,CF27219.32,CF31879.1,CF34531.70,CF39891.18,CF39891.19,CF41405.8,CF4…
GO:0030554	adenyl nucleotide binding	MF	0.274369	47	915	603	13804	6	CF30463.10,CF43873.33,CF58949.18,CF61185.56,CF53245.1,CF56673.4,CF20655.7,CF60899.11,CF62009.1,CF42221.1,CF48883.1,CF63483.3,CF48859.1,CF50137.1,CF53393.15,CF725461.1,CF719787.1,CF58949.11,CF15353.2,CF46919.1,CF59597.1,CF27749.16,CF62597.24,CF231.13,CF26237.61,CF28029.5.1,CF34235.34,CF34785.4,CF39891.19,CF47297.50,CF47297.51,CF48227.146,CF49165.2,CF51277.21,CF53303.4,CF54369.16,CF54663.7,CF58153.…
GO:0090304	nucleic acid metabolic process	BP	0.27573	49	958	603	13804	5	CF14065.6,CF64999.38,CF46087.9,CF54797.12,CF57047.8,CF42417.14,CF28955.6,CF42221.1,CF48883.1,CF62425.4,CF26231.12,CF33489.9,CF38743.7,CF15353.2,CF41405.7,CF49685.1,CF46919.1,CF18363.2,CF51427.7,CF54369.17,CF17615.24,CF17795.64,CF20345.27,CF22081.4,CF27219.32,CF31879.1,CF34531.70,CF41405.8,CF47433.2,CF47619.25,CF48227.148,CF48311.1,CF52131.12,CF5219.23,CF52469.10,CF54369.16,CF54753.15,CF5507.10,CF…
GO:0043233	organelle lumen	CC	0.27586	6	85	603	13804	3	CF37027.10,CF52131.12,CF5507.10,CF59603.2,CF6209.15,CF63995.5
GO:0070013	intracellular organelle lumen	CC	0.27586	6	85	603	13804	4	CF37027.10,CF52131.12,CF5507.10,CF59603.2,CF6209.15,CF63995.5
GO:0018193	peptidyl-amino acid modification	BP	0.282381	2	24	603	13804	7	CF61137.24,CF8723.32
GO:0004867	serine-type endopeptidase inhibitor activity	MF	0.282381	2	24	603	13804	6	CF60745.26,CF64293.4
GO:0015035	protein disulfide oxidoreductase activity	MF	0.282381	2	24	603	13804	6	CF3799.23,CF59337.2
GO:0006357	regulation of transcription from RNA polymerase II promoter	BP	0.282381	2	24	603	13804	7	CF59603.2,CF64315.3
GO:0015036	disulfide oxidoreductase activity	MF	0.282381	2	24	603	13804	5	CF3799.23,CF59337.2
GO:0030054	cell junction	CC	0.282381	2	24	603	13804	2	CF64139.9,CF20057.14
GO:0031967	organelle envelope	CC	0.288821	4	52	603	13804	4	CF52873.2,CF64113.9,CF16997.2,CF37959.8
GO:0031975	envelope	CC	0.288821	4	52	603	13804	3	CF52873.2,CF64113.9,CF16997.2,CF37959.8
GO:0005524	ATP binding	MF	0.289524	46	898	603	13804	6	CF30463.10,CF58949.18,CF61185.56,CF53245.1,CF56673.4,CF20655.7,CF60899.11,CF62009.1,CF42221.1,CF48883.1,CF63483.3,CF48859.1,CF50137.1,CF53393.15,CF725461.1,CF719787.1,CF58949.11,CF15353.2,CF46919.1,CF59597.1,CF27749.16,CF62597.24,CF231.13,CF26237.61,CF28029.5.1,CF34235.34,CF34785.4,CF39891.19,CF47297.50,CF47297.51,CF48227.146,CF49165.2,CF51277.21,CF53303.4,CF54369.16,CF54663.7,CF58153.30,CF59003.…
GO:0019725	cellular homeostasis	BP	0.293568	4	53	603	13804	4	CF32507.1,CF59337.2,CF62023.12,CF63483.22
GO:0019219	regulation of nucleobase-containing compound metabolic process	BP	0.295321	28	520	603	13804	5	CF61185.56,CF64999.38,CF46087.9,CF57047.8,CF42417.14,CF28955.6,CF26231.12,CF33489.9,CF20345.27,CF22081.4,CF26237.68,CF27219.32,CF31879.1,CF41405.8,CF43467.2,CF47433.2,CF47619.25,CF52131.12,CF52469.10,CF54369.16,CF54753.15,CF59603.2,CF61079.6,CF6209.15,CF62599.14,CF64315.3,CF64813.9,CF726943.1
GO:0051171	regulation of nitrogen compound metabolic process	BP	0.295321	28	520	603	13804	4	CF61185.56,CF64999.38,CF46087.9,CF57047.8,CF42417.14,CF28955.6,CF26231.12,CF33489.9,CF20345.27,CF22081.4,CF26237.68,CF27219.32,CF31879.1,CF41405.8,CF43467.2,CF47433.2,CF47619.25,CF52131.12,CF52469.10,CF54369.16,CF54753.15,CF59603.2,CF61079.6,CF6209.15,CF62599.14,CF64315.3,CF64813.9,CF726943.1
GO:0080090	regulation of primary metabolic process	BP	0.296228	29	541	603	13804	4	CF61185.56,CF64999.38,CF46087.9,CF57047.8,CF42417.14,CF28955.6,CF26231.12,CF33489.9,CF20345.27,CF22081.4,CF26237.68,CF27219.32,CF31879.1,CF40573.32,CF41405.8,CF43467.2,CF47433.2,CF47619.25,CF52131.12,CF52469.10,CF54369.16,CF54753.15,CF59603.2,CF61079.6,CF6209.15,CF62599.14,CF64315.3,CF64813.9,CF726943.1
GO:0004866	endopeptidase inhibitor activity	MF	0.298627	4	54	603	13804	5	CF50109.23,CF60745.26,CF64293.4,CF50109.22
GO:0061135	endopeptidase regulator activity	MF	0.298627	4	54	603	13804	4	CF50109.23,CF60745.26,CF64293.4,CF50109.22
GO:0019318	hexose metabolic process	BP	0.298627	4	54	603	13804	6	CF725461.1,CF231.13,CF43467.1,CF59841.3
GO:0048523	negative regulation of cellular process	BP	0.298627	4	54	603	13804	3	CF30275.5.1,CF33565.91,CF34531.98,CF52675.20
GO:0005578	proteinaceous extracellular matrix	CC	0.29879	2	25	603	13804	3	CF27219.25,CF54663.3
GO:0022904	respiratory electron transport chain	BP	0.300521	1	8	603	13804	5	CF64113.9
GO:0005779	integral component of peroxisomal membrane	CC	0.300521	1	8	603	13804	4	CF8123.1
GO:0001558	regulation of cell growth	BP	0.300521	1	8	603	13804	4	CF28385.11
GO:0005520	insulin-like growth factor binding	MF	0.300521	1	8	603	13804	5	CF28385.11
GO:0000075	cell cycle checkpoint	BP	0.300521	1	8	603	13804	5	CF5507.10
GO:0004550	nucleoside diphosphate kinase activity	MF	0.300521	1	8	603	13804	6	CF61185.58
GO:0006165	nucleoside diphosphate phosphorylation	BP	0.300521	1	8	603	13804	7	CF61185.58
GO:0006183	GTP biosynthetic process	BP	0.300521	1	8	603	13804	9	CF61185.58
GO:0006228	UTP biosynthetic process	BP	0.300521	1	8	603	13804	9	CF61185.58
GO:0006241	CTP biosynthetic process	BP	0.300521	1	8	603	13804	9	CF61185.58
GO:0019319	hexose biosynthetic process	BP	0.300521	1	8	603	13804	7	CF725461.1
GO:0046364	monosaccharide biosynthetic process	BP	0.300521	1	8	603	13804	6	CF725461.1
GO:0031231	intrinsic component of peroxisomal membrane	CC	0.300521	1	8	603	13804	4	CF8123.1
GO:0005759	mitochondrial matrix	CC	0.300521	1	8	603	13804	5	CF37027.10
GO:0007059	chromosome segregation	BP	0.300521	1	8	603	13804	4	CF17615.24
GO:0007088	regulation of mitosis	BP	0.300521	1	8	603	13804	6	CF17615.24
GO:0051783	regulation of nuclear division	BP	0.300521	1	8	603	13804	5	CF17615.24
GO:0040008	regulation of growth	BP	0.300521	1	8	603	13804	3	CF28385.11
GO:0007169	transmembrane receptor protein tyrosine kinase signaling pathway	BP	0.300521	1	8	603	13804	7	CF52675.20
GO:0046939	nucleotide phosphorylation	BP	0.300521	1	8	603	13804	7	CF61185.58
GO:0009148	pyrimidine nucleoside triphosphate biosynthetic process	BP	0.300521	1	8	603	13804	7	CF61185.58
GO:0009208	pyrimidine ribonucleoside triphosphate metabolic process	BP	0.300521	1	8	603	13804	8	CF61185.58
GO:0009209	pyrimidine ribonucleoside triphosphate biosynthetic process	BP	0.300521	1	8	603	13804	8	CF61185.58
GO:0046051	UTP metabolic process	BP	0.300521	1	8	603	13804	8	CF61185.58
GO:0046036	CTP metabolic process	BP	0.300521	1	8	603	13804	8	CF61185.58
GO:0030176	integral component of endoplasmic reticulum membrane	CC	0.300521	1	8	603	13804	4	CF61329.31
GO:0005996	monosaccharide metabolic process	BP	0.309614	4	56	603	13804	5	CF725461.1,CF231.13,CF43467.1,CF59841.3
GO:0043229	intracellular organelle	CC	0.310521	62	1248	603	13804	3	CF14065.6,CF50109.24,CF52873.2,CF55215.6,CF54797.12,CF42417.14,CF62425.4,CF8291.4,CF10271.6,CF26231.12,CF33489.9,CF1925.28,CF17795.24,CF29587.1,CF64113.9,CF8123.1,CF49685.1,CF21317.5,CF51427.7,CF62597.53,CF14657.23,CF37027.10,CF62023.12,CF16985.13,CF16997.2,CF17339.22,CF17615.24,CF17795.64,CF22081.4,CF37959.8,CF38929.2,CF42195.17,CF47297.13,CF4745.20,CF47619.25,CF48227.148,CF48311.1,CF52131.12,CF…
GO:0016773	phosphotransferase activity, alcohol group as acceptor	MF	0.311998	25	461	603	13804	5	CF30463.10,CF61185.56,CF20655.7,CF60899.11,CF62009.1,CF48859.1,CF50137.1,CF53393.15,CF719787.1,CF58949.11,CF59597.1,CF27749.16,CF62597.24,CF231.13,CF28029.5.1,CF34785.4,CF47297.50,CF47297.51,CF49165.2,CF51277.21,CF58153.30,CF61573.16,CF61837.2,CF62249.10,CF64279.13
GO:0043226	organelle	CC	0.313732	62	1249	603	13804	2	CF14065.6,CF50109.24,CF52873.2,CF55215.6,CF54797.12,CF42417.14,CF62425.4,CF8291.4,CF10271.6,CF26231.12,CF33489.9,CF1925.28,CF17795.24,CF29587.1,CF64113.9,CF8123.1,CF49685.1,CF21317.5,CF51427.7,CF62597.53,CF14657.23,CF37027.10,CF62023.12,CF16985.13,CF16997.2,CF17339.22,CF17615.24,CF17795.64,CF22081.4,CF37959.8,CF38929.2,CF42195.17,CF47297.13,CF4745.20,CF47619.25,CF48227.148,CF48311.1,CF52131.12,CF…
GO:0003950	NAD+ ADP-ribosyltransferase activity	MF	0.315137	2	26	603	13804	6	CF61423.2,CF18255.18
GO:0005789	endoplasmic reticulum membrane	CC	0.315137	2	26	603	13804	4	CF16985.13,CF61329.31
GO:0042175	nuclear outer membrane-endoplasmic reticulum membrane network	CC	0.315137	2	26	603	13804	3	CF16985.13,CF61329.31
GO:0098589	membrane region	CC	0.315137	2	26	603	13804	3	CF16985.13,CF61329.31
GO:0009161	ribonucleoside monophosphate metabolic process	BP	0.315137	2	26	603	13804	7	CF39891.19,CF58023.1
GO:0032559	adenyl ribonucleotide binding	MF	0.315426	46	905	603	13804	6	CF30463.10,CF58949.18,CF61185.56,CF53245.1,CF56673.4,CF20655.7,CF60899.11,CF62009.1,CF42221.1,CF48883.1,CF63483.3,CF48859.1,CF50137.1,CF53393.15,CF725461.1,CF719787.1,CF58949.11,CF15353.2,CF46919.1,CF59597.1,CF27749.16,CF62597.24,CF231.13,CF26237.61,CF28029.5.1,CF34235.34,CF34785.4,CF39891.19,CF47297.50,CF47297.51,CF48227.146,CF49165.2,CF51277.21,CF53303.4,CF54369.16,CF54663.7,CF58153.30,CF59003.…
GO:0004674	protein serine/threonine kinase activity	MF	0.31551	4	57	603	13804	7	CF50137.1,CF59597.1,CF51277.21,CF64279.13
GO:0016051	carbohydrate biosynthetic process	BP	0.31551	4	57	603	13804	5	CF50739.18,CF50137.1,CF725461.1,CF59597.1
GO:0031323	regulation of cellular metabolic process	BP	0.315616	29	545	603	13804	4	CF61185.56,CF64999.38,CF46087.9,CF57047.8,CF42417.14,CF28955.6,CF26231.12,CF33489.9,CF20345.27,CF22081.4,CF26237.68,CF27219.32,CF31879.1,CF40573.32,CF41405.8,CF43467.2,CF47433.2,CF47619.25,CF52131.12,CF52469.10,CF54369.16,CF54753.15,CF59603.2,CF61079.6,CF6209.15,CF62599.14,CF64315.3,CF64813.9,CF726943.1
GO:0019438	aromatic compound biosynthetic process	BP	0.319446	35	672	603	13804	5	CF64999.38,CF46087.9,CF54797.12,CF57047.8,CF42417.14,CF28955.6,CF26231.12,CF33489.9,CF22509.1,CF49685.1,CF51427.7,CF54369.17,CF26073.1,CF56761.6,CF20345.27,CF22081.4,CF27219.32,CF31879.1,CF41405.8,CF47433.2,CF47619.25,CF52131.12,CF5219.23,CF52469.10,CF54369.16,CF54753.15,CF58023.1,CF59603.2,CF61079.6,CF61185.58,CF6209.15,CF62599.14,CF64315.3,CF64813.9,CF726943.1
GO:0030170	pyridoxal phosphate binding	MF	0.321653	4	58	603	13804	4	CF38447.17,CF41405.58,CF4427.20,CF64377.14
GO:1901360	organic cyclic compound metabolic process	BP	0.323311	69	1404	603	13804	4	CF14065.6,CF61185.56,CF64999.38,CF46087.9,CF54797.12,CF57047.8,CF42417.14,CF28955.6,CF42221.1,CF48883.1,CF62425.4,CF26231.12,CF33489.9,CF38743.7,CF22509.1,CF15353.2,CF41405.7,CF49685.1,CF46919.1,CF18363.2,CF51427.7,CF54369.17,CF58993.4,CF26073.1,CF56761.6,CF14127.15,CF17339.22,CF17615.24,CF17795.64,CF20345.27,CF22081.4,CF26237.68,CF27219.32,CF31879.1,CF34531.70,CF39891.18,CF39891.19,CF41405.8,CF4…
GO:0016741	transferase activity, transferring one-carbon groups	MF	0.323766	11	179	603	13804	4	CF47297.25,CF64279.132,CF51277.6,CF61329.84,CF22509.1,CF26073.1,CF42613.20,CF15837.2,CF33565.85,CF60269.31,CF63651.54
GO:0032787	monocarboxylic acid metabolic process	BP	0.328028	4	59	603	13804	7	CF61253.1,CF6499.24,CF1553.26,CF41405.58
GO:0016868	intramolecular transferase activity, phosphotransferases	MF	0.331094	1	9	603	13804	5	CF57011.6
GO:0003840	gamma-glutamyltransferase activity	MF	0.331094	1	9	603	13804	6	CF15311.4
GO:0016917	GABA receptor activity	MF	0.331094	1	9	603	13804	5	CF15949.13
GO:0051302	regulation of cell division	BP	0.331094	1	9	603	13804	4	CF17615.24
GO:0044772	mitotic cell cycle phase transition	BP	0.331094	1	9	603	13804	6	CF17615.24
GO:0044770	cell cycle phase transition	BP	0.331094	1	9	603	13804	5	CF17615.24
GO:1901987	regulation of cell cycle phase transition	BP	0.331094	1	9	603	13804	6	CF17615.24
GO:1901990	regulation of mitotic cell cycle phase transition	BP	0.331094	1	9	603	13804	6	CF17615.24
GO:0016049	cell growth	BP	0.331094	1	9	603	13804	3	CF28385.11
GO:0019838	growth factor binding	MF	0.331094	1	9	603	13804	4	CF28385.11
GO:0044798	nuclear transcription factor complex	CC	0.331094	1	9	603	13804	5	CF52131.12
GO:1901070	guanosine-containing compound biosynthetic process	BP	0.331094	1	9	603	13804	9	CF61185.58
GO:0009147	pyrimidine nucleoside triphosphate metabolic process	BP	0.331094	1	9	603	13804	7	CF61185.58
GO:0008484	sulfuric ester hydrolase activity	MF	0.331396	2	27	603	13804	5	CF43873.15,CF27081.4
GO:0006334	nucleosome assembly	BP	0.331396	2	27	603	13804	6	CF49685.1,CF48227.148
GO:0034728	nucleosome organization	BP	0.331396	2	27	603	13804	6	CF49685.1,CF48227.148
GO:0031497	chromatin assembly	BP	0.331396	2	27	603	13804	5	CF49685.1,CF48227.148
GO:0044432	endoplasmic reticulum part	CC	0.331396	2	27	603	13804	4	CF16985.13,CF61329.31
GO:0006520	cellular amino acid metabolic process	BP	0.33234	9	141	603	13804	4	CF63471.4,CF48883.1,CF15311.4,CF15353.2,CF27609.10,CF38447.17,CF41405.58,CF60323.1,CF62373.1
GO:0048519	negative regulation of biological process	BP	0.341415	4	61	603	13804	2	CF30275.5.1,CF33565.91,CF34531.98,CF52675.20
GO:0019752	carboxylic acid metabolic process	BP	0.345033	13	221	603	13804	6	CF61253.1,CF63471.4,CF6499.24,CF48883.1,CF15311.4,CF15353.2,CF1553.26,CF27609.10,CF38447.17,CF41405.58,CF60323.1,CF62373.1,CF64377.14
GO:0006281	DNA repair	BP	0.345227	7	112	603	13804	4	CF14065.6,CF42221.1,CF38743.7,CF46919.1,CF17615.24,CF5507.10,CF6209.15
GO:0017016	Ras GTPase binding	MF	0.347544	2	28	603	13804	7	CF36483.75,CF14161.3
GO:0031267	small GTPase binding	MF	0.347544	2	28	603	13804	6	CF36483.75,CF14161.3
GO:0051020	GTPase binding	MF	0.347544	2	28	603	13804	5	CF36483.75,CF14161.3
GO:0006333	chromatin assembly or disassembly	BP	0.347544	2	28	603	13804	6	CF49685.1,CF48227.148
GO:1901575	organic substance catabolic process	BP	0.34879	23	426	603	13804	4	CF61185.56,CF63471.4,CF60679.4,CF38113.2,CF12119.13,CF58993.4,CF14127.15,CF15883.3,CF16535.21,CF17339.22,CF26237.68,CF39891.18,CF41405.71,CF43467.1,CF43467.2,CF45587.4,CF46769.6,CF48295.51,CF59841.3,CF60323.1,CF62253.10,CF62373.1,CF63699.48
GO:0006355	regulation of transcription, DNA-templated	BP	0.350637	25	468	603	13804	6	CF64999.38,CF46087.9,CF57047.8,CF42417.14,CF28955.6,CF26231.12,CF33489.9,CF20345.27,CF22081.4,CF27219.32,CF31879.1,CF41405.8,CF47433.2,CF47619.25,CF52131.12,CF52469.10,CF54369.16,CF54753.15,CF59603.2,CF61079.6,CF6209.15,CF62599.14,CF64315.3,CF64813.9,CF726943.1
GO:0016301	kinase activity	MF	0.350637	25	468	603	13804	5	CF30463.10,CF61185.56,CF20655.7,CF60899.11,CF62009.1,CF48859.1,CF50137.1,CF53393.15,CF719787.1,CF58949.11,CF59597.1,CF27749.16,CF62597.24,CF231.13,CF28029.5.1,CF34785.4,CF47297.50,CF47297.51,CF49165.2,CF51277.21,CF61185.58,CF61573.16,CF61837.2,CF62249.10,CF64279.13
GO:0051252	regulation of RNA metabolic process	BP	0.350637	25	468	603	13804	5	CF64999.38,CF46087.9,CF57047.8,CF42417.14,CF28955.6,CF26231.12,CF33489.9,CF20345.27,CF22081.4,CF27219.32,CF31879.1,CF41405.8,CF47433.2,CF47619.25,CF52131.12,CF52469.10,CF54369.16,CF54753.15,CF59603.2,CF61079.6,CF6209.15,CF62599.14,CF64315.3,CF64813.9,CF726943.1
GO:2001141	regulation of RNA biosynthetic process	BP	0.350637	25	468	603	13804	6	CF64999.38,CF46087.9,CF57047.8,CF42417.14,CF28955.6,CF26231.12,CF33489.9,CF20345.27,CF22081.4,CF27219.32,CF31879.1,CF41405.8,CF47433.2,CF47619.25,CF52131.12,CF52469.10,CF54369.16,CF54753.15,CF59603.2,CF61079.6,CF6209.15,CF62599.14,CF64315.3,CF64813.9,CF726943.1
GO:0046483	heterocycle metabolic process	BP	0.350728	67	1369	603	13804	4	CF14065.6,CF61185.56,CF64999.38,CF46087.9,CF54797.12,CF57047.8,CF42417.14,CF28955.6,CF42221.1,CF48883.1,CF62425.4,CF26231.12,CF33489.9,CF38743.7,CF22509.1,CF15353.2,CF41405.7,CF49685.1,CF46919.1,CF18363.2,CF51427.7,CF54369.17,CF58993.4,CF26073.1,CF56761.6,CF14127.15,CF17339.22,CF17615.24,CF17795.64,CF20345.27,CF22081.4,CF26237.68,CF27219.32,CF31879.1,CF34531.70,CF39891.18,CF39891.19,CF41405.8,CF4…
GO:0009057	macromolecule catabolic process	BP	0.354058	9	143	603	13804	5	CF60679.4,CF38113.2,CF12119.13,CF15883.3,CF16535.21,CF41405.71,CF45587.4,CF46769.6,CF48295.51
GO:0005643	nuclear pore	CC	0.360333	1	10	603	13804	4	CF52873.2
GO:0008171	O-methyltransferase activity	MF	0.360333	1	10	603	13804	6	CF51277.6
GO:0005852	eukaryotic translation initiation factor 3 complex	CC	0.360333	1	10	603	13804	4	CF63463.3
GO:0006801	superoxide metabolic process	BP	0.360333	1	10	603	13804	5	CF20823.13
GO:0006897	endocytosis	BP	0.360333	1	10	603	13804	5	CF10271.6
GO:0005778	peroxisomal membrane	CC	0.360333	1	10	603	13804	6	CF8123.1
GO:0044439	peroxisomal part	CC	0.360333	1	10	603	13804	5	CF8123.1
GO:0031903	microbody membrane	CC	0.360333	1	10	603	13804	5	CF8123.1
GO:0044438	microbody part	CC	0.360333	1	10	603	13804	4	CF8123.1
GO:0072593	reactive oxygen species metabolic process	BP	0.360333	1	10	603	13804	4	CF20823.13
GO:0044445	cytosolic part	CC	0.360333	1	10	603	13804	5	CF43467.1
GO:1901681	sulfur compound binding	MF	0.360333	1	10	603	13804	3	CF60265.3
GO:0008154	actin polymerization or depolymerization	BP	0.360333	1	10	603	13804	7	CF60687.32
GO:0004252	serine-type endopeptidase activity	MF	0.362877	4	64	603	13804	6	CF59949.3,CF46769.10,CF53827.26,CF62335.4
GO:1902582	single-organism intracellular transport	BP	0.362877	4	64	603	13804	4	CF50109.24,CF52873.2,CF59841.4,CF62345.4
GO:0042254	ribosome biogenesis	BP	0.36356	2	29	603	13804	5	CF1011.2,CF58035.25
GO:0048285	organelle fission	BP	0.36356	2	29	603	13804	4	CF8123.1,CF17615.24
GO:0034641	cellular nitrogen compound metabolic process	BP	0.374702	68	1398	603	13804	4	CF14065.6,CF61185.56,CF64999.38,CF46087.9,CF54797.12,CF57047.8,CF42417.14,CF28955.6,CF42221.1,CF48883.1,CF62425.4,CF15311.4,CF26231.12,CF33489.9,CF38743.7,CF22509.1,CF15353.2,CF41405.7,CF49685.1,CF46919.1,CF18363.2,CF51427.7,CF54369.17,CF58993.4,CF26073.1,CF56761.6,CF14127.15,CF17339.22,CF17615.24,CF17795.64,CF20345.27,CF22081.4,CF26237.68,CF27219.32,CF31879.1,CF34531.70,CF39891.18,CF39891.19,CF4…
GO:0006163	purine nucleotide metabolic process	BP	0.377584	14	245	603	13804	6	CF61185.56,CF22509.1,CF58993.4,CF26073.1,CF56761.6,CF17339.22,CF26237.68,CF39891.18,CF39891.19,CF43467.2,CF58023.1,CF61185.58,CF62253.10,CF63699.48
GO:0006633	fatty acid biosynthetic process	BP	0.379423	2	30	603	13804	6	CF61253.1,CF6499.24
GO:0016831	carboxy-lyase activity	MF	0.379423	2	30	603	13804	5	CF38447.17,CF64377.14
GO:0009123	nucleoside monophosphate metabolic process	BP	0.379423	2	30	603	13804	6	CF39891.19,CF58023.1
GO:0031981	nuclear lumen	CC	0.387112	5	76	603	13804	5	CF52131.12,CF5507.10,CF59603.2,CF6209.15,CF63995.5
GO:0006887	exocytosis	BP	0.388296	1	11	603	13804	5	CF41405.6
GO:0022900	electron transport chain	BP	0.388296	1	11	603	13804	4	CF64113.9
GO:0007346	regulation of mitotic cell cycle	BP	0.388296	1	11	603	13804	5	CF17615.24
GO:0019898	extrinsic component of membrane	CC	0.388296	1	11	603	13804	3	CF34531.98
GO:0032984	macromolecular complex disassembly	BP	0.388296	1	11	603	13804	5	CF60687.32
GO:0043241	protein complex disassembly	BP	0.388296	1	11	603	13804	6	CF60687.32
GO:0043624	cellular protein complex disassembly	BP	0.388296	1	11	603	13804	7	CF60687.32
GO:0009218	pyrimidine ribonucleotide metabolic process	BP	0.388296	1	11	603	13804	7	CF61185.58
GO:0009220	pyrimidine ribonucleotide biosynthetic process	BP	0.388296	1	11	603	13804	8	CF61185.58
GO:0046131	pyrimidine ribonucleoside metabolic process	BP	0.388296	1	11	603	13804	7	CF61185.58
GO:0046132	pyrimidine ribonucleoside biosynthetic process	BP	0.388296	1	11	603	13804	8	CF61185.58
GO:0046134	pyrimidine nucleoside biosynthetic process	BP	0.388296	1	11	603	13804	7	CF61185.58
GO:0018130	heterocycle biosynthetic process	BP	0.389923	35	687	603	13804	5	CF64999.38,CF46087.9,CF54797.12,CF57047.8,CF42417.14,CF28955.6,CF26231.12,CF33489.9,CF22509.1,CF49685.1,CF51427.7,CF54369.17,CF26073.1,CF56761.6,CF20345.27,CF22081.4,CF27219.32,CF31879.1,CF41405.8,CF47433.2,CF47619.25,CF52131.12,CF5219.23,CF52469.10,CF54369.16,CF54753.15,CF58023.1,CF59603.2,CF61079.6,CF61185.58,CF6209.15,CF62599.14,CF64315.3,CF64813.9,CF726943.1
GO:0035091	phosphatidylinositol binding	MF	0.395118	2	31	603	13804	5	CF34169.5,CF57455.4
GO:0000785	chromatin	CC	0.395118	2	31	603	13804	5	CF49685.1,CF6209.15
GO:0065004	protein-DNA complex assembly	BP	0.395118	2	31	603	13804	6	CF49685.1,CF48227.148
GO:0071824	protein-DNA complex subunit organization	BP	0.395118	2	31	603	13804	5	CF49685.1,CF48227.148
GO:0046578	regulation of Ras protein signal transduction	BP	0.400912	5	80	603	13804	7	CF61185.56,CF17381.13,CF2335.21,CF26237.68,CF43467.2
GO:0008236	serine-type peptidase activity	MF	0.40907	5	82	603	13804	5	CF59949.3,CF46769.10,CF1553.3,CF53827.26,CF62335.4
GO:0008610	lipid biosynthetic process	BP	0.40907	5	82	603	13804	5	CF61253.1,CF6499.24,CF50739.18,CF27609.10,CF61329.31
GO:0017171	serine hydrolase activity	MF	0.40907	5	82	603	13804	4	CF59949.3,CF46769.10,CF1553.3,CF53827.26,CF62335.4
GO:0009056	catabolic process	BP	0.410811	23	436	603	13804	3	CF61185.56,CF63471.4,CF60679.4,CF38113.2,CF12119.13,CF58993.4,CF14127.15,CF15883.3,CF16535.21,CF17339.22,CF26237.68,CF39891.18,CF41405.71,CF43467.1,CF43467.2,CF45587.4,CF46769.6,CF48295.51,CF59841.3,CF60323.1,CF62253.10,CF62373.1,CF63699.48
GO:0043234	protein complex	CC	0.412924	31	606	603	13804	3	CF14065.6,CF50109.24,CF52873.2,CF62425.4,CF50137.1,CF49685.1,CF12119.13,CF59597.1,CF58949.15,CF63463.3,CF17339.22,CF17615.24,CF34531.98,CF39891.19,CF41405.6,CF42195.17,CF43467.1,CF45587.4,CF46769.6,CF5173.11,CF52131.12,CF5507.10,CF59003.37,CF59603.2,CF61079.6,CF61329.31,CF6209.15,CF62345.4,CF63995.5,CF64517.6,CF64999.47
GO:1901362	organic cyclic compound biosynthetic process	BP	0.415	35	692	603	13804	5	CF64999.38,CF46087.9,CF54797.12,CF57047.8,CF42417.14,CF28955.6,CF26231.12,CF33489.9,CF22509.1,CF49685.1,CF51427.7,CF54369.17,CF26073.1,CF56761.6,CF20345.27,CF22081.4,CF27219.32,CF31879.1,CF41405.8,CF47433.2,CF47619.25,CF52131.12,CF5219.23,CF52469.10,CF54369.16,CF54753.15,CF58023.1,CF59603.2,CF61079.6,CF61185.58,CF6209.15,CF62599.14,CF64315.3,CF64813.9,CF726943.1
GO:0008374	O-acyltransferase activity	MF	0.415038	1	12	603	13804	6	CF61329.91
GO:0007219	Notch signaling pathway	BP	0.415038	1	12	603	13804	6	CF4859.1
GO:0006662	glycerol ether metabolic process	BP	0.415038	1	12	603	13804	5	CF59337.2
GO:0008483	transaminase activity	MF	0.415038	1	12	603	13804	5	CF41405.58
GO:0000087	mitotic M phase	BP	0.415038	1	12	603	13804	7	CF43099.4
GO:0005635	nuclear envelope	CC	0.415038	1	12	603	13804	4	CF52873.2
GO:0046930	pore complex	CC	0.415038	1	12	603	13804	3	CF52873.2
GO:0045333	cellular respiration	BP	0.415038	1	12	603	13804	5	CF64113.9
GO:0007031	peroxisome organization	BP	0.415038	1	12	603	13804	4	CF8123.1
GO:0004521	endoribonuclease activity	MF	0.415038	1	12	603	13804	7	CF18363.2
GO:0018904	ether metabolic process	BP	0.415038	1	12	603	13804	4	CF59337.2
GO:0010564	regulation of cell cycle process	BP	0.415038	1	12	603	13804	5	CF17615.24
GO:0052646	alditol phosphate metabolic process	BP	0.415038	1	12	603	13804	5	CF27609.10
GO:0050793	regulation of developmental process	BP	0.415038	1	12	603	13804	3	CF33565.91
GO:0016769	transferase activity, transferring nitrogenous groups	MF	0.415038	1	12	603	13804	4	CF41405.58
GO:0000279	M phase	BP	0.415038	1	12	603	13804	6	CF43099.4
GO:0022403	cell cycle phase	BP	0.415038	1	12	603	13804	5	CF43099.4
GO:0016591	DNA-directed RNA polymerase II, holoenzyme	CC	0.415038	1	12	603	13804	6	CF52131.12
GO:0022411	cellular component disassembly	BP	0.415038	1	12	603	13804	4	CF60687.32
GO:0006506	GPI anchor biosynthetic process	BP	0.415038	1	12	603	13804	7	CF61329.31
GO:0009247	glycolipid biosynthetic process	BP	0.415038	1	12	603	13804	6	CF61329.31
GO:0046467	membrane lipid biosynthetic process	BP	0.415038	1	12	603	13804	5	CF61329.31
GO:0016491	oxidoreductase activity	MF	0.416586	45	908	603	13804	3	CF61253.1,CF22483.10,CF58161.36,CF1925.20,CF37191.15,CF63471.11,CF55909.1,CF55943.45,CF62143.24,CF64101.22,CF64113.9,CF35719.3,CF1925.21,CF28385.10,CF61067.1,CF3799.23,CF59337.2,CF14657.23,CF34555.3,CF51277.31,CF56703.14,CF63613.21,CF14127.30,CF14233.8,CF34531.70,CF37507.27,CF40865.4,CF45749.14,CF46239.12,CF4745.20,CF48227.1,CF54475.17,CF545.5,CF5663.11,CF58035.19,CF60323.1,CF60687.1,CF62373.1,CF…
GO:0016192	vesicle-mediated transport	BP	0.417968	5	84	603	13804	4	CF50109.24,CF10271.6,CF41405.6,CF59841.4,CF62345.4
GO:0006396	RNA processing	BP	0.419594	8	129	603	13804	6	CF41405.7,CF18363.2,CF17795.64,CF34531.70,CF48311.1,CF58035.25,CF63995.5,CF64873.12
GO:0009889	regulation of biosynthetic process	BP	0.422047	25	480	603	13804	4	CF64999.38,CF46087.9,CF57047.8,CF42417.14,CF28955.6,CF26231.12,CF33489.9,CF20345.27,CF22081.4,CF27219.32,CF31879.1,CF41405.8,CF47433.2,CF47619.25,CF52131.12,CF52469.10,CF54369.16,CF54753.15,CF59603.2,CF61079.6,CF6209.15,CF62599.14,CF64315.3,CF64813.9,CF726943.1
GO:0010556	regulation of macromolecule biosynthetic process	BP	0.422047	25	480	603	13804	5	CF64999.38,CF46087.9,CF57047.8,CF42417.14,CF28955.6,CF26231.12,CF33489.9,CF20345.27,CF22081.4,CF27219.32,CF31879.1,CF41405.8,CF47433.2,CF47619.25,CF52131.12,CF52469.10,CF54369.16,CF54753.15,CF59603.2,CF61079.6,CF6209.15,CF62599.14,CF64315.3,CF64813.9,CF726943.1
GO:0031326	regulation of cellular biosynthetic process	BP	0.422047	25	480	603	13804	5	CF64999.38,CF46087.9,CF57047.8,CF42417.14,CF28955.6,CF26231.12,CF33489.9,CF20345.27,CF22081.4,CF27219.32,CF31879.1,CF41405.8,CF47433.2,CF47619.25,CF52131.12,CF52469.10,CF54369.16,CF54753.15,CF59603.2,CF61079.6,CF6209.15,CF62599.14,CF64315.3,CF64813.9,CF726943.1
GO:2000112	regulation of cellular macromolecule biosynthetic process	BP	0.422047	25	480	603	13804	6	CF64999.38,CF46087.9,CF57047.8,CF42417.14,CF28955.6,CF26231.12,CF33489.9,CF20345.27,CF22081.4,CF27219.32,CF31879.1,CF41405.8,CF47433.2,CF47619.25,CF52131.12,CF52469.10,CF54369.16,CF54753.15,CF59603.2,CF61079.6,CF6209.15,CF62599.14,CF64315.3,CF64813.9,CF726943.1
GO:0070011	peptidase activity, acting on L-amino acid peptides	MF	0.424334	20	375	603	13804	5	CF39453.5,CF57359.10,CF59949.3,CF64633.3,CF4859.1,CF57167.3,CF54663.3,CF36833.27,CF39597.11,CF46769.10,CF51905.31,CF25053.9,CF1553.3,CF19563.3,CF36833.28,CF46769.6,CF53827.26,CF61119.4,CF61119.5,CF62335.4
GO:0046906	tetrapyrrole binding	MF	0.424863	13	230	603	13804	4	CF55909.1,CF61067.1,CF56703.14,CF56761.6,CF14233.8,CF40865.4,CF45749.14,CF51277.12,CF57527.38,CF58579.8,CF60687.1,CF64313.1,CF686375.1
GO:0070647	protein modification by small protein conjugation or removal	BP	0.425326	3	41	603	13804	7	CF12119.13,CF15883.3,CF5173.11
GO:0016830	carbon-carbon lyase activity	MF	0.425326	3	41	603	13804	4	CF38447.17,CF59841.3,CF64377.14
GO:0009966	regulation of signal transduction	BP	0.43233	8	130	603	13804	4	CF61185.56,CF17381.13,CF2335.21,CF26237.68,CF30275.5.1,CF34531.98,CF43467.2,CF52675.20
GO:0010646	regulation of cell communication	BP	0.43233	8	130	603	13804	4	CF61185.56,CF17381.13,CF2335.21,CF26237.68,CF30275.5.1,CF34531.98,CF43467.2,CF52675.20
GO:0010468	regulation of gene expression	BP	0.434538	25	482	603	13804	5	CF64999.38,CF46087.9,CF57047.8,CF42417.14,CF28955.6,CF26231.12,CF33489.9,CF20345.27,CF22081.4,CF27219.32,CF31879.1,CF41405.8,CF47433.2,CF47619.25,CF52131.12,CF52469.10,CF54369.16,CF54753.15,CF59603.2,CF61079.6,CF6209.15,CF62599.14,CF64315.3,CF64813.9,CF726943.1
GO:0009118	regulation of nucleoside metabolic process	BP	0.43566	3	43	603	13804	6	CF61185.56,CF26237.68,CF43467.2
GO:0030811	regulation of nucleotide catabolic process	BP	0.43566	3	43	603	13804	6	CF61185.56,CF26237.68,CF43467.2
GO:0033121	regulation of purine nucleotide catabolic process	BP	0.43566	3	43	603	13804	7	CF61185.56,CF26237.68,CF43467.2
GO:0033124	regulation of GTP catabolic process	BP	0.43566	3	43	603	13804	7	CF61185.56,CF26237.68,CF43467.2
GO:0043087	regulation of GTPase activity	BP	0.43566	3	43	603	13804	6	CF61185.56,CF26237.68,CF43467.2
GO:1900542	regulation of purine nucleotide metabolic process	BP	0.43566	3	43	603	13804	7	CF61185.56,CF26237.68,CF43467.2
GO:0003824	catalytic activity	MF	0.438212	219	4799	603	13804	2	CF30463.10,CF36001.39,CF36483.29,CF38835.2,CF39453.5,CF43873.15,CF52953.1,CF57695.1,CF58949.18,CF61185.56,CF61253.1,CF63471.4,CF22483.10,CF47297.25,CF53245.1,CF58161.36,CF60679.4,CF61329.91,CF64105.1,CF64279.132,CF64813.8,CF38113.2,CF4427.29,CF5173.12,CF6499.24,CF14145.6,CF1925.20,CF20655.7,CF37191.15,CF40573.33,CF50739.18,CF51277.6,CF57011.6,CF60899.11,CF62009.1,CF63471.11,CF27749.27,CF48883.1,C…
GO:0060255	regulation of macromolecule metabolic process	BP	0.439233	26	504	603	13804	4	CF64999.38,CF46087.9,CF57047.8,CF42417.14,CF28955.6,CF26231.12,CF33489.9,CF20345.27,CF22081.4,CF27219.32,CF31879.1,CF40573.32,CF41405.8,CF47433.2,CF47619.25,CF52131.12,CF52469.10,CF54369.16,CF54753.15,CF59603.2,CF61079.6,CF6209.15,CF62599.14,CF64315.3,CF64813.9,CF726943.1
GO:0006302	double-strand break repair	BP	0.440613	1	13	603	13804	5	CF17615.24
GO:0051130	positive regulation of cellular component organization	BP	0.440613	1	13	603	13804	3	CF17615.24
GO:0005829	cytosol	CC	0.440613	1	13	603	13804	5	CF43467.1
GO:0007015	actin filament organization	BP	0.440613	1	13	603	13804	6	CF60687.32
GO:0006213	pyrimidine nucleoside metabolic process	BP	0.440613	1	13	603	13804	6	CF61185.58
GO:0006497	protein lipidation	BP	0.440613	1	13	603	13804	7	CF61329.31
GO:0006505	GPI anchor metabolic process	BP	0.440613	1	13	603	13804	6	CF61329.31
GO:0006661	phosphatidylinositol biosynthetic process	BP	0.440613	1	13	603	13804	7	CF61329.31
GO:0042158	lipoprotein biosynthetic process	BP	0.440613	1	13	603	13804	6	CF61329.31
GO:0006140	regulation of nucleotide metabolic process	BP	0.441335	3	44	603	13804	6	CF61185.56,CF26237.68,CF43467.2
GO:1990234	transferase complex	CC	0.441335	3	44	603	13804	5	CF50137.1,CF59597.1,CF52131.12
GO:0023051	regulation of signaling	BP	0.445181	8	131	603	13804	3	CF61185.56,CF17381.13,CF2335.21,CF26237.68,CF30275.5.1,CF34531.98,CF43467.2,CF52675.20
GO:0017076	purine nucleotide binding	MF	0.445216	60	1242	603	13804	5	CF30463.10,CF43873.33,CF58949.18,CF61185.56,CF53245.1,CF50287.10,CF56673.4,CF20655.7,CF60899.11,CF62009.1,CF42221.1,CF48883.1,CF63483.3,CF48859.1,CF50137.1,CF53393.15,CF725461.1,CF719787.1,CF58949.11,CF15353.2,CF46919.1,CF5355.1,CF59597.1,CF27749.16,CF58993.4,CF62597.24,CF17339.22,CF17725.40,CF21603.30,CF231.13,CF26237.61,CF28029.5.1,CF34235.34,CF34785.4,CF3811.9,CF39891.18,CF39891.19,CF42195.17,…
GO:0044422	organelle part	CC	0.445426	26	505	603	13804	2	CF14065.6,CF50109.24,CF52873.2,CF62425.4,CF64113.9,CF8123.1,CF49685.1,CF37027.10,CF16985.13,CF16997.2,CF17339.22,CF17615.24,CF37959.8,CF42195.17,CF52131.12,CF5507.10,CF59003.37,CF59603.2,CF59841.4,CF60269.82,CF61329.31,CF6209.15,CF62345.4,CF63995.5,CF64517.6,CF64819.9
GO:0044446	intracellular organelle part	CC	0.445426	26	505	603	13804	3	CF14065.6,CF50109.24,CF52873.2,CF62425.4,CF64113.9,CF8123.1,CF49685.1,CF37027.10,CF16985.13,CF16997.2,CF17339.22,CF17615.24,CF37959.8,CF42195.17,CF52131.12,CF5507.10,CF59003.37,CF59603.2,CF59841.4,CF60269.82,CF61329.31,CF6209.15,CF62345.4,CF63995.5,CF64517.6,CF64819.9
GO:0072521	purine-containing compound metabolic process	BP	0.44722	14	253	603	13804	5	CF61185.56,CF22509.1,CF58993.4,CF26073.1,CF56761.6,CF17339.22,CF26237.68,CF39891.18,CF39891.19,CF43467.2,CF58023.1,CF61185.58,CF62253.10,CF63699.48
GO:0031329	regulation of cellular catabolic process	BP	0.447314	3	45	603	13804	5	CF61185.56,CF26237.68,CF43467.2
GO:0035639	purine ribonucleoside triphosphate binding	MF	0.452951	59	1222	603	13804	5	CF30463.10,CF58949.18,CF61185.56,CF53245.1,CF50287.10,CF56673.4,CF20655.7,CF60899.11,CF62009.1,CF42221.1,CF48883.1,CF63483.3,CF48859.1,CF50137.1,CF53393.15,CF725461.1,CF719787.1,CF58949.11,CF15353.2,CF46919.1,CF5355.1,CF59597.1,CF27749.16,CF58993.4,CF62597.24,CF17339.22,CF17725.40,CF21603.30,CF231.13,CF26237.61,CF28029.5.1,CF34235.34,CF34785.4,CF3811.9,CF39891.18,CF39891.19,CF42195.17,CF47297.50,…
GO:0007049	cell cycle	BP	0.453467	6	100	603	13804	4	CF17615.24,CF27219.32,CF40573.32,CF43099.4,CF52131.12,CF5507.10
GO:0009894	regulation of catabolic process	BP	0.460082	3	47	603	13804	4	CF61185.56,CF26237.68,CF43467.2
GO:0051336	regulation of hydrolase activity	BP	0.460082	3	47	603	13804	5	CF61185.56,CF26237.68,CF43467.2
GO:0006325	chromatin organization	BP	0.460082	3	47	603	13804	5	CF49685.1,CF51427.7,CF48227.148
GO:0016570	histone modification	BP	0.465072	1	14	603	13804	4	CF51427.7
GO:0008565	protein transporter activity	MF	0.465072	1	14	603	13804	4	CF12119.20
GO:0033178	proton-transporting two-sector ATPase complex, catalytic domain	CC	0.465072	1	14	603	13804	3	CF39891.19
GO:0019843	rRNA binding	MF	0.465072	1	14	603	13804	6	CF57011.81
GO:0006364	rRNA processing	BP	0.465072	1	14	603	13804	6	CF58035.25
GO:0005125	cytokine activity	MF	0.465072	1	14	603	13804	5	CF59003.12
GO:0006479	protein methylation	BP	0.465072	1	14	603	13804	5	CF63651.54
GO:0016620	oxidoreductase activity, acting on the aldehyde or oxo group of donors, NAD or NADP as acceptor	MF	0.465072	1	14	603	13804	5	CF55943.45
GO:0016569	covalent chromatin modification	BP	0.465072	1	14	603	13804	7	CF51427.7
GO:0000428	DNA-directed RNA polymerase complex	CC	0.465072	1	14	603	13804	5	CF52131.12
GO:0030880	RNA polymerase complex	CC	0.465072	1	14	603	13804	4	CF52131.12
GO:0055029	nuclear DNA-directed RNA polymerase complex	CC	0.465072	1	14	603	13804	5	CF52131.12
GO:0006664	glycolipid metabolic process	BP	0.465072	1	14	603	13804	5	CF61329.31
GO:0008213	protein alkylation	BP	0.465072	1	14	603	13804	7	CF63651.54
GO:0009152	purine ribonucleotide biosynthetic process	BP	0.473778	3	49	603	13804	8	CF56761.6,CF58023.1,CF61185.58
GO:1902531	regulation of intracellular signal transduction	BP	0.476788	6	108	603	13804	5	CF61185.56,CF17381.13,CF2335.21,CF26237.68,CF43467.2,CF52675.20
GO:0001883	purine nucleoside binding	MF	0.477389	59	1228	603	13804	5	CF30463.10,CF58949.18,CF61185.56,CF53245.1,CF50287.10,CF56673.4,CF20655.7,CF60899.11,CF62009.1,CF42221.1,CF48883.1,CF63483.3,CF48859.1,CF50137.1,CF53393.15,CF725461.1,CF719787.1,CF58949.11,CF15353.2,CF46919.1,CF5355.1,CF59597.1,CF27749.16,CF58993.4,CF62597.24,CF17339.22,CF17725.40,CF21603.30,CF231.13,CF26237.61,CF28029.5.1,CF34235.34,CF34785.4,CF3811.9,CF39891.18,CF39891.19,CF42195.17,CF47297.50,…
GO:0032550	purine ribonucleoside binding	MF	0.477389	59	1228	603	13804	6	CF30463.10,CF58949.18,CF61185.56,CF53245.1,CF50287.10,CF56673.4,CF20655.7,CF60899.11,CF62009.1,CF42221.1,CF48883.1,CF63483.3,CF48859.1,CF50137.1,CF53393.15,CF725461.1,CF719787.1,CF58949.11,CF15353.2,CF46919.1,CF5355.1,CF59597.1,CF27749.16,CF58993.4,CF62597.24,CF17339.22,CF17725.40,CF21603.30,CF231.13,CF26237.61,CF28029.5.1,CF34235.34,CF34785.4,CF3811.9,CF39891.18,CF39891.19,CF42195.17,CF47297.50,…
GO:0032555	purine ribonucleotide binding	MF	0.48152	59	1229	603	13804	5	CF30463.10,CF58949.18,CF61185.56,CF53245.1,CF50287.10,CF56673.4,CF20655.7,CF60899.11,CF62009.1,CF42221.1,CF48883.1,CF63483.3,CF48859.1,CF50137.1,CF53393.15,CF725461.1,CF719787.1,CF58949.11,CF15353.2,CF46919.1,CF5355.1,CF59597.1,CF27749.16,CF58993.4,CF62597.24,CF17339.22,CF17725.40,CF21603.30,CF231.13,CF26237.61,CF28029.5.1,CF34235.34,CF34785.4,CF3811.9,CF39891.18,CF39891.19,CF42195.17,CF47297.50,…
GO:0044271	cellular nitrogen compound biosynthetic process	BP	0.48358	35	705	603	13804	5	CF64999.38,CF46087.9,CF54797.12,CF57047.8,CF42417.14,CF28955.6,CF26231.12,CF33489.9,CF22509.1,CF49685.1,CF51427.7,CF54369.17,CF26073.1,CF56761.6,CF20345.27,CF22081.4,CF27219.32,CF31879.1,CF41405.8,CF47433.2,CF47619.25,CF52131.12,CF5219.23,CF52469.10,CF54369.16,CF54753.15,CF58023.1,CF59603.2,CF61079.6,CF61185.58,CF6209.15,CF62599.14,CF64315.3,CF64813.9,CF726943.1
GO:0004114	3',5'-cyclic-nucleotide phosphodiesterase activity	MF	0.488463	1	15	603	13804	8	CF64233.1
GO:0031461	cullin-RING ubiquitin ligase complex	CC	0.488463	1	15	603	13804	5	CF45587.4
GO:0004298	threonine-type endopeptidase activity	MF	0.488463	1	15	603	13804	7	CF46769.6
GO:0005839	proteasome core complex	CC	0.488463	1	15	603	13804	4	CF46769.6
GO:0030154	cell differentiation	BP	0.488463	1	15	603	13804	5	CF33565.91
GO:0070003	threonine-type peptidase activity	MF	0.488463	1	15	603	13804	6	CF46769.6
GO:0007167	enzyme linked receptor protein signaling pathway	BP	0.488463	1	15	603	13804	6	CF52675.20
GO:0016776	phosphotransferase activity, phosphate group as acceptor	MF	0.488463	1	15	603	13804	5	CF61185.58
GO:0006221	pyrimidine nucleotide biosynthetic process	BP	0.488463	1	15	603	13804	7	CF61185.58
GO:0032549	ribonucleoside binding	MF	0.49401	59	1232	603	13804	5	CF30463.10,CF58949.18,CF61185.56,CF53245.1,CF50287.10,CF56673.4,CF20655.7,CF60899.11,CF62009.1,CF42221.1,CF48883.1,CF63483.3,CF48859.1,CF50137.1,CF53393.15,CF725461.1,CF719787.1,CF58949.11,CF15353.2,CF46919.1,CF5355.1,CF59597.1,CF27749.16,CF58993.4,CF62597.24,CF17339.22,CF17725.40,CF21603.30,CF231.13,CF26237.61,CF28029.5.1,CF34235.34,CF34785.4,CF3811.9,CF39891.18,CF39891.19,CF42195.17,CF47297.50,…
GO:0005083	small GTPase regulator activity	MF	0.495689	3	52	603	13804	5	CF61185.56,CF26237.68,CF43467.2
GO:0009260	ribonucleotide biosynthetic process	BP	0.495689	3	52	603	13804	7	CF56761.6,CF58023.1,CF61185.58
GO:0046390	ribose phosphate biosynthetic process	BP	0.495689	3	52	603	13804	6	CF56761.6,CF58023.1,CF61185.58
GO:0032991	macromolecular complex	CC	0.503836	43	883	603	13804	2	CF14065.6,CF50109.24,CF52873.2,CF62425.4,CF8291.4,CF50137.1,CF49685.1,CF12119.13,CF21317.5,CF59597.1,CF58949.15,CF62597.53,CF37027.10,CF63463.3,CF17339.22,CF17615.24,CF17795.64,CF34531.98,CF39891.19,CF41405.6,CF42195.17,CF43467.1,CF45587.4,CF46769.6,CF48311.1,CF5173.11,CF52131.12,CF5507.10,CF57011.81,CF59003.37,CF59603.2,CF60269.82,CF61079.6,CF61329.31,CF6209.15,CF62345.4,CF63395.31,CF63833.25,CF…
GO:0006749	glutathione metabolic process	BP	0.510833	1	16	603	13804	5	CF15311.4
GO:0015991	ATP hydrolysis coupled proton transport	BP	0.510833	1	16	603	13804	8	CF39891.19
GO:0046034	ATP metabolic process	BP	0.510833	1	16	603	13804	8	CF39891.19
GO:0008408	3'-5' exonuclease activity	MF	0.510833	1	16	603	13804	7	CF63995.5
GO:0003995	acyl-CoA dehydrogenase activity	MF	0.510833	1	16	603	13804	5	CF64517.2
GO:0004112	cyclic-nucleotide phosphodiesterase activity	MF	0.510833	1	16	603	13804	7	CF64233.1
GO:0015988	energy coupled proton transmembrane transport, against electrochemical gradient	BP	0.510833	1	16	603	13804	7	CF39891.19
GO:0019887	protein kinase regulator activity	MF	0.510833	1	16	603	13804	4	CF52131.12
GO:0006220	pyrimidine nucleotide metabolic process	BP	0.510833	1	16	603	13804	6	CF61185.58
GO:0032553	ribonucleotide binding	MF	0.510885	59	1236	603	13804	4	CF30463.10,CF58949.18,CF61185.56,CF53245.1,CF50287.10,CF56673.4,CF20655.7,CF60899.11,CF62009.1,CF42221.1,CF48883.1,CF63483.3,CF48859.1,CF50137.1,CF53393.15,CF725461.1,CF719787.1,CF58949.11,CF15353.2,CF46919.1,CF5355.1,CF59597.1,CF27749.16,CF58993.4,CF62597.24,CF17339.22,CF17725.40,CF21603.30,CF231.13,CF26237.61,CF28029.5.1,CF34235.34,CF34785.4,CF3811.9,CF39891.18,CF39891.19,CF42195.17,CF47297.50,…
GO:0048583	regulation of response to stimulus	BP	0.510952	8	136	603	13804	3	CF61185.56,CF17381.13,CF2335.21,CF26237.68,CF30275.5.1,CF34531.98,CF43467.2,CF52675.20
GO:0000166	nucleotide binding	MF	0.512272	66	1391	603	13804	4	CF30463.10,CF43873.33,CF58949.18,CF61185.56,CF8723.8,CF53245.1,CF50287.10,CF56673.4,CF20655.7,CF60899.11,CF62009.1,CF42221.1,CF48883.1,CF63483.3,CF48859.1,CF50137.1,CF53393.15,CF725461.1,CF719787.1,CF8583.10,CF58949.11,CF15353.2,CF46919.1,CF5355.1,CF59597.1,CF27749.16,CF58993.4,CF62597.24,CF17339.22,CF17725.40,CF21603.30,CF231.13,CF26237.61,CF28029.5.1,CF34235.34,CF34531.70,CF34785.4,CF3811.9,CF3…
GO:1901265	nucleoside phosphate binding	MF	0.512272	66	1391	603	13804	4	CF30463.10,CF43873.33,CF58949.18,CF61185.56,CF8723.8,CF53245.1,CF50287.10,CF56673.4,CF20655.7,CF60899.11,CF62009.1,CF42221.1,CF48883.1,CF63483.3,CF48859.1,CF50137.1,CF53393.15,CF725461.1,CF719787.1,CF8583.10,CF58949.11,CF15353.2,CF46919.1,CF5355.1,CF59597.1,CF27749.16,CF58993.4,CF62597.24,CF17339.22,CF17725.40,CF21603.30,CF231.13,CF26237.61,CF28029.5.1,CF34235.34,CF34531.70,CF34785.4,CF3811.9,CF3…
GO:0006974	cellular response to DNA damage stimulus	BP	0.513358	7	116	603	13804	5	CF14065.6,CF42221.1,CF38743.7,CF46919.1,CF17615.24,CF5507.10,CF6209.15
GO:0001882	nucleoside binding	MF	0.515142	59	1237	603	13804	4	CF30463.10,CF58949.18,CF61185.56,CF53245.1,CF50287.10,CF56673.4,CF20655.7,CF60899.11,CF62009.1,CF42221.1,CF48883.1,CF63483.3,CF48859.1,CF50137.1,CF53393.15,CF725461.1,CF719787.1,CF58949.11,CF15353.2,CF46919.1,CF5355.1,CF59597.1,CF27749.16,CF58993.4,CF62597.24,CF17339.22,CF17725.40,CF21603.30,CF231.13,CF26237.61,CF28029.5.1,CF34235.34,CF34785.4,CF3811.9,CF39891.18,CF39891.19,CF42195.17,CF47297.50,…
GO:0044444	cytoplasmic part	CC	0.521423	28	560	603	13804	4	CF50109.24,CF8291.4,CF50137.1,CF1925.28,CF64113.9,CF8123.1,CF21317.5,CF59597.1,CF62597.53,CF14657.23,CF37027.10,CF62023.12,CF63463.3,CF16985.13,CF16997.2,CF37959.8,CF41405.6,CF43467.1,CF57011.81,CF59841.4,CF60265.3,CF60269.82,CF61329.31,CF62345.4,CF63395.31,CF63833.25,CF64279.51,CF64819.9
GO:0005506	iron ion binding	MF	0.529755	12	220	603	13804	7	CF63471.11,CF55909.1,CF61067.1,CF45637.6,CF56703.14,CF40865.4,CF45749.14,CF51277.12,CF60687.1,CF63483.22,CF64313.1,CF686375.1
GO:0000976	transcription regulatory region sequence-specific DNA binding	MF	0.532226	1	17	603	13804	7	CF28955.6
GO:0001104	RNA polymerase II transcription cofactor activity	MF	0.532226	1	17	603	13804	5	CF59603.2
GO:0009607	response to biotic stimulus	BP	0.532226	1	17	603	13804	3	CF64961.6
GO:0015929	hexosaminidase activity	MF	0.532226	1	17	603	13804	6	CF41309.18
GO:0046903	secretion	BP	0.532226	1	17	603	13804	4	CF41405.6
GO:0032940	secretion by cell	BP	0.532226	1	17	603	13804	4	CF41405.6
GO:0016836	hydro-lyase activity	MF	0.532226	1	17	603	13804	5	CF43467.1
GO:0001076	RNA polymerase II transcription factor binding transcription factor activity	MF	0.532226	1	17	603	13804	4	CF59603.2
GO:0006913	nucleocytoplasmic transport	BP	0.535723	4	66	603	13804	6	CF52873.2,CF39891.18,CF62253.10,CF63699.48
GO:0051169	nuclear transport	BP	0.535723	4	66	603	13804	5	CF52873.2,CF39891.18,CF62253.10,CF63699.48
GO:0004713	protein tyrosine kinase activity	MF	0.537464	16	305	603	13804	7	CF30463.10,CF61185.56,CF60899.11,CF48859.1,CF50137.1,CF53393.15,CF58949.11,CF59597.1,CF62597.24,CF34785.4,CF47297.50,CF47297.51,CF49165.2,CF51277.21,CF62249.10,CF64279.13
GO:0004725	protein tyrosine phosphatase activity	MF	0.538824	4	67	603	13804	8	CF40573.33,CF61639.2,CF43099.4,CF62599.12
GO:0036094	small molecule binding	MF	0.547403	68	1444	603	13804	3	CF30463.10,CF43873.33,CF58949.18,CF61185.56,CF8723.8,CF53245.1,CF50287.10,CF56673.4,CF20655.7,CF60899.11,CF62009.1,CF63471.11,CF42221.1,CF48883.1,CF63483.3,CF48859.1,CF50137.1,CF53393.15,CF725461.1,CF719787.1,CF8583.10,CF58949.11,CF15353.2,CF46919.1,CF5355.1,CF59597.1,CF27749.16,CF58993.4,CF62597.24,CF17339.22,CF17725.40,CF21603.30,CF231.13,CF26237.61,CF28029.5.1,CF34235.34,CF34531.70,CF34785.4,C…
GO:0008233	peptidase activity	MF	0.551354	20	392	603	13804	4	CF39453.5,CF57359.10,CF59949.3,CF64633.3,CF4859.1,CF57167.3,CF54663.3,CF36833.27,CF39597.11,CF46769.10,CF51905.31,CF25053.9,CF1553.3,CF19563.3,CF36833.28,CF46769.6,CF53827.26,CF61119.4,CF61119.5,CF62335.4
GO:0031418	L-ascorbic acid binding	MF	0.552685	1	18	603	13804	5	CF63471.11
GO:0016651	oxidoreductase activity, acting on NAD(P)H	MF	0.552685	1	18	603	13804	4	CF64113.9
GO:0006954	inflammatory response	BP	0.552685	1	18	603	13804	5	CF59003.12
GO:0016592	mediator complex	CC	0.552685	1	18	603	13804	4	CF59603.2
GO:0016866	intramolecular transferase activity	MF	0.552685	1	18	603	13804	4	CF57011.6
GO:0044212	transcription regulatory region DNA binding	MF	0.552685	1	18	603	13804	7	CF28955.6
GO:0016903	oxidoreductase activity, acting on the aldehyde or oxo group of donors	MF	0.552685	1	18	603	13804	4	CF55943.45
GO:0016072	rRNA metabolic process	BP	0.552685	1	18	603	13804	7	CF58035.25
GO:0072528	pyrimidine-containing compound biosynthetic process	BP	0.552685	1	18	603	13804	6	CF61185.58
GO:0005622	intracellular	CC	0.552887	94	2025	603	13804	3	CF12851.37,CF14065.6,CF50109.24,CF52873.2,CF55215.6,CF61137.24,CF63471.4,CF54797.12,CF42417.14,CF62425.4,CF8291.4,CF10271.6,CF50137.1,CF59391.6,CF26231.12,CF33489.9,CF1925.28,CF17795.24,CF64633.3,CF29587.1,CF64113.9,CF8123.1,CF15353.2,CF49685.1,CF57167.3,CF12119.13,CF21317.5,CF59597.1,CF39597.11,CF51427.7,CF58993.4,CF62597.53,CF14657.23,CF37027.10,CF62023.12,CF63463.3,CF63699.35,CF16985.13,CF1699…
GO:0097367	carbohydrate derivative binding	MF	0.555604	63	1335	603	13804	3	CF30463.10,CF58949.18,CF61185.56,CF53245.1,CF50287.10,CF56673.4,CF20655.7,CF60899.11,CF62009.1,CF42221.1,CF48883.1,CF63483.3,CF48859.1,CF50137.1,CF53393.15,CF725461.1,CF719787.1,CF44339.6,CF58949.11,CF15353.2,CF46919.1,CF5355.1,CF59597.1,CF27749.16,CF58993.4,CF62597.24,CF17339.22,CF17725.40,CF21603.30,CF231.13,CF26237.61,CF28029.5.1,CF34235.34,CF34785.4,CF3811.9,CF39891.18,CF39891.19,CF42195.17,C…
GO:0020037	heme binding	MF	0.561294	12	223	603	13804	5	CF55909.1,CF61067.1,CF56703.14,CF56761.6,CF14233.8,CF40865.4,CF45749.14,CF51277.12,CF58579.8,CF60687.1,CF64313.1,CF686375.1
GO:0005739	mitochondrion	CC	0.561547	4	73	603	13804	5	CF64113.9,CF37027.10,CF16997.2,CF37959.8
GO:0042592	homeostatic process	BP	0.565918	4	74	603	13804	4	CF32507.1,CF59337.2,CF62023.12,CF63483.22
GO:0043168	anion binding	MF	0.566816	73	1560	603	13804	4	CF30463.10,CF58949.18,CF61185.56,CF62247.10,CF53245.1,CF50287.10,CF56673.4,CF20655.7,CF60899.11,CF62009.1,CF63471.11,CF42221.1,CF48883.1,CF63483.3,CF48859.1,CF50137.1,CF53393.15,CF725461.1,CF719787.1,CF34169.5,CF58949.11,CF15353.2,CF46919.1,CF5355.1,CF59597.1,CF27749.16,CF58993.4,CF62597.24,CF17339.22,CF17725.40,CF21603.30,CF231.13,CF2335.21,CF26237.61,CF28029.5.1,CF34235.34,CF34531.70,CF34785.4,…
GO:0098588	bounding membrane of organelle	CC	0.570429	4	75	603	13804	4	CF8123.1,CF16985.13,CF59841.4,CF61329.31
GO:0004383	guanylate cyclase activity	MF	0.57225	1	19	603	13804	4	CF56761.6
GO:0006182	cGMP biosynthetic process	BP	0.57225	1	19	603	13804	9	CF56761.6
GO:0046068	cGMP metabolic process	BP	0.57225	1	19	603	13804	8	CF56761.6
GO:0052652	cyclic purine nucleotide metabolic process	BP	0.57225	1	19	603	13804	8	CF56761.6
GO:0016835	carbon-oxygen lyase activity	MF	0.57225	1	19	603	13804	4	CF43467.1
GO:0019207	kinase regulator activity	MF	0.57225	1	19	603	13804	3	CF52131.12
GO:0051276	chromosome organization	BP	0.584703	4	78	603	13804	4	CF49685.1,CF51427.7,CF17615.24,CF48227.148
GO:0003700	sequence-specific DNA binding transcription factor activity	MF	0.587223	17	332	603	13804	3	CF64999.38,CF46087.9,CF57047.8,CF42417.14,CF28955.6,CF33489.9,CF20345.27,CF31879.1,CF41405.8,CF47433.2,CF47619.25,CF54369.16,CF54753.15,CF61079.6,CF62599.14,CF64813.9,CF726943.1
GO:0001071	nucleic acid binding transcription factor activity	MF	0.587223	17	332	603	13804	2	CF64999.38,CF46087.9,CF57047.8,CF42417.14,CF28955.6,CF33489.9,CF20345.27,CF31879.1,CF41405.8,CF47433.2,CF47619.25,CF54369.16,CF54753.15,CF61079.6,CF62599.14,CF64813.9,CF726943.1
GO:0033554	cellular response to stress	BP	0.587466	7	121	603	13804	4	CF14065.6,CF42221.1,CF38743.7,CF46919.1,CF17615.24,CF5507.10,CF6209.15
GO:0009168	purine ribonucleoside monophosphate biosynthetic process	BP	0.590961	1	20	603	13804	8	CF58023.1
GO:0048029	monosaccharide binding	MF	0.590961	1	20	603	13804	4	CF63471.11
GO:0016568	chromatin modification	BP	0.590961	1	20	603	13804	6	CF51427.7
GO:0007067	mitosis	BP	0.590961	1	20	603	13804	5	CF17615.24
GO:0009127	purine nucleoside monophosphate biosynthetic process	BP	0.590961	1	20	603	13804	7	CF58023.1
GO:0009055	electron carrier activity	MF	0.59542	10	184	603	13804	2	CF55909.1,CF61067.1,CF59337.2,CF56703.14,CF40865.4,CF45749.14,CF545.5,CF60687.1,CF64313.1,CF686375.1
GO:0008234	cysteine-type peptidase activity	MF	0.600409	5	91	603	13804	6	CF64633.3,CF57167.3,CF36833.27,CF39597.11,CF36833.28
GO:0006470	protein dephosphorylation	BP	0.607843	5	94	603	13804	7	CF40573.33,CF52797.19,CF61639.2,CF43099.4,CF62599.12
GO:0070588	calcium ion transmembrane transport	BP	0.608855	1	21	603	13804	6	CF29423.14
GO:0033043	regulation of organelle organization	BP	0.608855	1	21	603	13804	4	CF17615.24
GO:0048869	cellular developmental process	BP	0.608855	1	21	603	13804	4	CF33565.91
GO:0009142	nucleoside triphosphate biosynthetic process	BP	0.608855	1	21	603	13804	6	CF61185.58
GO:0009145	purine nucleoside triphosphate biosynthetic process	BP	0.608855	1	21	603	13804	7	CF61185.58
GO:0009201	ribonucleoside triphosphate biosynthetic process	BP	0.608855	1	21	603	13804	7	CF61185.58
GO:0009206	purine ribonucleoside triphosphate biosynthetic process	BP	0.608855	1	21	603	13804	8	CF61185.58
GO:0006643	membrane lipid metabolic process	BP	0.608855	1	21	603	13804	5	CF61329.31
GO:0004721	phosphoprotein phosphatase activity	MF	0.616458	5	97	603	13804	7	CF40573.33,CF52797.19,CF61639.2,CF43099.4,CF62599.12
[truncated: 111 more rows]

## Sheet: M11
GO_ID	GO_Term	GO_Class	Pvalue	x1	x2	n	N	GOlevl	GeneID
[truncated: 1,075 more rows]
