# Supplementary material for: Scallop genome reveals molecular adaptations to semi-sessile life and neurotoxins
Source: Nat Commun. 2017 Nov 23;8:1721. doi: 10.1038/s41467-017-01927-0 (PMC5700196; doi:10.1038/s41467-017-01927-0)
Supplement: Supplementary file 13 — Supplementary Data 10 [file 41467_2017_1927_MOESM13_ESM.xlsx]

## Sheet: Sheet1
Supplementary Data 10 | Distribution and toxin-response significance of cytosolic sulfotransferase (SULT) genes in the gene network of the kidney.
geneID	WGCNA-kidney-module	connection	DEG-PValue	notes
CF21233.13.1	M4	12.277	0.00247569
CF32099.29	M4	9.50672	0.105836
CF61639.30	M1	383.127	1.37e-05
CF15027.64	M1	127.629	3.92e-05
CF4095.1	M1	23.9795	0.000492567	*
CF18255.29	M1	378.714	0.00365225
CF62185.7	M1	97.4423	0.464243
CF63829.7.1	M1	20.4225	0.793279	*
CF24023.1	M6	103.145	1.87e-06
CF57431.3	M6	87.3588	0.0015171
CF8003.7	M6	107.494	0.00248312
CF63483.30	M6	107.11	0.00306764	*
CF11107.5	M6	70.1708	0.00502918
CF40853.27	M6	4.81388	0.0155108
CF64607.12	M6	29.6457	0.0302674
CF59793.1	M6	111.154	0.0303961
CF26599.33	M6	100.024	0.0422533
CF57431.6	M6	128.163	0.0677253
CF11107.6	M6	92.9293	0.0679133
CF64607.13	M6	43.7805	0.0719005
CF63585.3	M6	58.7798	0.0733137
CF881.15	M6	129.403	0.0925227
CF56383.1	M6	65.9146	0.132496
CF61851.2	M6	87.5733	0.169071
CF27679.14	M6	87.4708	0.171138
CF39731.4	M6	70.2846	0.191441
CF64845.6	M6	26.9974	0.242916
CF59335.10	M6	121.94	0.260822	*
CF61851.4	M6	85.9005	0.324005
CF32099.30	M6	90.1685	0.35817
CF65041.2	M6	78.7539	0.433611
CF44327.1	M6	40.9471	0.437704	**
CF15027.101	M6	70.0942	0.593588
CF16131.1	M6	15.4743	0.724493
CF59793.2	M6	48.5825	0.782881
CF41405.21	M6	24.3104	0.803918	*
CF58593.6	M6	16.869	0.900022	*
CF27679.2	M2	140.116	0.219967
CF32293.11	M13	17.9335	0.787128
CF57431.29	NA	NA	0.000163798	**
CF64233.10	NA	NA	0.00209708
CF21835.2	NA	NA	0.0081302
CF61639.27	NA	NA	0.00853501
CF57431.30	NA	NA	0.0151323
CF1.17	NA	NA	0.0201206	**
CF41167.4	NA	NA	0.0274853
CF57431.4	NA	NA	0.0532394
CF57431.1	NA	NA	0.0636023
CF11107.4	NA	NA	0.114417
CF56703.9	NA	NA	0.125546
CF56703.10	NA	NA	0.179609
CF57317.9	NA	NA	0.18288
CF4745.23	NA	NA	0.195969
CF59261.22	NA	NA	0.204623
CF48227.162	NA	NA	0.271613	*
CF50107.6	NA	NA	0.292194
CF35209.7	NA	NA	0.301349
CF23293.3	NA	NA	0.361494
CF48227.117	NA	NA	0.392989
CF64233.9	NA	NA	0.544843
CF61435.1	NA	NA	0.668054	**
CF28647.5.3	NA	NA	0.730224	*
CF41167.3	NA	NA	0.780453
CF706357.1	NA	NA	0.857983
CF48227.116	M9	12.0418	0.0218793
CF56383.2	M10	50.2855	0.00435134
CF28667.11	M10	55.6447	0.00933844	*
CF51977.23	M11	38.3493	0.0036647
CF59793.4	M11	49.2384	0.0852074
CF50549.17	M11	63.5455	0.25212
CF57431.5	M7	54.1147	3.73e-06
CF15027.63	M7	30.8696	0.000111836
CF26599.38	M7	53.691	0.0490332
CF15949.31	M7	44.9605	0.0650399	*
CF26599.35	M7	16.9196	0.0877086
CF50241.7	M7	23.4702	0.0908867
CF48227.118	M7	99.5232	0.105543
CF48227.114	M7	83.9354	0.322591
CF59793.5	M7	70.9398	0.432024
CF4213.2	M12	33.9963	0.174584
CF46059.1	M12	38.3572	0.246724
CF26599.37	M12	13.227	0.469887
CF40853.23	M12	15.5071	0.911375
* not involved in phylogenetic analysis because of high sequence divegence
**not involved in phylogenetic analysis because of incomplete conservation domain
